# Supplementary material for: Innate Immunity Activation and RNAi Interplay in Citrus Exocortis Viroid—Tomato Pathosystem
Source: Viruses. 2018 Oct 26;10(11):587. doi: 10.3390/v10110587 (PMC6266551; doi:10.3390/v10110587)
Supplement: Supplementary file 1 [file viruses-10-00587-s001.zip]

Archive with 5 entries (4 files):
- viruses-354845-SI/
- viruses-354845-SI/Figure_S1.pdf
- viruses-354845-SI/Figure_S2.pdf
- viruses-354845-SI/Figure_S3.pdf
- viruses-354845-SI/viruses-354845 R2 supplementary.xlsx
