# Supplementary material for: Innate Immunity Activation and RNAi Interplay in Citrus Exocortis Viroid—Tomato Pathosystem
Source: Viruses. 2018 Oct 26;10(11):587. doi: 10.3390/v10110587 (PMC6266551; doi:10.3390/v10110587)
Supplement: Supplementary file 1 [file viruses-10-00587-s001.zip › viruses-354845-SI/viruses-354845 R2 supplementary.xlsx]

## Sheet: S1
Table S1: Summary of sequencing libraries
Library title	Number of reads	length range	quality distribution mode
1-T_PARE.fastq	22451931	34-68	34
2-T_PARE.fastq	16100873	34-68	34
3-T_PARE.fastq	19884095	34-68	34
4-T_PARE.fastq	11328818	34-68	34
1-S_R1.miRNA.cleaned.fastq	4035576	18-64	34
2-S_R1.miRNA.cleaned.fastq	3058549	18-64	34
3-S_R1.miRNA.cleaned.fastq	4107698	18-64	34
4-S_R1.miRNA.cleaned.fastq	3356266	18-64	33

## Sheet: S2a
Table S2a: Potential targets of artificial vd-sRNAs of pospiviroids
Gene id	Number of different species	List of species	Mean Minimal Free Energy of duplexes	Targeted Gene Function.	Blastx	PARE LogFC
Solyc07g066140.1.1	7	CEVd CSVd PSTVd PCFVd TCDVd MPVd TASVd	-26.524	LOW QUALITY:Transducin/WD40 repeat-like superfamily protein (AHRD V3.3 *** AT3G13340.3)
Solyc08g005510.2.1	7	CSVd PSTVd TCDVd CEVd TASVd PCFVd MPVd	-26.084	disease resistance protein (TIR-NBS-LRR class) (AHRD V3.3 *** AT5G17680.1)
Solyc11g011060.2.1	7	PSTVd CEVd CSVd PCFVd TCDVd TASVd MPVd	-26.013	disease resistance protein (TIR-NBS-LRR class) (AHRD V3.3 *-* AT5G17680.1)		1.321755705
Solyc07g022790.3.1	7	PCFVd PSTVd CEVd CSVd TASVd CLVd TCDVd	-25.887	Calcium-transporting ATPase (AHRD V3.3 *** A0A0V0IZZ4_SOLCH)
Solyc11g005440.2.1	7	TCDVd PSTVd CSVd MPVd CLVd PCFVd TASVd	-22.904	Endonuclease or glycosyl hydrolase, putative isoform 1 (AHRD V3.3 *** A0A061DIG3_THECC)		-2.125643295
Solyc06g051400.3.1	7	PSTVd TASVd CSVd CEVd MPVd TCDVd PCFVd	-22.792	Omega-3 fatty acid desaturase (AHRD V3.3 *** Q7X7I9_SOLLC)		-2.648910771
Solyc09g009380.3.1	7	CEVd TASVd CLVd MPVd PSTVd PCFVd CSVd	-21.32	Protein kinase (AHRD V3.3 *-* A0A0K9NMI8_ZOSMR)
Solyc03g113660.3.1	7	PSTVd TASVd CLVd PCFVd CSVd TCDVd MPVd	-21.104	Nuclear mitotic apparatus 1 (AHRD V3.3 *-* A0A0B0NXR3_GOSAR)
Solyc03g007380.2.1	7	PCFVd PSTVd CSVd CLVd TCDVd TASVd MPVd	-20.834	WRKY transcription factor 52		4.300805479
Solyc11g071830.2.1	7	CLVd CSVd PSTVd TASVd MPVd PCFVd TCDVd	-19.28	DnaJ protein homolog (AHRD V3.3 *** DNJH_CUCSA)		1.747650242
Solyc11g063460.1.1	7	TCDVd CLVd TASVd PSTVd CSVd PCFVd MPVd	-19.254	Adenylate isopentenyltransferase (AHRD V3.3 *-* F6KQG8_MALDO)
Solyc06g074370.2.1	7	PCFVd PSTVd CSVd MPVd CLVd TASVd TCDVd	-18.533	Sialyltransferase, putative (AHRD V3.3 *** A0A061GVE5_THECC)		-1.397215313
Solyc07g042950.1.1	6	CLVd CEVd MPVd PSTVd TASVd TCDVd	-28.911	Kelch repeat-containing F-box family protein (AHRD V3.3 *** D7KDP2_ARALL)
Solyc01g111530.3.1	6	CSVd PSTVd PCFVd CEVd CLVd TASVd	-25.233	E3 ubiquitin-protein ligase (AHRD V3.3 *** G7JNF2_MEDTR)
Solyc06g053320.3.1	6	TCDVd PSTVd CEVd CSVd TASVd MPVd	-25.103	RNA-binding protein (AHRD V3.3 *** E5GC87_CUCME)
Solyc07g063020.2.1	6	PSTVd TCDVd MPVd PCFVd CLVd TASVd	-24.873	Early nodulin-like protein (AHRD V3.3 *-* A0A072VCH6_MEDTR)
Solyc03g122340.3.1	6	CSVd PSTVd MPVd TCDVd CEVd TASVd	-24.326	lipoxygenase D		2.852762131
Solyc09g082510.3.1	6	PSTVd TCDVd CLVd TASVd MPVd CEVd	-23.763	Kinase interacting (KIP1-like) family protein, putative (AHRD V3.3 *** A0A061DQM7_THECC)
Solyc06g060740.2.1	6	PSTVd TCDVd CLVd TASVd PCFVd MPVd	-23.75	Zinc finger family protein (AHRD V3.3 *** B9IBW4_POPTR)
Solyc12g088010.2.1	6	CEVd PSTVd CSVd TCDVd TASVd MPVd	-23.726	Golgi-body localization protein domain isoform 4 (AHRD V3.3 *** A0A061FEK5_THECC)
Solyc02g091100.3.1	6	CLVd PCFVd MPVd TASVd PSTVd CEVd	-23.623	Thiamine pyrophosphate dependent pyruvate decarboxylase family protein (AHRD V3.3 *** AT5G17380.1)
Solyc12g098850.2.1	6	PSTVd CEVd CSVd MPVd TASVd TCDVd	-23.424	ethylene-forming enzyme		1.183702043
Solyc07g009470.2.1	6	PSTVd CLVd CSVd MPVd TASVd PCFVd	-22.171	Actin (AHRD V3.3 *-* ACT_GOSHI)
Solyc09g090280.2.1	6	PSTVd TASVd PCFVd CLVd MPVd TCDVd	-21.687	Protein phosphatase 2c, putative (AHRD V3.3 *** B9SS62_RICCO)
Solyc05g046340.2.1	6	PSTVd CEVd CSVd TASVd MPVd TCDVd	-21.684	Phosphomannomutase (AHRD V3.3 *** K4C0W7_SOLLC)
Solyc10g047320.2.1	6	PSTVd TCDVd MPVd CSVd CLVd CEVd	-21.617	Disease resistance protein (CC-NBS-LRR class) family protein (AHRD V3.3 *** A0A072TW48_MEDTR)
Solyc03g059420.3.1	6	PSTVd PCFVd CLVd TASVd TCDVd MPVd	-21.261	Sister-chromatid cohesion protein 2 (AHRD V3.3 *** F4K9U3_ARATH)
Solyc04g009795.1.1	6	CEVd PCFVd TCDVd PSTVd TASVd CLVd	-21.065	EEIG1/EHBP1 N-terminal domain-containing protein (AHRD V3.3 *** A0A103PZW1_CYNCS)
Solyc08g074970.1.1	6	PSTVd CEVd MPVd CLVd TASVd TCDVd	-21.032	LOW QUALITY:Glycosyltransferase family protein (AHRD V3.3 *** G7L745_MEDTR)		4.051718745
Solyc06g069480.3.1	6	PSTVd TASVd PCFVd CLVd MPVd TCDVd	-20.751	U5 small nuclear ribonucleoprotein helicase (AHRD V3.3 *** AT5G61140.2)
Solyc11g020770.2.1	6	PSTVd PCFVd TASVd MPVd CLVd TCDVd	-20.653	DEAD/DEAH box RNA helicase family protein (AHRD V3.3 *** AT1G35530.4)
Solyc06g060710.3.1	6	MPVd PSTVd TASVd PCFVd CLVd TCDVd	-20.606	Nucleotide-diphospho-sugar transferases superfamily protein (AHRD V3.3 *** AT4G16600.1)		2.171213053
Solyc04g072150.2.1	6	PSTVd CSVd TASVd CEVd TCDVd MPVd	-20.425	Pentatricopeptide repeat-containing protein, putative (AHRD V3.3 *** B9T6B6_RICCO)
Solyc06g074390.3.1	6	PSTVd TCDVd CSVd MPVd CEVd PCFVd	-19.995	Fatty acyl-CoA reductase (AHRD V3.3 *** K4C9F7_SOLLC)
Solyc11g072180.2.1	6	PSTVd CLVd PCFVd TASVd MPVd TCDVd	-19.831	THO complex subunit 7 (AHRD V3.3 *** A0A0B0PUA3_GOSAR)
Solyc03g096800.3.1	6	CSVd PSTVd CEVd TASVd MPVd TCDVd	-19.456	Vacuolar iron transporter (VIT) family protein (AHRD V3.3 *-* A0A061G9Q5_THECC)
Solyc06g009530.3.1	6	CLVd CSVd PCFVd PSTVd TCDVd TASVd	-19.333	Carbohydrate-binding-like fold protein (AHRD V3.3 *** A0A097PPL4_SOLLC)
Solyc02g072030.1.1	6	TCDVd PSTVd CLVd TASVd MPVd PCFVd	-19.259	LOW QUALITY:ovate family protein 5
Solyc09g008530.2.1	6	PSTVd CLVd TASVd PCFVd TCDVd MPVd	-19.169	F-box and Leucine Rich Repeat domains containing protein, putative isoform 1 (AHRD V3.3 *** A0A061ETN1_THECC)
Solyc01g006710.3.1	6	PSTVd TCDVd MPVd CEVd CLVd CSVd	-18.882	ATP-dependent RNA helicase, putative (AHRD V3.3 *** B9RL32_RICCO)
Solyc08g013940.3.1	6	PSTVd CLVd TCDVd PCFVd TASVd MPVd	-18.554	Serine/Threonine kinase family protein (AHRD V3.3 *** G7ISK8_MEDTR)		1.268855098
Solyc02g032140.2.1	6	CLVd PSTVd TASVd TCDVd PCFVd MPVd	-18.547	Ninja-family protein (AHRD V3.3 *-* A0A199VX64_ANACO)
Solyc03g122230.2.1	6	TCDVd PSTVd PCFVd TASVd CLVd MPVd	-18.133	Receptor-like kinase, putative (AHRD V3.3 *** A0A072TMR8_MEDTR)
Solyc06g054020.3.1	6	TCDVd PSTVd PCFVd TASVd CLVd MPVd	-17.771	P-loop containing nucleoside triphosphate hydrolases superfamily protein (AHRD V3.3 *** AT1G05460.2)
Solyc06g054310.1.1	6	PSTVd PCFVd CLVd TASVd TCDVd MPVd	-17.535	LOW QUALITY:Fantastic four-like protein (AHRD V3.3 *** G7IE53_MEDTR)
Solyc02g078020.3.1	6	PCFVd TASVd TCDVd PSTVd MPVd CLVd	-17.442	Telomerase activating protein Est1, putative (AHRD V3.3 *** A0A061GFN7_THECC)		1.611940251
Solyc07g039500.3.1	5	PSTVd CLVd MPVd TCDVd CSVd	-33.281	Chloroplastic group IIA intron splicing facilitator CRS1 (AHRD V3.3 *** W9QS67_9ROSA)		-1.427663372
Solyc02g037540.2.1	5	PSTVd MPVd TCDVd CEVd CSVd	-31.661	Disease resistance protein (AHRD V3.3 *** W9R405_9ROSA)		7.774637476
Solyc05g050310.1.1	5	CLVd PCFVd TASVd MPVd PSTVd	-29.507	LOW QUALITY:WRKY transcription factor, putative (AHRD V3.3 --* B9RDW9_RICCO)
Solyc07g008620.1.1	5	PSTVd TCDVd CLVd MPVd TASVd	-25.773	EIX receptor 1		4.249416754
Solyc01g103900.2.1	5	PSTVd MPVd TCDVd CEVd CSVd	-25.757	Phospholipase D (AHRD V3.3 *-* M0ZZP4_SOLTU)
Solyc03g095620.3.1	5	CEVd PSTVd MPVd CSVd TCDVd	-25.401	aarF domain-containing protein kinase
Solyc08g081000.3.1	5	CLVd PSTVd CEVd TCDVd CSVd	-24.885	Transcription factor jumonji (JmjC) domain protein (AHRD V3.3 *** G7KC35_MEDTR)
Solyc08g079810.3.1	5	CSVd MPVd TASVd CLVd PCFVd	-24.353	obscurin-like protein (AHRD V3.3 *** AT1G73970.1)
Solyc11g072210.1.1	5	CSVd TCDVd PSTVd CEVd CLVd	-23.978	Zinc finger family protein (AHRD V3.3 *** B9GEM8_POPTR)
Solyc08g062100.2.1	5	CEVd PSTVd MPVd CLVd TCDVd	-23.64	LOW QUALITY:DNA-directed RNA polymerase subunit (AHRD V3.3 --* A0A0P0VD80_ORYSJ)
Solyc08g076610.3.1	5	PSTVd CLVd TASVd MPVd PCFVd	-23.587	Cell cycle checkpoint protein RAD1 (AHRD V3.3 *-* W9RDU4_9ROSA)
Solyc02g067230.3.1	5	CEVd TASVd CLVd PCFVd PSTVd	-23.301	Dof zinc finger protein3
Solyc04g045530.3.1	5	PSTVd PCFVd TASVd CLVd MPVd	-23.035	DNA primase large subunit (AHRD V3.3 *** K4BRI2_SOLLC)
Solyc11g072590.2.1	5	PSTVd CLVd PCFVd TCDVd CEVd	-23.033	CCR4-NOT transcription complex subunit 4 (AHRD V3.3 *** W9SKU7_9ROSA)
Solyc03g111590.3.1	5	CLVd TASVd PSTVd CSVd CEVd	-22.918	Zinc finger protein (AHRD V3.3 *** A0A0K9NS69_ZOSMR)
Solyc03g071620.1.1	5	CLVd PSTVd TASVd MPVd PCFVd	-22.769	Histone H2B (AHRD V3.3 *** K4BHJ2_SOLLC)
Solyc12g049510.2.1	5	CLVd TASVd PCFVd PSTVd MPVd	-22.769	Erect panicle 2 protein (AHRD V3.3 *-* I2AW42_9POAL)		-2.090142808
Solyc02g069080.3.1	5	TCDVd PCFVd PSTVd CEVd CLVd	-22.56	Exocyst complex component 8 (AHRD V3.3 *** A0A0B0NCJ4_GOSAR)
Solyc03g095200.1.1	5	PSTVd CLVd TCDVd MPVd TASVd	-22.551	Pentatricopeptide repeat-containing protein, putative (AHRD V3.3 *** B9RD38_RICCO)
Solyc05g054970.3.1	5	PSTVd CEVd CLVd TCDVd MPVd	-22.5	Ankyrin repeat family protein (AHRD V3.3 *** AT3G04470.1)
Solyc10g080640.2.1	5	CEVd PSTVd TCDVd CLVd MPVd	-22.468	calmodulin-binding family protein (AHRD V3.3 *** AT3G13600.2)
Solyc04g005425.1.1	5	CLVd TASVd PSTVd PCFVd MPVd	-22.376	Pentatricopeptide repeat (PPR) superfamily protein (AHRD V3.3 *** A0A061EBH5_THECC)
Solyc10g055700.2.1	5	CLVd MPVd PCFVd TASVd PSTVd	-22.214	Pentatricopeptide repeat-containing protein (AHRD V3.3 *** A0A103XTC4_CYNCS)
Solyc05g023700.1.1	5	CEVd MPVd PSTVd TASVd CSVd	-22.186	LOW QUALITY:4-alpha-glucanotransferase (AHRD V3.3 --* K3ZRU9_SETIT)
Solyc11g072950.2.1	5	CEVd PSTVd TASVd MPVd CLVd	-22.105	E3 UFM1-protein ligase 1 (AHRD V3.3 *** A0A103XPK8_CYNCS)
Solyc01g006380.2.1	5	PCFVd CLVd PSTVd MPVd TASVd	-22.105	U-box domain-containing protein (AHRD V3.3 *** B6V8G2_HELAN)
Solyc03g093330.3.1	5	TASVd CLVd PCFVd MPVd PSTVd	-21.855	Non-specific serine/threonine protein kinase (AHRD V3.3 *** K4C1J5_SOLLC)
Solyc01g068500.3.1	5	TASVd CLVd MPVd PCFVd PSTVd	-21.718	ERD (Early-responsive to dehydration stress) family protein (AHRD V3.3 *** G7IW32_MEDTR)		1.990749312
Solyc05g007170.3.1	5	TCDVd CSVd PSTVd CLVd CEVd	-21.604	Disease resistance protein, putative (AHRD V3.3 *** Q6L432_SOLDE)		6.028542846
Solyc11g017050.1.1	5	TASVd MPVd PCFVd CLVd PSTVd	-21.577	Mitochondrial transcription termination factor family protein (AHRD V3.3 *** AT2G44020.1)
Solyc02g068340.3.1	5	PSTVd TCDVd CEVd MPVd CLVd	-21.547	Kinesin-like protein (AHRD V3.3 *** O24147_TOBAC)		-1.404148752
Solyc06g063370.3.1	5	PSTVd CLVd TCDVd MPVd CEVd	-21.416	Type I (26 kD) CP29 polypeptide		-2.304353995
Solyc09g083420.3.1	5	PSTVd CLVd PCFVd TASVd MPVd	-21.33	CWF19-like protein 2 (AHRD V3.3 *** A0A151U7T1_CAJCA)
Solyc02g094860.2.1	5	PSTVd CSVd TCDVd MPVd CEVd	-21.069	Cytochrome P450, putative (AHRD V3.3 *** B9RSK4_RICCO)
Solyc09g063030.3.1	5	PCFVd PSTVd CLVd MPVd TASVd	-20.958	CLIP-associating family protein (AHRD V3.3 *** B9GR98_POPTR)
Solyc09g090420.3.1	5	TASVd PSTVd CEVd TCDVd CSVd	-20.929	Splicing factor u2af large subunit, putative (AHRD V3.3 *** B9SS44_RICCO)
Solyc02g077650.2.1	5	PSTVd CLVd MPVd TCDVd CEVd	-20.916	Pentatricopeptide repeat-containing family protein (AHRD V3.3 *** B9N3J7_POPTR)
Solyc10g044900.2.1	5	MPVd CEVd PSTVd CLVd CSVd	-20.888	Ion channel DMI1 (AHRD V3.3 *** DMI1_MEDTR)
Solyc04g058070.3.1	5	PSTVd CLVd TASVd PCFVd MPVd	-20.819	UDP-sugar pyrophosphorylase (AHRD V3.3 *** AT5G52560.1)
Solyc07g015985.1.1	5	CEVd PSTVd CSVd TASVd TCDVd	-20.68	Purple acid phosphatase (AHRD V3.3 *-* A0A0D9ZFS8_9ORYZ)
Solyc00g120830.1.1	5	TASVd PCFVd MPVd CLVd PSTVd	-20.625	LOW QUALITY:Xylose isomerase domain-containing protein (AHRD V3.3 *** I0Z1M9_COCSC)
Solyc01g007880.3.1	5	CLVd PSTVd PCFVd MPVd TASVd	-20.596	1-phosphatidylinositol-4-phosphate 5-kinase, putative (AHRD V3.3 *** B9S7B0_RICCO)		-1.621569118
Solyc06g043038.1.1	5	MPVd PSTVd CLVd TASVd CEVd	-20.521	Ycf68 (AHRD V3.3 *-* K4PN21_LOLMU)
Solyc10g076420.2.1	5	PCFVd CLVd MPVd TASVd PSTVd	-20.107	DUF538 family protein (Protein of unknown function, DUF538) (AHRD V3.3 *** AT2G03350.1)
Solyc07g020870.2.1	5	TASVd MPVd CLVd PSTVd PCFVd	-19.841	Transducin/WD40 repeat-like superfamily protein (AHRD V3.3 *** A0A061GNL9_THECC)		6.435191577
Solyc00g029070.2.1	5	MPVd PSTVd TASVd PCFVd CLVd	-19.576	LOW QUALITY:multidrug resistance-associated protein 6 (AHRD V3.3 --* AT3G21250.6)
Solyc03g058310.1.1	5	PSTVd PCFVd TASVd CLVd MPVd	-19.407	Pentatricopeptide repeat-containing protein (AHRD V3.3 *-* A0A0B2RWF1_GLYSO)
Solyc01g094660.3.1	5	TCDVd PSTVd PCFVd MPVd CLVd	-19.393	Kinase family protein (AHRD V3.3 *** D7LDA2_ARALL)		1.633975536
Solyc12g017630.2.1	5	PSTVd TCDVd CEVd MPVd CLVd	-19.361	Ribosomal RNA small subunit methyltransferase NEP1 (AHRD V3.3 *** A0A0B2PCU7_GLYSO)
Solyc12g042990.2.1	5	CLVd PSTVd CEVd PCFVd TASVd	-19.327	CASC3/barentsz eIF4AIII-binding protein (AHRD V3.3 *** A0A072UG99_MEDTR)
Solyc01g005520.3.1	5	CLVd TCDVd CEVd TASVd MPVd	-19.187	Tetratricopeptide repeat containing protein (AHRD V3.3 *** M4Q9V8_TRIMO)		-1.681165576
Solyc04g072830.3.1	5	CLVd PSTVd PCFVd TASVd MPVd	-18.807	P-loop containing nucleoside triphosphate hydrolases superfamily protein (AHRD V3.3 *** AT4G30100.2)
Solyc04g072840.3.1	5	PCFVd PSTVd CLVd TASVd MPVd	-18.807	P-loop containing nucleoside triphosphate hydrolases superfamily protein (AHRD V3.3 *-* AT4G30100.2)
Solyc01g106635.1.1	5	PSTVd CSVd MPVd TCDVd TASVd	-18.356	Polyprotein (AHRD V3.3 *-* Q9FLA4_ARATH)
Solyc09g072820.3.1	5	PCFVd TASVd MPVd CLVd PSTVd	-17.9	Cellulose synthase (AHRD V3.3 *** M5VVD4_PRUPE)		-2.663310625
Solyc11g062010.2.1	5	PSTVd MPVd CLVd CEVd CSVd	-17	Chromatin structure-remodeling complex subunit snf21 (AHRD V3.3 *-* A0A0B2P221_GLYSO)
Solyc01g086700.3.1	5	CLVd CEVd PCFVd TASVd PSTVd	-15.357	C2 calcium/lipid-binding and GRAM domain protein (AHRD V3.3 *** A0A072TGP1_MEDTR)
Solyc10g007330.1.1	5	PSTVd MPVd CLVd TCDVd CEVd	-15.288	peptide:N-glycanase
Solyc07g008060.1.1	5	PSTVd TCDVd MPVd CLVd CEVd	-15.276	ENTH/ANTH/VHS superfamily protein (AHRD V3.3 *** AT4G32285.2)		1.057287253
Solyc00g127560.2.1	4	PCFVd CLVd PSTVd CEVd	-33.551	Ribonucleoside-diphosphate reductase (AHRD V3.3 *** A0A0K9R3S5_SPIOL)
Solyc03g115250.3.1	4	CSVd PCFVd PSTVd CLVd	-30.524	Dentin sialophosphoprotein-related, putative (AHRD V3.3 *** A0A061FY91_THECC)
Solyc04g080240.3.1	4	CEVd CSVd CLVd PSTVd	-29.798	GYF domain-containing protein (AHRD V3.3 *** AT5G42950.1)
Solyc03g118330.2.1	4	PSTVd TCDVd MPVd CLVd	-29.717	Receptor-kinase, putative (AHRD V3.3 *-* B9RVA8_RICCO)
Solyc01g088700.3.1	4	CEVd PSTVd PCFVd TASVd	-28.283	Eukaryotic translation initiation factor 4g, putative (AHRD V3.3 *** B9SKF9_RICCO)
Solyc03g120680.3.1	4	PSTVd CLVd MPVd TCDVd	-27.171	Glyoxylate reductase (AHRD V3.3 *** A0A1D1YDH1_9ARAE)
Solyc11g007720.2.1	4	PSTVd MPVd TCDVd CLVd	-27.165	Dihydrolipoamide acetyltransferase component of pyruvate dehydrogenase complex (AHRD V3.3 *** K4D533_SOLLC)
Solyc09g065480.2.1	4	PSTVd CLVd TCDVd MPVd	-26.561	Type I inositol-1,4,5-trisphosphate 5-phosphatase CVP2 (AHRD V3.3 *** A0A151RLD8_CAJCA)
Solyc11g069220.2.1	4	PSTVd TCDVd CLVd MPVd	-26.258	MLO-like protein (AHRD V3.3 *** K4DA78_SOLLC)		3.020284762
Solyc02g069500.1.1	4	PSTVd MPVd TCDVd CLVd	-25.693	Pentatricopeptide repeat-containing protein (AHRD V3.3 *** A0A103XQS1_CYNCS)		-1.513843304
Solyc02g083900.3.1	4	CLVd CSVd CEVd TASVd	-25.657	Transformation/transcription domain-associated protein (AHRD V3.3 *** A0A0B0NPB1_GOSAR)
Solyc11g006390.2.1	4	CEVd PSTVd CLVd TASVd	-25.571	Nuclear pore complex protein Nup136b (AHRD V3.3 *** W6JLY3_NICBE)
Solyc02g092450.3.1	4	CEVd PCFVd CSVd CLVd	-25.556	Calcium-transporting ATPase (AHRD V3.3 *** M1BXI4_SOLTU)		2.138943641
Solyc09g072810.3.1	4	CEVd TASVd CLVd PCFVd	-25.524	Receptor protein kinase, putative (AHRD V3.3 *** B9SKP2_RICCO)		1.361582135
Solyc00g094010.2.1	4	CEVd TASVd MPVd PCFVd	-25.478	LOW QUALITY:(+)-neomenthol dehydrogenase (AHRD V3.3 --* A0A151UCN5_CAJCA)
Solyc01g066850.3.1	4	CLVd CSVd MPVd PSTVd	-25.36	WAT1-related protein (AHRD V3.3 *** K4AWT5_SOLLC)
Solyc06g062530.3.1	4	CEVd TASVd MPVd PSTVd	-25.356	Serine/threonine-protein phosphatase 2A 55 kDa regulatory subunit B (AHRD V3.3 *** K4C6Y4_SOLLC)
Solyc06g083870.3.1	4	CEVd CLVd PSTVd PCFVd	-25.132	structural maintenance of chromosomes 1
Solyc02g036170.2.1	4	MPVd TCDVd PSTVd TASVd	-25.079	PLATZ transcription factor family protein (AHRD V3.3 *** A0A061EE86_THECC)
Solyc03g083430.3.1	4	PSTVd CLVd MPVd TCDVd	-24.963	Splicing factor 3A subunit 3 (AHRD V3.3 *** W9RDU1_9ROSA)
Solyc09g065590.3.1	4	PSTVd CEVd TCDVd CLVd	-24.946	auxin canalization protein (DUF828) (AHRD V3.3 *** AT3G22810.1)
Solyc09g091240.3.1	4	PSTVd CLVd TASVd PCFVd	-24.878	GDT1-like protein (AHRD V3.3 *** A0A072VSW1_MEDTR)		-1.273225264
Solyc02g079030.3.1	4	PCFVd TASVd CLVd PSTVd	-24.867	Sphingosine kinase, putative (AHRD V3.3 *** B9SFA5_RICCO)
Solyc07g066200.3.1	4	PSTVd TCDVd MPVd CLVd	-24.595	Elongation factor G (AHRD V3.3 *** A0A0B0MLE6_GOSAR)
Solyc07g007140.3.1	4	MPVd TCDVd PCFVd CSVd	-24.594	MAP kinase kinase kinase 44		1.143051706
Solyc04g010200.1.1	4	TCDVd CLVd TASVd CEVd	-24.455	ABC transporter G family member (AHRD V3.3 *** A0A0K9NPK2_ZOSMR)
Solyc07g065630.3.1	4	CLVd CSVd TASVd CEVd	-24.43	E3 ubiquitin-protein ligase UPL1 (AHRD V3.3 *** W9QFS0_9ROSA)
Solyc10g081880.2.1	4	PSTVd MPVd CLVd TCDVd	-24.376	Pentatricopeptide repeat-containing protein (AHRD V3.3 *** A0A118JSG8_CYNCS)
Solyc00g164580.1.1	4	CLVd MPVd TASVd PSTVd	-24.34	LOW QUALITY:phospholipase-like protein (PEARLI 4) family protein (AHRD V3.3 --* AT2G20950.9)
Solyc12g096670.2.1	4	CEVd TCDVd PSTVd CSVd	-24.237	Ankyrin repeat family protein (AHRD V3.3 *** AT2G31820.1)
Solyc03g044620.3.1	4	CEVd TASVd CSVd CLVd	-24.137	Transmembrane protein 131-like (AHRD V3.3 *** A0A0B2S5T7_GLYSO)
Solyc01g021600.3.1	4	PSTVd CLVd TASVd CEVd	-24.116	Dirigent protein (AHRD V3.3 *** K4AV41_SOLLC)
Solyc00g027670.2.1	4	PCFVd CEVd PSTVd TCDVd	-23.909	LOW QUALITY:WD-40 repeat family protein (AHRD V3.3 *-* D7LKF0_ARALL)
Solyc12g009450.2.1	4	PSTVd TCDVd MPVd CSVd	-23.892	Disease resistance protein (CC-NBS-LRR class) family (AHRD V3.3 *** AT5G35450.2)		1.468842278
Solyc01g057780.3.1	4	PSTVd PCFVd CEVd CSVd	-23.872	Zinc finger protein (AHRD V3.3 *** W9QKV5_9ROSA)		-1.535468474
Solyc03g119640.3.1	4	CSVd CLVd CEVd PCFVd	-23.828	Aluminum-activated malate transporter-like (AHRD V3.3 *** K4BMB3_SOLLC)		1.730737402
Solyc01g106770.3.1	4	TASVd PSTVd TCDVd CLVd	-23.78	Serine/threonine-protein kinase (AHRD V3.3 *** A0A0K0XR78_TOBAC)
Solyc06g005250.3.1	4	CSVd MPVd PSTVd CLVd	-23.764	Transmembrane protein, putative (AHRD V3.3 *** G7J5E4_MEDTR)
Solyc05g008430.3.1	4	CSVd MPVd CLVd PSTVd	-23.732	ALG-2 interacting protein X (AHRD V3.3 *** A0A0B2PBQ1_GLYSO)
Solyc03g096190.2.1	4	CEVd TASVd CSVd PCFVd	-23.695	Receptor-kinase, putative (AHRD V3.3 *** B9SUC9_RICCO)		5.56784735
Solyc04g009630.3.1	4	TASVd PSTVd CSVd CEVd	-23.681	Alpha-glucosidase (AHRD V3.3 *** L0G8H1_CAMSI)
Solyc08g062110.2.1	4	PSTVd MPVd CLVd TCDVd	-23.587	LOW QUALITY:NF-X-like 1 (AHRD V3.3 --* AT1G10170.2)
Solyc02g069070.3.1	4	CSVd CLVd TASVd CEVd	-23.587	ribonuclease H2 subunit C-like protein (AHRD V3.3 *** AT2G39440.2)
Solyc01g098700.3.1	4	MPVd PSTVd TCDVd CLVd	-23.571	Branched-chain-amino-acid aminotransferase-like protein (AHRD V3.3 *** G7I8Q0_MEDTR)		-1.169720049
Solyc02g084370.1.1	4	CLVd PSTVd MPVd CEVd	-23.529	Non-specific serine/threonine protein kinase (AHRD V3.3 *** K4BAV3_SOLLC)
Solyc02g093430.3.1	4	PCFVd CSVd PSTVd CLVd	-23.35	Beta-1,4-N-acetylglucosaminyltransferase-like protein (AHRD V3.3 *** A0A072U8D1_MEDTR)		1.136584399
Solyc07g063100.3.1	4	PSTVd TCDVd MPVd CSVd	-23.271	Proton pump interactor 1 (AHRD V3.3 *** D5L6G0_SOLTU)
Solyc07g053980.3.1	4	TASVd CEVd CSVd CLVd	-23.255	Callose synthase-like protein (AHRD V3.3 *** G7JSU8_MEDTR)
Solyc04g055120.3.1	4	PSTVd CEVd CSVd MPVd	-23.212	peroxisomal ABC transporter 1 (AHRD V3.3 *** AT4G39850.4)
Solyc12g100200.2.1	4	PSTVd MPVd TCDVd CEVd	-23.117	UPF0061 protein (AHRD V3.3 *** A0A199W512_ANACO)
Solyc11g044340.2.1	4	PSTVd TASVd CEVd CSVd	-23.076	pre-mRNA-processing protein 40A (AHRD V3.3 *** AT1G44910.1)
Solyc05g013540.1.1	4	PSTVd CLVd MPVd TCDVd	-22.929	Ethylene-responsive transcription factor (AHRD V3.3 *** W9RN47_9ROSA)
Solyc00g024370.1.1	4	PSTVd MPVd CLVd TCDVd	-22.9	LOW QUALITY:P-loop containing nucleoside triphosphate hydrolases superfamily protein (AHRD V3.3 --* AT1G33960.1)
Solyc01g005775.1.1	4	CLVd TASVd PCFVd PSTVd	-22.513	Leucine-rich repeat receptor-like protein kinase family protein (AHRD V3.3 *-* AT4G08850.2)		5.118922186
Solyc03g025280.3.1	4	PCFVd PSTVd CEVd TASVd	-22.486	RNA recognition motif (RRM)-containing protein (AHRD V3.3 *** AT5G25060.1)
Solyc09g005760.3.1	4	CEVd CSVd PSTVd CLVd	-22.41	U3 small nucleolar RNA-associated protein, putative (AHRD V3.3 *** A0A061DSN9_THECC)
Solyc10g079510.2.1	4	CSVd CLVd PSTVd CEVd	-22.375	RAD3-like DNA-binding helicase protein (AHRD V3.3 *** AT1G20720.2)
Solyc02g089260.3.1	4	CSVd MPVd PSTVd CEVd	-22.36	Auxin transport protein BIG (AHRD V3.3 *-* W9RHS2_9ROSA)
Solyc02g080570.3.1	4	CSVd PSTVd CEVd TCDVd	-22.336	Soluble starch synthase 3, chloroplastic/amyloplastic (AHRD V3.3 *** SSY3_SOLTU)
Solyc07g052350.3.1	4	CSVd MPVd CEVd PSTVd	-22.334	Aconitate hydratase (AHRD V3.3 *** K4CFD4_SOLLC)
Solyc05g008440.2.1	4	PSTVd TCDVd CLVd MPVd	-22.324	Sarcoplasmic reticulum histidine-rich calcium-binding protein (AHRD V3.3 *-* B6TJG2_MAIZE)
Solyc10g079850.2.1	4	CSVd CEVd TASVd PSTVd	-22.291	AP-5 complex subunit beta-like protein (AHRD V3.3 *** AT3G19870.2)
Solyc05g008780.3.1	4	CLVd CEVd TASVd PSTVd	-22.248	PROTON PUMP INTERACTOR 1 family protein (AHRD V3.3 *-* U5GXF2_POPTR)
Solyc05g056220.3.1	4	CEVd PCFVd PSTVd CSVd	-22.235	Methyltransferase MT-A70 family protein isoform 1 (AHRD V3.3 *** A0A061FJR2_THECC)
Solyc04g080600.3.1	4	PCFVd TASVd CLVd PSTVd	-22.174	DnaJ domain-containing protein (AHRD V3.3 *-* A0A103XYN8_CYNCS)
Solyc10g076250.2.1	4	TCDVd PCFVd CLVd CSVd	-22.17	Alanine-glyoxylate aminotransferase, putative (AHRD V3.3 *** B9SZ94_RICCO)		1.585893342
Solyc02g085590.3.1	4	PCFVd CLVd CEVd PSTVd	-22.139	BAC19.13 (AHRD V3.3 *** Q9FYW3_SOLLC)
Solyc06g083660.3.1	4	TCDVd TASVd CEVd PSTVd	-22.1	methyl-coenzyme M reductase II subunit gamma, putative (DUF3741) (AHRD V3.3 *** AT4G28760.2)		-1.383612867
Solyc02g072090.2.1	4	PSTVd TCDVd MPVd CLVd	-22.052	DNA polymerase III subunit gamma/tau (AHRD V3.3 *** A0A0B2ST31_GLYSO)
Solyc03g111500.3.1	4	CSVd TASVd CEVd CLVd	-22.049	B3 domain-containing protein (AHRD V3.3 *-* W9S5V1_9ROSA)
Solyc03g042528.1.1	4	CLVd PSTVd TCDVd MPVd	-22	E3 ubiquitin-protein ligase (AHRD V3.3 *** K4BFX6_SOLLC)
Solyc08g074370.3.1	4	CEVd TASVd CLVd PCFVd	-21.986	DDB1-and CUL4-associated factor like 1 (AHRD V3.3 *** A0A0B2Q9I5_GLYSO)
Solyc06g074930.2.1	4	CLVd PSTVd TASVd CSVd	-21.866	LOW QUALITY:Heavy metal transport/detoxification superfamily protein (AHRD V3.3 *** AT5G60800.1)
Solyc10g080350.2.1	4	PSTVd TASVd CLVd CEVd	-21.858	DNA-directed RNA polymerase subunit (AHRD V3.3 *** K4D2S5_SOLLC)		-1.644942077
Solyc02g069490.3.1	4	CEVd PSTVd TASVd TCDVd	-21.843	Sterol reductase (AHRD V3.3 *** E1VD17_SOLTU)		-2.441131613
Solyc09g098590.3.1	4	CSVd CLVd PCFVd PSTVd	-21.739	sucrose synthase
Solyc11g008450.2.1	4	TCDVd PSTVd MPVd CLVd	-21.738	Thioredoxin (AHRD V3.3 *** A0A103YCX9_CYNCS)
Solyc01g087330.3.1	4	PSTVd TCDVd CLVd MPVd	-21.714	Histone-lysine N-methyltransferase MLL4 (AHRD V3.3 --* W9QFC2_9ROSA)
Solyc12g044820.2.1	4	PSTVd CSVd MPVd TCDVd	-21.692	ABC transporter-like family-protein (AHRD V3.3 *** A0A072TLE5_MEDTR)		-1.337325921
Solyc05g050520.3.1	4	CEVd TCDVd PSTVd TASVd	-21.688	NC domain-containing protein-like protein (AHRD V3.3 *** AT4G00905.1)		-1.209945577
Solyc01g096950.3.1	4	CEVd TASVd CSVd PSTVd	-21.617	Transducin/WD40 repeat-like superfamily protein (AHRD V3.3 *** AT3G21060.1)
Solyc04g049350.3.1	4	CEVd PSTVd TASVd TCDVd	-21.599	chorismate synthase 1 precursor
Solyc04g007510.3.1	4	CEVd TASVd PCFVd PSTVd	-21.4	ATP-dependent RNA helicase, putative (AHRD V3.3 *** B9SJY8_RICCO)
Solyc02g071580.3.1	4	MPVd TASVd CLVd PCFVd	-21.392	Subtilisin-like protease (AHRD V3.3 *** W9RLB7_9ROSA)		-3.534924472
Solyc02g079600.3.1	4	PCFVd CEVd CSVd PSTVd	-21.372	Receptor-like protein kinase (AHRD V3.3 *** A0A061EYK6_THECC)		3.380134074
Solyc01g065580.3.1	4	PSTVd TCDVd MPVd CLVd	-21.343	Pumilio-like protein (AHRD V3.3 *** A0A0B0MGW0_GOSAR)		-1.552224803
Solyc11g018770.2.1	4	PSTVd CLVd TCDVd CEVd	-21.254	CCA tRNA nucleotidyltransferase (AHRD V3.3 *** W9SEV9_9ROSA)
Solyc10g007400.3.1	4	PSTVd TCDVd CLVd CEVd	-21.218	DNA polymerase delta subunit 3 (AHRD V3.3 *** A0A0B0NMF9_GOSAR)
Solyc09g009040.3.1	4	CEVd MPVd PSTVd TCDVd	-21.196	Sterol C-14 reductase (AHRD V3.3 *** A0A072VKE7_MEDTR)		-1.378675402
Solyc02g080680.2.1	4	CLVd TCDVd TASVd PSTVd	-21.164	Myb family transcription factor (AHRD V3.3 *-* D7LIV0_ARALL)
Solyc02g085880.2.1	4	CSVd PSTVd TCDVd MPVd	-21.072	Cytochrome P450, putative (AHRD V3.3 *** B9RSK4_RICCO)
Solyc11g069500.2.1	4	CLVd PSTVd TCDVd CSVd	-21.055	Auxin Response Factor 10A		1.386328611
Solyc01g111400.3.1	4	CSVd PSTVd CLVd CEVd	-20.959	Subtilisin-like protease (AHRD V3.3 *** W9QT04_9ROSA)		1.635569257
Solyc04g071870.1.1	4	CEVd TASVd MPVd CLVd	-20.92	Receptor-like kinase (AHRD V3.3 *** G7IBW3_MEDTR)		2.387109949
Solyc09g011080.3.1	4	PCFVd TASVd CSVd CEVd	-20.87	Ribulose bisphosphate carboxylase/oxygenase activase (AHRD V3.3 *** V9IMY5_NICAT)		-2.562845864
Solyc08g078530.3.1	4	CEVd MPVd PCFVd CSVd	-20.847	Agenet-like domain-containing protein (AHRD V3.3 *** A0A103XFP8_CYNCS)
Solyc06g072360.3.1	4	PSTVd CLVd TCDVd MPVd	-20.813	Zinc finger family protein (AHRD V3.3 *** B9HJL4_POPTR)		-1.940350873
Solyc02g086660.3.1	4	PSTVd TCDVd CLVd CSVd	-20.81	RNA helicase DEAD10
Solyc03g121520.3.1	4	TCDVd CLVd MPVd PSTVd	-20.789	WAS/WASL-interacting family protein (AHRD V3.3 *** AT1G55160.1)
Solyc12g056940.2.1	4	PCFVd PSTVd CLVd CSVd	-20.776	Acetyl-CoA carboxylase family protein (AHRD V3.3 *** B9GUK0_POPTR)
Solyc08g076650.3.1	4	CLVd TCDVd TASVd CSVd	-20.746	Trehalose-6-phosphate synthase, putative (AHRD V3.3 *** Q2A970_BRAOL)
Solyc04g072130.2.1	4	MPVd CEVd CSVd PSTVd	-20.585	Programmed cell death protein 4 (AHRD V3.3 *** A0A151SX73_CAJCA)
Solyc02g086585.1.1	4	CEVd PSTVd MPVd CLVd	-20.517	DNA helicase ROCK-N-ROLLERS (AHRD V3.3 *** AT3G27730.7)
Solyc01g090230.3.1	4	CLVd PCFVd TCDVd PSTVd	-20.484	GRAM domain family protein (AHRD V3.3 *** AT1G02120.1)		1.555107614
Solyc02g082435.1.1	4	PCFVd CLVd CSVd TASVd	-20.382	DNA mismatch repair protein mutL (AHRD V3.3 *-* A0A0B2SBZ1_GLYSO)		1.185574977
Solyc02g092790.3.1	4	TASVd TCDVd PSTVd MPVd	-20.37	Arabinogalactan 1		-4.686802755
Solyc03g112580.3.1	4	PSTVd TASVd CLVd CEVd	-20.355	Receptor protein kinase, putative (AHRD V3.3 *** B9RAX9_RICCO)		-2.039191849
Solyc02g080470.3.1	4	PSTVd CEVd CLVd MPVd	-20.328	Heat shock protein 70 family protein (AHRD V3.3 *** A0A061F4U1_THECC)
Solyc05g052490.3.1	4	TCDVd PCFVd CSVd PSTVd	-20.32	GDA1/CD39 nucleoside phosphatase family protein (AHRD V3.3 *** AT4G19180.3)
Solyc09g007810.3.1	4	PSTVd CLVd TCDVd TASVd	-20.226	Auxin Response Factor 16A
Solyc02g063050.3.1	4	PSTVd TASVd CLVd CEVd	-20.17	Tripartite motif-containing 29 (AHRD V3.3 *** A0A0B0P7U5_GOSAR)
Solyc07g052400.3.1	4	PSTVd CLVd CSVd CEVd	-20.157	glutamate receptor-like 3.2
Solyc01g068040.1.1	4	PCFVd CEVd CSVd CLVd	-20.121	LOW QUALITY:DNA-directed RNA polymerase subunit beta (AHRD V3.3 --* H6T2Q9_9POAL)
Solyc02g069560.3.1	4	PSTVd CLVd TCDVd CEVd	-20.067	Protein CHUP1, chloroplastic-like protein (AHRD V3.3 *** A0A0B0NZW9_GOSAR)
Solyc11g010730.2.1	4	PSTVd CSVd MPVd TCDVd	-20.019	Protein kinase family protein (AHRD V3.3 *** F4KI00_ARATH)
Solyc09g007310.3.1	4	CSVd PSTVd PCFVd CEVd	-19.961	E3 ubiquitin-protein ligase (AHRD V3.3 *** A0A072VW29_MEDTR)		1.06706505
Solyc08g074500.2.1	4	PSTVd CLVd CSVd TCDVd	-19.935	TATA-binding protein associated factor-like protein (AHRD V3.3 *** A0A072UIT4_MEDTR)
Solyc02g081150.1.1	4	PSTVd CEVd CLVd CSVd	-19.895	LOW QUALITY:serine/arginine repetitive matrix-like protein (AHRD V3.3 *** AT4G22190.1)
Solyc03g045050.3.1	4	CSVd CEVd PSTVd CLVd	-19.813	Nuclear matrix constituent-like protein 1 (AHRD V3.3 *** E5GCT1_CUCME)
Solyc09g005910.3.1	4	CLVd PCFVd PSTVd CEVd	-19.793	Phosphatidate phosphatase LPIN2-like protein (AHRD V3.3 *** A0A0B2PEL3_GLYSO)
Solyc01g080480.3.1	4	CSVd CLVd TASVd PSTVd	-19.776	Endonuclease/exonuclease/phosphatase family protein (AHRD V3.3 *** B9HM94_POPTR)
Solyc08g074570.1.1	4	CLVd PSTVd TCDVd TASVd	-19.704	Protein MOS2, putative (AHRD V3.3 *** B9SAH9_RICCO)
Solyc01g100130.3.1	4	PSTVd CLVd CEVd TCDVd	-19.676	RING/U-box protein (AHRD V3.3 *-* AT3G05670.3)
Solyc08g080690.3.1	4	MPVd CSVd PSTVd CEVd	-19.636	Methyl-CpG-binding domain protein (AHRD V3.3 *-* A0A072U5A2_MEDTR)		1.385594602
Solyc07g047790.3.1	4	CEVd PCFVd CLVd CSVd	-19.609	Heat shock protein, putative (AHRD V3.3 *** B9T0C8_RICCO)		-1.488411603
Solyc04g016410.3.1	4	PSTVd TCDVd MPVd CLVd	-19.557	DnaJ (AHRD V3.3 *-* S6G1R4_ORYSJ)
Solyc10g074940.2.1	4	PCFVd PSTVd CLVd CEVd	-19.527	Phospholipid-transporting ATPase (AHRD V3.3 *** A0A067JQP3_JATCU)
Solyc05g009160.3.1	4	PSTVd TCDVd MPVd CLVd	-19.468	Chaperone protein dnaJ 15 (AHRD V3.3 *** DNJ15_ARATH)
Solyc02g070000.3.1	4	CEVd PCFVd MPVd TASVd	-19.447	Leucine-rich receptor-like protein kinase family protein (AHRD V3.3 *** AT4G20940.1)		-1.738672724
Solyc12g006990.2.1	4	TCDVd PCFVd CSVd PSTVd	-19.421	Arf GTPase activating protein (AHRD V3.3 *** A0A103Y2E2_CYNCS)
Solyc07g054350.1.1	4	PSTVd CLVd CEVd TCDVd	-19.378	LOW QUALITY:NAD(P)H-quinone oxidoreductase chain 4, chloroplastic (AHRD V3.3 --* NU4C_PSINU)
Solyc09g015240.1.1	4	CEVd CSVd PSTVd TASVd	-19.3	Protein kinase family protein (AHRD V3.3 *** B5RHV5_MUSBA)
Solyc12g035770.1.1	4	CLVd PSTVd CEVd TCDVd	-19.195	LOW QUALITY:Protein Ycf2 (AHRD V3.3 *-* YCF2_SOLLC)
Solyc01g098040.3.1	4	PSTVd TCDVd CLVd MPVd	-19.025	S-adenosylmethionine-dependent methyltransferase, putative (AHRD V3.3 *** B9REU9_RICCO)
Solyc03g118950.2.1	4	PSTVd CLVd TASVd CEVd	-18.911	Double-stranded RNA binding protein, putative (AHRD V3.3 *** B9T2K0_RICCO)
Solyc06g060920.3.1	4	CLVd PSTVd TCDVd PCFVd	-18.863	5-methyltetrahydropteroyltriglutamate--homocysteine methyltransferase 2 (AHRD V3.3 --* METE2_ARATH)
Solyc10g083760.2.1	4	PSTVd TCDVd CEVd CLVd	-18.808	chloroplast threonine deaminase 1 precursor
Solyc07g062920.3.1	4	PSTVd TCDVd CSVd CEVd	-18.659	Protein yippee-like (AHRD V3.3 *-* A0A0V0H2B2_SOLCH)
Solyc01g099160.3.1	4	PSTVd TASVd TCDVd PCFVd	-18.39	Lipoxygenase (AHRD V1 **** Q9FT17_SOLLC)%3B contains Interpro domain(s) IPR001246 Lipoxygenase%2C plant		2.931777314
Solyc06g073420.3.1	4	CSVd TASVd CLVd PCFVd	-18.377	Inositol transporter 1
Solyc03g110960.3.1	4	CSVd PSTVd MPVd TCDVd	-18.209	Nucleoside diphosphate kinase (AHRD V3.3 *** K4BJV9_SOLLC)		-1.0107853
Solyc01g104560.3.1	4	PSTVd TCDVd TASVd CLVd	-17.963	Protein-protein interaction regulator (AHRD V3.3 *** B9GF79_POPTR)
Solyc10g079790.1.1	4	CEVd CLVd MPVd PSTVd	-17.94	Plant calmodulin-binding-like protein (AHRD V3.3 *-* G7KRQ7_MEDTR)
Solyc07g017940.1.1	4	CEVd TCDVd MPVd PSTVd	-17.85	Ribosomal RNA processing protein 1 like (AHRD V3.3 *** A0A0B2QR80_GLYSO)
Solyc04g011620.3.1	4	PSTVd CEVd MPVd TCDVd	-17.527	Peptidyl-prolyl cis-trans isomerase FKBP20-1 (AHRD V3.3 *** FK201_ARATH)
Solyc02g072480.3.1	4	PSTVd CEVd CLVd TCDVd	-17.494	LRR receptor-like kinase (AHRD V3.3 *** A0A072V4N4_MEDTR)		3.713863225
Solyc12g038490.2.1	4	CSVd TASVd CLVd PCFVd	-17.435	Dentin sialophosphoprotein-related, putative (AHRD V3.3 *** A0A061FY91_THECC)
Solyc10g079010.2.1	4	CLVd PSTVd CSVd CEVd	-17.125	Protein shisa-5 (AHRD V3.3 *** A0A0B0NQ09_GOSAR)
Solyc10g080700.2.1	4	MPVd TCDVd PSTVd CEVd	-16.8	Protein kinase family protein (AHRD V3.3 *** AT3G03940.1)
Solyc07g064170.3.1	4	PSTVd CLVd TCDVd MPVd	-16.748	pectin esterase
Solyc12g056930.2.1	4	CLVd PSTVd TASVd PCFVd	-16.632	sulfate transporter 2		1.580106776
Solyc08g007800.3.1	3	CSVd CLVd TASVd	-30.378	SPX domain-containing family protein (AHRD V3.3 *** B9GW54_POPTR)		3.636801607
Solyc01g090190.3.1	3	CLVd PSTVd CEVd	-30.118	Nuclear RNA binding protein (AHRD V3.3 *** C7TPG6_SOLTU)
Solyc12g096430.1.1	3	PCFVd CLVd TASVd	-29.868	LOW QUALITY:Ubiquitin carboxyl-terminal hydrolase family protein (AHRD V3.3 *** D7MB42_ARALL)
Solyc12g013990.2.1	3	PCFVd CSVd CEVd	-29.621	Protein kinase, putative (AHRD V3.3 *-* B9SRD1_RICCO)
Solyc08g066860.2.1	3	CLVd CEVd PSTVd	-29.586	LOW QUALITY:Auxin canalization protein (AHRD V3.3 *** G7ZWI5_MEDTR)
Solyc00g031490.1.1	3	CEVd MPVd CLVd	-29.494	LOW QUALITY:MEI2-like protein 5 (AHRD V3.3 --* AT1G29400.3)
Solyc02g014130.2.1	3	PSTVd CLVd CEVd	-29.261	Tudor/PWWP/MBT domain-containing protein (AHRD V3.3 *** AT5G23150.3)
Solyc07g026810.3.1	3	CEVd TASVd PCFVd	-29.134	DnaJ homolog subfamily C member 14 (AHRD V3.3 *** W9RSJ9_9ROSA)
Solyc02g062350.3.1	3	PCFVd PSTVd TCDVd	-29.106	DnaJ, mitochondrial (AHRD V3.3 *** A0A0B0PT99_GOSAR)		-1.339580615
Solyc09g098490.3.1	3	MPVd CEVd CSVd	-28.411	Clathrin interactor EPSIN 3 (AHRD V3.3 *** EPN3_ARATH)
Solyc12g044850.2.1	3	CEVd TASVd PSTVd	-28.2	WAS/WASL-interacting family protein (AHRD V3.3 *** AT1G55160.1)
Solyc05g051920.3.1	3	PCFVd CEVd PSTVd	-28.133	Major facilitator superfamily transporter (AHRD V3.3 *** A0A0K0KFR2_CARHR)		6.663423439
Solyc06g036485.1.1	3	PSTVd TCDVd MPVd	-27.974	Kinase family protein (AHRD V3.3 *-* U5FW84_POPTR)
Solyc00g009040.3.1	3	TASVd CLVd CSVd	-27.875	Polyadenylate-binding protein (AHRD V3.3 *** M1CCI5_SOLTU)
Solyc06g065260.3.1	3	PSTVd PCFVd CEVd	-27.633	Receptor-like protein kinase HSL1 (AHRD V3.3 *** W9T2E3_9ROSA)
Solyc03g032240.3.1	3	CEVd MPVd TASVd	-27.611	Cation/H(+) antiporter (AHRD V3.3 *** A0A0K9NYV5_ZOSMR)
Solyc09g008000.3.1	3	PSTVd CLVd CEVd	-27.351	ABC transporter G family-like protein (AHRD V3.3 *** A0A072UJT7_MEDTR)
Solyc12g044190.2.1	3	CLVd PSTVd MPVd	-27.333	Disease resistance protein (CC-NBS-LRR class) family protein (AHRD V3.3 *** A0A072U106_MEDTR)
Solyc10g081190.2.1	3	TASVd TCDVd CEVd	-27.278	leucine-rich repeat protein		1.594100438
Solyc09g075850.3.1	3	TCDVd PSTVd CLVd	-27.196	Vacuole membrane 1 (AHRD V3.3 *** A0A0B0NWV3_GOSAR)
Solyc02g065300.1.1	3	PCFVd CEVd PSTVd	-27.054	Leucyl-tRNA synthetase, putative (AHRD V3.3 *** B9SZE7_RICCO)
Solyc00g039290.2.1	3	MPVd PSTVd TCDVd	-26.875	PLATZ transcription factor family protein (AHRD V3.3 *** A0A061EE86_THECC)
Solyc01g099910.3.1	3	CSVd CEVd TASVd	-26.808	Epoxide hydrolase (AHRD V3.3 *** B3VMR4_NICBE)		1.740912521
Solyc05g009320.3.1	3	CSVd CEVd TASVd	-26.802	LOB domain-containing protein, putative (AHRD V3.3 *** B9T058_RICCO)
Solyc07g005000.3.1	3	CEVd TASVd CLVd	-26.784	Pleckstrin-like (PH) and lipid-binding START domain protein (AHRD V3.3 *** A0A072V208_MEDTR)
Solyc01g068170.3.1	3	CLVd PSTVd MPVd	-26.759	oxidoreductase/transition metal ion-binding protein (AHRD V3.3 *-* AT3G51940.2)
Solyc00g026870.1.1	3	PCFVd TASVd CEVd	-26.692	50S ribosomal protein L27 (AHRD V3.3 *-* K7W1Y2_MAIZE)
Solyc09g010930.3.1	3	PSTVd TCDVd MPVd	-26.668	NAD(P)-binding rossmann-fold protein (AHRD V3.3 *** I3TAJ6_MEDTR)
Solyc11g056640.2.1	3	CEVd PSTVd CLVd	-26.66	Inactive rhomboid 1 (AHRD V3.3 *** A0A0B0MQ80_GOSAR)
Solyc07g040980.3.1	3	CEVd CLVd PSTVd	-26.657	Serine/arginine repetitive matrix protein 2 isoform 2 (AHRD V3.3 *** A0A061GLE4_THECC)
Solyc08g006420.3.1	3	PCFVd CLVd CEVd	-26.649	nucleoporin (AHRD V3.3 *** AT4G31570.3)
Solyc02g061970.1.1	3	PSTVd MPVd TCDVd	-26.634	LOW QUALITY:GTP-binding protein Obg/CgtA (AHRD V3.3 --* AT1G07620.4)
Solyc00g036968.1.1	3	MPVd TCDVd PSTVd	-26.607	PLATZ transcription factor family protein (AHRD V3.3 *** A0A061EE86_THECC)
Solyc12g009570.2.1	3	CEVd MPVd PSTVd	-26.563	calcineurin B-like interacting protein kinase
Solyc02g088550.3.1	3	TCDVd PSTVd CSVd	-26.435	U-box domain-containing protein (AHRD V3.3 *** AT5G15400.1)
Solyc10g008210.3.1	3	CEVd PCFVd TCDVd	-26.421	Targeting protein for Xklp2 (AHRD V3.3 *** A0A0B2QW97_GLYSO)
Solyc04g051570.3.1	3	CLVd PSTVd CEVd	-26.284	spatacsin carboxy-terminus protein (AHRD V3.3 *** AT4G39420.2)
Solyc08g016190.3.1	3	CLVd CEVd CSVd	-26.25	60S ribosomal protein L18a, putative (AHRD V3.3 *-* B9S129_RICCO)		1.24321701
Solyc07g007790.3.1	3	CEVd CLVd PSTVd	-26.166	sucrose-phosphate synthase
Solyc03g093350.3.1	3	CEVd PCFVd TASVd	-26.1	splicing factor-like protein (AHRD V3.3 *** AT5G51300.3)
Solyc12g011370.2.1	3	PSTVd CEVd CLVd	-26.04	Cationic amino acid transporter, putative (AHRD V3.3 *** B9RY28_RICCO)		1.995238015
Solyc09g061920.1.1	3	PSTVd TCDVd MPVd	-25.993	LOW QUALITY:Nucleic acid-binding, OB-fold-like protein (AHRD V3.3 --* ATMG00560.1)
Solyc11g005985.1.1	3	PSTVd TCDVd MPVd	-25.932	Callose synthase (AHRD V3.3 *** A0A103XJY7_CYNCS)
Solyc02g082540.3.1	3	TCDVd CLVd CEVd	-25.925	Calcium-binding EF-hand (AHRD V3.3 *** A0A103XCL1_CYNCS)
Solyc04g076620.3.1	3	CLVd CEVd CSVd	-25.925	E3 ubiquitin-protein ligase UPL1-like protein (AHRD V3.3 *** G7JYH3_MEDTR)
Solyc06g068230.3.1	3	TASVd CLVd MPVd	-25.9	Tetratricopeptide repeat (TPR)-like superfamily protein (AHRD V3.3 *** AT1G15290.1)
Solyc06g065250.1.1	3	PSTVd CLVd CEVd	-25.88	Mutator-like transposase-like protein (AHRD V3.3 *** A0A0K9NH21_ZOSMR)
Solyc09g091810.1.1	3	TASVd CEVd CLVd	-25.861	LOW QUALITY:CLAVATA3/ESR-related protein (AHRD V3.3 --* A0A0A0LNB8_CUCSA)
Solyc04g015830.3.1	3	CEVd CSVd TASVd	-25.852	villin 2 (AHRD V3.3 *** AT2G41740.2)
Solyc07g006130.2.1	3	CEVd TASVd CLVd	-25.836	Eukaryotic peptide chain release factor subunit 1-1 (AHRD V3.3 *** ERF1X_ARATH)		3.243798531
Solyc01g110195.1.1	3	CEVd TASVd CLVd	-25.756	Protein kinase superfamily protein (AHRD V3.3 --* AT3G01085.3)
Solyc03g115680.3.1	3	CEVd TASVd PSTVd	-25.684	Protein kinase superfamily protein (AHRD V3.3 *-* AT1G18670.3)
Solyc02g070620.3.1	3	CEVd PCFVd CSVd	-25.624	F-box family protein (AHRD V3.3 *** B9HMA7_POPTR)
Solyc04g076350.1.1	3	CEVd CLVd PSTVd	-25.575	Kinase interacting (KIP1-like) family protein (AHRD V3.3 *-* AT2G22560.1)
Solyc01g105340.3.1	3	CSVd PSTVd CEVd	-25.528	Chaperone protein DnaJ (AHRD V3.3 *** W9QNE7_9ROSA)
Solyc10g019000.2.1	3	MPVd CLVd CEVd	-25.51	Protein Ycf2 (AHRD V3.3 *-* YCF2_SPIOL)
Solyc02g067480.3.1	3	PSTVd CLVd TCDVd	-25.45	FAD/NAD(P)-binding oxidoreductase family protein (AHRD V3.3 *** AT5G39940.1),Pfam:PF03486		-1.228759271
Solyc10g083500.2.1	3	CSVd CEVd PCFVd	-25.384	Protein kinase family protein (AHRD V3.3 *-* Q9LZS4_ARATH)		-1.165735745
Solyc11g069190.2.1	3	PSTVd MPVd CSVd	-25.372	auxin response factor 4		-1.740937924
Solyc05g054910.3.1	3	PSTVd CLVd TASVd	-25.316	SAC3/GANP/Nin1/mts3/eIF-3 p25 family (AHRD V3.3 *** AT2G39340.1)
Solyc04g015250.1.1	3	PSTVd TASVd PCFVd	-25.293	LOW QUALITY:Disease resistance protein (AHRD V3.3 *-* A0A118JXS4_CYNCS)
Solyc06g063130.3.1	3	TASVd CEVd PSTVd	-25.258	K+-H+ exchange-like protein (AHRD V3.3 *** AT1G53760.1)
Solyc06g063140.3.1	3	TASVd CEVd PSTVd	-25.258	26S protease regulatory subunit, putative (AHRD V3.3 *** B9RR13_RICCO)
Solyc07g007690.3.1	3	PSTVd TASVd CEVd	-25.252	Chloride channel protein (AHRD V3.3 *** M1D0Y1_SOLTU)		-1.774884511
Solyc11g040370.2.1	3	PSTVd TCDVd CLVd	-25.2	Far upstream element-binding protein 2 (AHRD V3.3 *** A0A0B2RS73_GLYSO)
Solyc04g016080.2.1	3	MPVd PSTVd TCDVd	-25.18	Kinesin-like protein (AHRD V3.3 *** A0A1B6Q1A3_SORBI)
Solyc07g049390.2.1	3	PSTVd PCFVd CEVd	-25.175	Armadillo repeat-containing protein (AHRD V3.3 *** G0Y6R0_GOSHI)
Solyc02g036160.1.1	3	PSTVd MPVd TCDVd	-25.141	LOW QUALITY:Chalcone synthase (AHRD V3.3 --* CHS1_CASGL)
Solyc05g016030.3.1	3	PSTVd TCDVd MPVd	-25.091	S-acyltransferase (AHRD V3.3 *** K4BYW8_SOLLC)
Solyc01g103310.3.1	3	PSTVd TASVd CEVd	-25.043	Binding protein, putative isoform 3 (AHRD V3.3 *-* A0A061DJC6_THECC)
Solyc04g051670.3.1	3	PSTVd CLVd CEVd	-24.911	RNA cytidine acetyltransferase (AHRD V3.3 *** K4BSC6_SOLLC)
Solyc09g082260.1.1	3	CSVd TASVd CLVd	-24.906	LOW QUALITY:Acetyltransferase (GNAT) domain protein (AHRD V3.3 *** A0A072UXR7_MEDTR)
Solyc01g103490.3.1	3	CEVd TASVd PCFVd	-24.881	MACPF domain-containing protein (AHRD V3.3 *** A0A0B2S5Z8_GLYSO)		1.529227344
Solyc01g080830.3.1	3	MPVd PSTVd CEVd	-24.855	Ribosomal protein L7Ae/L30e/S12e/Gadd45 family protein (AHRD V3.3 *** AT4G01790.1)
Solyc11g067310.2.1	3	CLVd MPVd TASVd	-24.779	ABC transporter B family protein (AHRD V3.3 *** G7IBR0_MEDTR)
Solyc08g054577.1.1	3	PSTVd CLVd CEVd	-24.733	Taxane 10-beta-hydroxylase (AHRD V3.3 --* T10H_TAXCU)
Solyc08g014330.3.1	3	PSTVd TCDVd CEVd	-24.708	Amine oxidase (AHRD V3.3 *** K4CJ66_SOLLC)
Solyc02g024040.1.1	3	PSTVd MPVd TCDVd	-24.706	LOW QUALITY:F-box/RNI-like/FBD-like domains-containing protein (AHRD V3.3 --* AT5G56820.1)
Solyc07g062640.3.1	3	TCDVd CEVd TASVd	-24.7	tetraacyldisaccharide 4'-kinase family protein (AHRD V3.3 --* AT3G20480.5)		2.042391027
Solyc00g029080.1.1	3	PCFVd MPVd CEVd	-24.7	LOW QUALITY:DNA replication helicase (AHRD V3.3 *** AT1G08840.2)
Solyc10g076790.2.1	3	PCFVd PSTVd MPVd	-24.675	SlLAX4		-2.541697214
Solyc10g086110.1.1	3	PSTVd CSVd TASVd	-24.641	LOW QUALITY:senescence regulator (Protein of unknown function, DUF584) (AHRD V3.3 *** AT5G03230.1)
Solyc12g100180.2.1	3	PCFVd PSTVd CEVd	-24.567	Pleiotropic drug resistance ABC transporter (AHRD V3.3 *** W0TUG3_ACAMN)
Solyc04g005690.3.1	3	CEVd CLVd PSTVd	-24.525	SWAP (Suppressor-of-White-APricot)/surp domain-containing protein / ubiquitin family protein (AHRD V3.3 *** AT1G14650.3)
Solyc06g076350.3.1	3	PSTVd CLVd TCDVd	-24.519	LePCL1
Solyc01g081293.1.1	3	TASVd CEVd CSVd	-24.499	Redox-regulatory protein FAM213A-like protein (AHRD V3.3 *** A0A0B2R8Q7_GLYSO)
Solyc01g081280.3.1	3	CEVd CSVd TASVd	-24.481	Redox-regulatory protein FAM213A (AHRD V3.3 *-* A0A199V9J3_ANACO)
Solyc03g044190.3.1	3	CLVd MPVd TASVd	-24.433	FAD-dependent oxidoreductase family protein (AHRD V3.3 *** AT5G67290.1)		1.19661301
Solyc07g022760.3.1	3	TASVd CEVd CLVd	-24.38	pre-mRNA-processing protein 40A (AHRD V3.3 *** AT1G44910.1)
Solyc03g019640.1.1	3	CLVd TASVd PSTVd	-24.375	LOW QUALITY:DnaJ domain-containing protein (AHRD V3.3 *** A0A103XXZ0_CYNCS)
Solyc05g006455.1.1	3	TASVd CEVd CLVd	-24.351	Carboxypeptidase (AHRD V3.3 *-* K4BWH2_SOLLC)
Solyc09g090950.2.1	3	PCFVd CLVd PSTVd	-24.16	Far-red impaired responsive (FAR1) family protein (AHRD V3.3 -** AT3G59470.3)
Solyc10g086150.2.1	3	PSTVd TCDVd CLVd	-24.137	RNA-binding (RRM/RBD/RNP motifs) family protein (AHRD V3.3 *** AT2G37220.1)		-2.723119882
Solyc03g097910.3.1	3	PSTVd PCFVd CEVd	-24.133	putative dehydrogenase
Solyc04g007650.3.1	3	CLVd PSTVd CEVd	-24.11	1-phosphatidylinositol-3-phosphate 5-kinase (AHRD V3.3 *** W9S0D4_9ROSA)
Solyc08g063080.3.1	3	MPVd TASVd PSTVd	-24.1	UDP-sulfoquinovose synthase (AHRD V3.3 *** C0LIR3_SOLLC)		-1.208383912
Solyc01g068480.3.1	3	CEVd PSTVd PCFVd	-24.053	Embryo defective 2765 (AHRD V3.3 *** Q8L5Y4_ARATH)
Solyc01g111680.3.1	3	PSTVd CLVd CSVd	-24.013	Ubiquitin-conjugating enzyme (AHRD V3.3 *** A0A0A7RAT3_9ROSI)
Solyc04g072880.3.1	3	TASVd CLVd PCFVd	-23.988	CycH1_2
Solyc03g120770.3.1	3	PSTVd TCDVd MPVd	-23.974	Phox-associated domain,Phox-like,Sorting nexin isoform 1 (AHRD V3.3 *** A0A061GBL5_THECC)		1.179038034
Solyc05g025655.1.1	3	CEVd TASVd TCDVd	-23.95	Fgenesh protein 21 (AHRD V3.3 *-* Q20CE5_BETVU)
Solyc04g008850.1.1	3	CLVd CEVd CSVd	-23.913	Eukaryotic aspartyl protease family protein (AHRD V3.3 *** AT3G20015.1)
Solyc06g076750.3.1	3	CSVd CEVd PSTVd	-23.86	Peptide transporter, putative (AHRD V3.3 *** B9S358_RICCO)		2.648034311
Solyc02g087250.3.1	3	CEVd TASVd CSVd	-23.801	Chloroplastic group IIA intron splicing facilitator CRS1, chloroplastic (AHRD V3.3 *** A0A0B0PGC2_GOSAR)
Solyc11g010240.2.1	3	PSTVd TCDVd MPVd	-23.795	Histone H3 (AHRD V3.3 *-* K7VSQ3_MAIZE)
Solyc08g007000.3.1	3	PSTVd CEVd MPVd	-23.76	Protein phosphatase 2C (AHRD V3.3 *** A0A124SBW4_CYNCS)
Solyc03g044580.1.1	3	PSTVd CLVd TCDVd	-23.674	LOW QUALITY:transmembrane protein (AHRD V3.3 -** AT2G23440.1)
Solyc01g110440.4.1	3	CLVd TASVd PSTVd	-23.671	arginine decarboxylase
Solyc02g079025.1.1	3	CLVd MPVd TCDVd	-23.647	B3 domain-containing protein (AHRD V3.3 *-* A0A0B2PLR3_GLYSO)
Solyc07g053600.3.1	3	CLVd CSVd PSTVd	-23.627	Receptor-like protein kinase HSL1 (AHRD V3.3 *** HSL1_ARATH)
Solyc07g007440.1.1	3	CEVd TASVd CLVd	-23.625	RING/U-box superfamily protein (AHRD V3.3 *** AT5G05810.1)		-2.191832473
Solyc04g077870.3.1	3	PSTVd MPVd TCDVd	-23.593	Calcium-transporting ATPase (AHRD V3.3 *** M1BXT8_SOLTU)
Solyc10g008280.3.1	3	CSVd TASVd CLVd	-23.559	Protein kinase superfamily protein (AHRD V3.3 *** AT1G53050.2)		1.063603262
Solyc10g007290.3.1	3	CLVd TASVd PSTVd	-23.55	Phosphoenolpyruvate carboxylase (AHRD V3.3 *** CAPP_TOBAC)
Solyc01g088170.4.1	3	TASVd CEVd CSVd	-23.49	aldehyde oxidase 2
Solyc01g074010.3.1	3	CSVd CEVd PCFVd	-23.467	Protein kinase superfamily protein (AHRD V3.3 *** AT2G32850.2)
Solyc06g065030.3.1	3	CEVd CSVd TASVd	-23.336	Transmembrane 9 superfamily member (AHRD V3.3 *** K4C7D2_SOLLC)		1.604909628
Solyc12g098420.2.1	3	PSTVd TCDVd CLVd	-23.321	Actin-related protein 2/3 complex subunit 4 (AHRD V3.3 *-* K4DHL6_SOLLC)
Solyc11g071770.1.1	3	CEVd CLVd TASVd	-23.283	Translation elongation factor, putative (AHRD V3.3 *** B9RPP6_RICCO)
Solyc06g065450.3.1	3	CEVd CSVd TASVd	-23.229	PSL1a (AHRD V3.3 *** F5A7N5_9SOLN)
Solyc01g094950.3.1	3	TASVd CLVd CSVd	-23.225	Protein BPS1, chloroplastic (AHRD V3.3 *** A0A0B2NV45_GLYSO)
Solyc04g072500.1.1	3	PSTVd TCDVd CLVd	-23.162	Mitochondrial transcription termination factor family protein (AHRD V3.3 *** AT5G07900.1)
Solyc01g081050.4.1	3	CLVd PSTVd PCFVd	-23.15	D-alanine--poly(phosphoribitol) ligase subunit 1 (AHRD V1 *--- DLTA_BACSU)%3B contains Interpro domain(s) IPR000873
Solyc06g082000.3.1	3	CLVd PSTVd TCDVd	-23.139	PI-phospholipase C6
Solyc03g025100.1.1	3	CSVd TASVd CEVd	-23.104	Peroxidase superfamily protein (AHRD V3.3 --* AT1G68850.1)
Solyc02g090570.3.1	3	CSVd TASVd MPVd	-23.103	Transducin/WD40 repeat-like superfamily protein (AHRD V3.3 *** AT3G50590.2)
Solyc02g077470.3.1	3	PSTVd TCDVd MPVd	-23.102	Optic atrophy 3 protein (OPA3) (AHRD V3.3 *** AT1G28510.1)
Solyc09g009180.3.1	3	PSTVd CLVd TCDVd	-23.089	DnaJ domain-containing protein (AHRD V3.3 *** A0A103XPY1_CYNCS)
Solyc06g062950.1.1	3	PSTVd PCFVd CSVd	-23.079	Subtilisin-like protease (AHRD V3.3 *** W9SXT6_9ROSA)		3.339166797
Solyc01g087500.3.1	3	PCFVd TCDVd CEVd	-23.071	DNA topoisomerase 2 (AHRD V3.3 *** K4AYE0_SOLLC)		2.148417694
Solyc01g091210.3.1	3	MPVd CEVd PSTVd	-23.056	RNA 2'-phosphotransferase isoform 2 (AHRD V3.3 *** A0A061DV31_THECC)
Solyc08g067880.3.1	3	CEVd PSTVd CSVd	-23.03	Copper ion binding protein (AHRD V3.3 *** A0A0K9PL91_ZOSMR)
Solyc09g098220.3.1	3	PSTVd CLVd TCDVd	-23.013	Mitotic spindle assembly checkpoint protein MAD2B (AHRD V3.3 *** A0A151S2V7_CAJCA)
Solyc02g071880.3.1	3	CLVd TASVd PCFVd	-23.01	Receptor-like protein kinase (AHRD V3.3 *** B9I1R1_POPTR)
Solyc02g078610.3.1	3	CEVd MPVd PSTVd	-22.957	Splicing factor 3B subunit 2 (AHRD V3.3 *** A0A151SEI3_CAJCA)
Solyc03g005430.3.1	3	TASVd CEVd CSVd	-22.944	MATH domain-containing protein (AHRD V3.3 *** A0A0B2RFR3_GLYSO)
Solyc10g054570.2.1	3	PSTVd TASVd CLVd	-22.916	V-type proton ATPase proteolipid subunit (AHRD V3.3 *** Q3HVP1_SOLTU)
Solyc03g116750.3.1	3	MPVd CEVd CSVd	-22.883	WD-repeat protein, putative (AHRD V3.3 *** B9SMF9_RICCO)
Solyc05g006410.3.1	3	CLVd TASVd TCDVd	-22.881	Zinc finger MYND domain-containing protein 15 (AHRD V3.3 *** W9RD84_9ROSA)
Solyc02g092410.3.1	3	PSTVd CLVd TCDVd	-22.864	Adenylyl-sulfate kinase (AHRD V3.3 *** K4BD37_SOLLC)
Solyc06g063420.3.1	3	CLVd PSTVd CEVd	-22.857	General transcription factor 3C polypeptide 3 (AHRD V3.3 *** A0A0B2PD46_GLYSO)
Solyc06g034150.3.1	3	CEVd PCFVd CSVd	-22.84	8-amino-7-oxononanoate synthase (AHRD V3.3 *** A0A0B2R2H1_GLYSO)		-2.131088227
Solyc04g081330.3.1	3	PCFVd CLVd TCDVd	-22.826	30S ribosomal protein S16, chloroplastic (AHRD V3.3 --* RR16_MORIN)		-1.186850824
Solyc02g093980.3.1	3	CEVd PSTVd CLVd	-22.81	nucleolar protein gar2-like protein (AHRD V3.3 *-* AT2G42320.2)		-1.428470669
Solyc04g081320.3.1	3	CLVd PCFVd TCDVd	-22.79	Protein disulfide-isomerase LQY1, chloroplastic (AHRD V3.3 *-* LQY1_ARATH)		-1.988311922
Solyc06g069630.3.1	3	CEVd TASVd PSTVd	-22.783	Plant calmodulin-binding-like protein (AHRD V3.3 *-* A0A072U7E1_MEDTR)
Solyc11g067200.2.1	3	CLVd TCDVd PSTVd	-22.671	Protein HIRA-like protein (AHRD V3.3 *** A0A0B0NK97_GOSAR)
Solyc10g084220.2.1	3	CEVd PSTVd TCDVd	-22.667	FAR1-related sequence 7 (AHRD V3.3 *** AT3G06250.3)
Solyc09g066410.2.1	3	PCFVd CLVd PSTVd	-22.638	Phosphate transporter (AHRD V3.3 *** A0A0B5GK48_SOLLC)
Solyc05g053610.2.1	3	PCFVd CEVd CLVd	-22.627	Pleiotropic drug resistance ABC transporter (AHRD V3.3 *** W0TUG3_ACAMN)		9.624364487
Solyc01g110290.3.1	3	CSVd TASVd CEVd	-22.594	Squalene synthase (AHRD V3.3 *** D0VFU8_SOLLC)		-1.010333058
Solyc11g007900.2.1	3	CLVd TCDVd PCFVd	-22.584	2-oxoglutarate (2OG) and Fe(II)-dependent oxygenase superfamily protein (AHRD V3.3 *-* AT2G36690.2)		-1.030350309
Solyc10g024420.2.1	3	PSTVd CLVd TCDVd	-22.576	ABC transporter family protein (AHRD V3.3 *** B9IB53_POPTR)		1.86734532
Solyc11g069070.2.1	3	CEVd TCDVd PSTVd	-22.554	Heavy metal transport/detoxification superfamily protein (AHRD V3.3 *** AT2G36950.1)		2.376326645
Solyc08g081380.3.1	3	CSVd CEVd CLVd	-22.534	BTB/POZ domain-containing protein (AHRD V3.3 *** AT1G63850.1)		-2.395195909
Solyc03g098290.3.1	3	CEVd CSVd PCFVd	-22.532	Sucrose synthase (AHRD V3.3 *** M5WCU1_PRUPE)
Solyc01g098725.1.1	3	CSVd PCFVd MPVd	-22.515	RING/U-box superfamily protein (AHRD V3.3 *** AT3G05200.1)		1.80076802
Solyc12g035670.2.1	3	CEVd CLVd PSTVd	-22.475	SAC3/GANP/Nin1/mts3/eIF-3 p25 family (AHRD V3.3 *** AT3G06290.3)
Solyc03g121660.3.1	3	CLVd PCFVd PSTVd	-22.45	Zinc finger family protein (AHRD V3.3 *** D7MN23_ARALL)
Solyc04g011380.3.1	3	CEVd TASVd PSTVd	-22.433	Zinc finger C3H1 domain-containing protein, putative (AHRD V3.3 *** A0A061FU07_THECC)
Solyc01g098500.3.1	3	PSTVd TASVd TCDVd	-22.418	Sugar facilitator protein 5		-1.124894136
Solyc04g008370.2.1	3	CLVd CSVd PSTVd	-22.416	Serine/threonine-protein kinase (AHRD V3.3 *** M1CVL4_SOLTU)
Solyc08g075860.3.1	3	PSTVd CLVd TCDVd	-22.397	zinc finger B-box protein (AHRD V3.3 *** AT5G45410.5)
Solyc04g051410.3.1	3	PSTVd MPVd TCDVd	-22.388	Ubiquitin carboxyl-terminal hydrolase (AHRD V3.3 *** G7LC68_MEDTR)
Solyc02g089390.2.1	3	CSVd PSTVd CEVd	-22.35	Cell morphogenesis related protein (AHRD V3.3 *** F4KB73_ARATH)
Solyc05g046270.3.1	3	PSTVd CLVd CEVd	-22.3	Protein Ycf2 (AHRD V3.3 --* YCF2_OENGL)
Solyc09g008700.2.1	3	CEVd CLVd PSTVd	-22.298	E3 ubiquitin-protein ligase (AHRD V3.3 *** A0A072U2X8_MEDTR)
Solyc07g048120.3.1	3	CSVd CLVd CEVd	-22.269	Ubiquitin fusion degradation 1 (AHRD V3.3 *** A0A0B0MFM6_GOSAR)
Solyc06g073400.3.1	3	CEVd CSVd TASVd	-22.267	Endonuclease III homolog (AHRD V3.3 *** K4C959_SOLLC)
Solyc06g010200.3.1	3	PSTVd CEVd CSVd	-22.26	Chromatin remodeling complex subunit, putative isoform 2 (AHRD V3.3 *-* A0A061GY85_THECC)
Solyc01g107790.2.1	3	CLVd PCFVd TASVd	-22.245	Leucine-rich repeat receptor-like protein kinase family (AHRD V3.3 *** A0A0K9PL83_ZOSMR)
Solyc08g074640.1.1	3	TASVd PSTVd MPVd	-22.233	Polyphenol oxidase (AHRD V3.3 *** Q41428_SOLTU)
Solyc03g083410.3.1	3	PSTVd TCDVd TASVd	-22.206	Histone-lysine N-methyltransferase (AHRD V3.3 *** A0A0K9PJE7_ZOSMR)
Solyc09g064800.2.1	3	PSTVd CLVd TCDVd	-22.206	Isoamylase isoform 2 (AHRD V3.3 *** Q84YG6_SOLTU)
Solyc09g055715.1.1	3	PSTVd MPVd TCDVd	-22.143	aluminum induced protein with YGL and LRDR motifs (AHRD V3.3 --* AT5G19140.3)
Solyc04g080780.2.1	3	CLVd PCFVd PSTVd	-22.1	BEL1-like homeodomain protein (AHRD V3.3 *** A0A072V2D2_MEDTR)
Solyc06g043010.1.1	3	PSTVd CLVd CEVd	-22.09	LOW QUALITY:Cytochrome b561 and DOMON domain-containing protein At5g35735 (AHRD V3.3 --* B561P_ARATH)
Solyc07g007980.3.1	3	PSTVd TCDVd PCFVd	-22.056	Protein kinase (AHRD V3.3 *** C6ZRY2_SOYBN)		-2.627312783
Solyc01g086720.3.1	3	PCFVd PSTVd CEVd	-22.033	C2 domain-containing family protein (AHRD V3.3 *** B9GFS0_POPTR)
Solyc09g014980.3.1	3	PCFVd TASVd CLVd	-22.005	Protein SCAR2, putative (AHRD V3.3 *-* B9SL38_RICCO)
Solyc05g054780.2.1	3	PSTVd CEVd CLVd	-22	Dirigent protein (AHRD V3.3 *** M1C5D5_SOLTU)
Solyc03g094020.3.1	3	CEVd TCDVd PSTVd	-22	Alpha-glucosidase-like (AHRD V3.3 *** Q5NBJ1_ORYSJ)		3.055788155
Solyc11g072810.2.1	3	CSVd CEVd PSTVd	-21.975	Nuclear factor related to kappa-B-binding protein (AHRD V3.3 *** W9QSQ0_9ROSA)
Solyc02g076680.3.1	3	CSVd PSTVd TCDVd	-21.964	DUF688 family protein (AHRD V3.3 *** G7ZXK0_MEDTR)
Solyc11g013180.2.1	3	CSVd TASVd PCFVd	-21.962	Phosphatidylinositol-4-phosphate 5-kinase, putative (AHRD V3.3 *** B9RJA3_RICCO)
Solyc06g070940.3.1	3	TCDVd PCFVd CLVd	-21.924	ABC transporter A family protein (AHRD V3.3 *** A0A072UVK2_MEDTR)
Solyc12g088480.2.1	3	PCFVd CLVd TCDVd	-21.923	Zinc-finger domain of monoamine-oxidase A repressor R1 (AHRD V3.3 *-* AT2G23530.1)
Solyc04g017850.1.1	3	PSTVd TASVd CLVd	-21.916	LOW QUALITY:Serine/threonine-protein phosphatase 7 long form like (AHRD V3.3 *-* A0A0B2QIT7_GLYSO)
Solyc04g017840.1.1	3	CLVd PSTVd TASVd	-21.913	LOW QUALITY:Aminotransferase-like, plant mobile domain-containing protein (AHRD V3.3 *-* A0A124SHR6_CYNCS)
Solyc08g062610.3.1	3	PSTVd MPVd TCDVd	-21.9	(S)-coclaurine N-methyltransferase (AHRD V3.3 *** W9QPZ2_9ROSA)		-2.218099804
Solyc10g083600.2.1	3	PSTVd CLVd TASVd	-21.9	Brix domain-containing protein (AHRD V3.3 *** H9A0F8_NICBE)		-1.405480339
Solyc09g014510.3.1	3	CSVd CEVd TASVd	-21.884	Mitochondrial inner membrane protease subunit, putative (AHRD V3.3 *** B9SQ38_RICCO)
Solyc02g079370.3.1	3	PSTVd CEVd TASVd	-21.803	cyclinD6_3
Solyc06g051990.3.1	3	PSTVd MPVd CEVd	-21.788	Defective in meristem silencing 3 (AHRD V3.3 *** A0A061G2F1_THECC)		-2.682334049
Solyc03g046590.3.1	3	CEVd MPVd CLVd	-21.769	AUGMIN subunit 5 (AHRD V3.3 *** AUG5_ARATH)
Solyc08g067095.1.1	3	TASVd PSTVd MPVd	-21.768	Peptidyl-prolyl cis-trans isomerase (AHRD V3.3 *-* G7JB56_MEDTR)
Solyc11g011340.2.1	3	PSTVd PCFVd CLVd	-21.762	cultivar Rio Grande ELI3		4.997749973
Solyc06g068480.3.1	3	CEVd CSVd PSTVd	-21.745	Low PSII Accumulation 3 isoform 3 (AHRD V3.3 *** A0A061G863_THECC)		-1.280082248
Solyc02g093440.3.1	3	PSTVd CEVd TASVd	-21.742	Glucuronokinase 1 (AHRD V3.3 *** GLAK1_ARATH)
Solyc10g076710.2.1	3	CEVd TASVd PCFVd	-21.728	Phosphoinositide phospholipase C (AHRD V3.3 *** A0A067L8K5_JATCU)
Solyc11g065820.2.1	3	CLVd TASVd PCFVd	-21.726	Protein DETOXIFICATION (AHRD V3.3 *** K4D9J2_SOLLC)		1.698349511
Solyc02g084390.3.1	3	PSTVd CLVd TCDVd	-21.722	Kinesin-like protein (AHRD V3.3 *** A0A0V0IYV5_SOLCH)
Solyc07g056050.1.1	3	TASVd CEVd PSTVd	-21.7	Transmembrane 9 superfamily member (AHRD V3.3 *** M1D2K2_SOLTU)		-1.096988187
Solyc03g121280.3.1	3	PSTVd TCDVd MPVd	-21.615	Core-2/I-branching beta-1,6-N-acetylglucosaminyltransferase family protein (AHRD V3.3 *** AT3G21310.3)
Solyc11g071510.2.1	3	PSTVd TCDVd CLVd	-21.602	Glycosyl hydrolase (AHRD V3.3 *-* N0DW43_9CARY)
Solyc09g082370.3.1	3	PSTVd CLVd MPVd	-21.583	Type I inositol-1,4,5-trisphosphate 5-phosphatase CVP2 (AHRD V3.3 *** W9RZ96_9ROSA)
Solyc06g036080.3.1	3	CSVd CLVd TASVd	-21.562	MAP kinase kinase kinase 37
Solyc04g047750.3.1	3	CLVd PCFVd PSTVd	-21.545	Alpha-taxilin (AHRD V3.3 *** A0A0B0PMY2_GOSAR)
Solyc08g044360.2.1	3	PSTVd TCDVd MPVd	-21.533	PIF1-like helicase (AHRD V3.3 *-* G7JL89_MEDTR)
Solyc01g101190.3.1	3	PSTVd CEVd CSVd	-21.5	Alpha-humulene/(-)-(E)-beta-caryophyllene synthase (AHRD V1 **** HUMS_ARATH)%3B contains Interpro domain(s) IPR005630 Terpene synthase%2C metal-binding domain
Solyc05g008300.2.1	3	CEVd PSTVd TASVd	-21.467	Heavy metal transport/detoxification superfamily protein (AHRD V3.3 *-* AT1G23000.2)		-1.304706373
Solyc03g052980.3.1	3	PSTVd CEVd PCFVd	-21.446	RNA helicase DEAD11
Solyc10g017810.2.1	3	MPVd TASVd CSVd	-21.443	ATPase ASNA1 homolog (AHRD V3.3 *** K4CYQ6_SOLLC)
Solyc02g014845.1.1	3	PSTVd TCDVd MPVd	-21.441	LOW QUALITY:PIF1-like helicase (AHRD V3.3 *-* A0A072TJC6_MEDTR)
Solyc07g032710.3.1	3	CLVd MPVd CEVd	-21.425	Pantothenate synthetase (AHRD V3.3 *-* A0A0B0PGX1_GOSAR)		1.854143173
Solyc11g039880.2.1	3	TCDVd MPVd PSTVd	-21.415	Nuclear pore complex protein Nup188a (AHRD V3.3 *** W6JJC0_NICBE)
Solyc11g071250.2.1	3	PSTVd CSVd CEVd	-21.4	Protein EMBRYONIC FLOWER 1-like protein (AHRD V3.3 *** A0A0B0NHJ8_GOSAR)		1.280082894
Solyc09g092550.3.1	3	CLVd TCDVd CEVd	-21.4	30S ribosomal S5 (AHRD V3.3 *-* A0A0B0MR18_GOSAR)
Solyc07g064100.1.1	3	PCFVd PSTVd CSVd	-21.4	LOW QUALITY:Chlororespiratory reduction 41 (AHRD V3.3 *** A0A0F7J577_9ROSI)		-1.949568532
Solyc04g026150.2.1	3	PSTVd CLVd TCDVd	-21.4	Homeobox leucine zipper protein (AHRD V3.3 --* A0A072TYN2_MEDTR)
Solyc07g049680.3.1	3	CLVd TASVd PCFVd	-21.394	Condensin complex subunit 2 (AHRD V3.3 *** A0A022R1C5_ERYGU)
Solyc05g025740.3.1	3	TASVd CSVd CLVd	-21.393	SH3 domain-containing protein (AHRD V3.3 *** AT2G07360.1)
Solyc07g032230.3.1	3	CLVd TASVd TCDVd	-21.362	Regulator of Vps4 activity in the MVB pathway protein (AHRD V3.3 *-* AT2G19710.1)
Solyc00g065630.2.1	3	TCDVd PSTVd CEVd	-21.362	SNW domain-containing 1 (AHRD V3.3 *** A0A0B0PGB0_GOSAR)
Solyc06g008960.3.1	3	CSVd PSTVd TASVd	-21.359	Mediator of RNA polymerase II transcription subunit 33A (AHRD V3.3 *** G7IKE7_MEDTR)
Solyc05g017980.3.1	3	MPVd CLVd PCFVd	-21.343	Microtubule-associated protein 70-2 (AHRD V3.3 *** A0A0B2QPG9_GLYSO)		-1.02098536
Solyc07g045350.3.1	3	PSTVd CLVd TCDVd	-21.303	Acetoacetyl-CoA thiolase (AHRD V3.3 *** F5CLC4_CATRO)
Solyc01g008620.3.1	3	PSTVd CLVd TCDVd	-21.302	Beta-1,3-glucanase (AHRD V3.3 *** Q9SYX6_TOBAC)		8.30154203
Solyc09g060080.3.1	3	MPVd PCFVd TASVd	-21.3	Helicase/SANT-associated, DNA binding protein (AHRD V3.3 *** AT3G24880.3)
Solyc03g112200.1.1	3	PSTVd TCDVd MPVd	-21.285	LOW QUALITY:Insulinase (Peptidase family M16) family protein isoform 3 (AHRD V3.3 --* A0A061GZ00_THECC)
Solyc02g077660.3.1	3	PSTVd MPVd CEVd	-21.284	Homeobox protein, putative (AHRD V3.3 *** B9RB95_RICCO)
Solyc02g081860.2.1	3	CLVd TCDVd PSTVd	-21.284	Pentatricopeptide repeat (PPR) superfamily protein (AHRD V3.3 *** AT4G20090.2)
Solyc02g062780.3.1	3	CEVd CLVd CSVd	-21.267	chromatin remodeling 1 (AHRD V3.3 *** AT5G66750.1)		2.028009765
Solyc12g049200.1.1	3	CSVd PSTVd CLVd	-21.26	Leucine-rich repeat receptor-like protein kinase family protein (AHRD V3.3 *** AT4G08850.1)
Solyc01g009300.3.1	3	CEVd TCDVd CSVd	-21.25	Kinase (AHRD V3.3 *** D7LMI5_ARALL)
Solyc02g067670.3.1	3	PSTVd CLVd TASVd	-21.25	Flap endonuclease 1 (AHRD V3.3 *-* A0A0K9NZY8_ZOSMR)
Solyc02g081970.3.1	3	CEVd CSVd TASVd	-21.241	Vacuolar sorting receptor family protein (AHRD V3.3 *** B9GYG5_POPTR)		3.732240087
Solyc11g030783.1.1	3	PCFVd CSVd PSTVd	-21.231	Nucleotidylyl transferase superfamily protein (AHRD V3.3 --* AT2G25840.4)
Solyc08g082840.2.1	3	CLVd PSTVd MPVd	-21.227	Glutamine-dependent NAD(+) synthetase (AHRD V3.3 *-* NADE_ARATH)
Solyc07g007390.3.1	3	CEVd CSVd CLVd	-21.225	Octicosapeptide/Phox/Bem1p domain-containing protein / tetratricopeptide repeat-containing protein (AHRD V3.3 *** A0A061GVW9_THECC)
Solyc00g028120.1.1	3	PCFVd CSVd CEVd	-21.219	LOW QUALITY:Sterile alpha motif (SAM) domain-containing protein (AHRD V3.3 --* AT3G11890.5)
Solyc03g097280.3.1	3	CSVd CEVd PSTVd	-21.2	Alanine--tRNA ligase (AHRD V3.3 *-* K4BJE6_SOLLC)
Solyc10g044960.2.1	3	CSVd MPVd CEVd	-21.2	Emsy N terminus domain-containing family protein (AHRD V3.3 *** B9HPS6_POPTR)
Solyc12g007090.2.1	3	PCFVd PSTVd CLVd	-21.152	Tyrosine-protein phosphatase non-receptor type 6 (AHRD V3.3 *** A0A1D1XLX7_9ARAE)		-1.054123664
Solyc06g071120.3.1	3	CLVd CSVd PSTVd	-21.15	Ubiquitin carboxyl-terminal hydrolase-related protein (AHRD V3.3 *** AT3G47910.2)
Solyc07g005320.3.1	3	CSVd TASVd PCFVd	-21.15	Pre-mRNA polyadenylation factor Fip1 (AHRD V3.3 *** A0A103XMV0_CYNCS)
Solyc01g097000.3.1	3	CEVd TASVd CLVd	-21.144	Beta-glucosidase (AHRD V3.3 *** A0A0B4PJM3_SOYBN)		-3.332511371
Solyc06g031740.2.1	3	CLVd CEVd TCDVd	-21.125	ABC transporter G family member 22 (AHRD V3.3 --* A0A1D1YL65_9ARAE)
Solyc02g080040.3.1	3	PSTVd CEVd TASVd	-21.12	Receptor-like kinase (AHRD V3.3 *** G8A106_MEDTR)		2.730785053
Solyc05g055870.3.1	3	CEVd TASVd PSTVd	-21.094	F-box protein family (AHRD V3.3 *** A0A151U5P0_CAJCA)		2.042253707
Solyc04g082260.3.1	3	CEVd PSTVd CSVd	-21.085	Kinase family protein (AHRD V3.3 *** B9H1Q4_POPTR)
Solyc01g088090.3.1	3	TASVd PSTVd MPVd	-21.081	Alpha/beta hydrolase, putative (AHRD V3.3 *** B9RIY7_RICCO)
Solyc06g074730.3.1	3	PSTVd TCDVd MPVd	-21.071	Argonaute 5
Solyc02g068550.2.1	3	CEVd TASVd PSTVd	-21.067	FAR1-related sequence 1 (AHRD V3.3 *** AT4G19990.5)
Solyc01g073950.3.1	3	PSTVd CLVd CEVd	-21.05	DNA-binding bromodomain-containing protein, putative (AHRD V3.3 *** A0A061EYH0_THECC)		1.004158517
Solyc08g081080.3.1	3	PSTVd MPVd TCDVd	-21.021	structural maintenance of chromosomes-like protein, putative (DUF3531) (AHRD V3.3 *** AT5G08400.2)		-1.557568287
Solyc02g077390.2.1	3	TCDVd MPVd PSTVd	-21.008	compound inflorescence
Solyc03g114690.3.1	3	PSTVd CEVd CSVd	-21	WD-repeat protein, putative (AHRD V3.3 *** B9RVD7_RICCO)
Solyc01g094410.3.1	3	MPVd PSTVd TCDVd	-20.96	C2 calcium/lipid-binding plant phosphoribosyltransferase family protein (AHRD V3.3 *** AT4G11610.1)
Solyc10g018520.1.1	3	PCFVd CEVd PSTVd	-20.953	3'-5' exonuclease domain-containing family protein (AHRD V3.3 *** B9I623_POPTR)
Solyc04g008290.3.1	3	PCFVd PSTVd CEVd	-20.95	microtubule-associated protein 65-7 (AHRD V3.3 *** AT1G14690.2)
Solyc01g105230.3.1	3	CEVd PCFVd TASVd	-20.925	Calmodulin-binding transcription activator (AHRD V3.3 *** Q8S389_BRANA)		1.810753349
Solyc08g077700.3.1	3	MPVd PSTVd CLVd	-20.925	Eukaryotic translation initiation factor 4G-like protein (AHRD V3.3 *** A0A072TL86_MEDTR)
Solyc04g064700.3.1	3	CEVd CLVd TASVd	-20.9	Transcription elongation factor SPT5 (AHRD V3.3 *** K4BT61_SOLLC)
Solyc08g059800.3.1	3	CSVd CEVd TASVd	-20.882	TPX2 (targeting protein for Xklp2) protein family (AHRD V3.3 *** AT4G32330.4)		-2.204866842
Solyc02g068140.3.1	3	PSTVd CLVd TCDVd	-20.84	Major facilitator superfamily protein (AHRD V3.3 *** AT3G01930.2)
Solyc09g082580.3.1	3	CLVd CEVd PSTVd	-20.837	auxin canalization protein (DUF828) (AHRD V3.3 *** AT3G22810.1)
Solyc00g006810.3.1	3	CLVd TCDVd PSTVd	-20.83	FKBP-like peptidyl-prolyl cis-trans isomerase family protein (AHRD V3.3 *** AT5G13410.1)		-1.137948772
Solyc07g008320.3.1	3	CEVd MPVd TCDVd	-20.828	Calcium-transporting ATPase (AHRD V3.3 *** B9HAW9_POPTR)		1.417221892
Solyc01g098110.3.1	3	TASVd PSTVd TCDVd	-20.816	Esterase/lipase/thioesterase family protein (AHRD V3.3 *** AT1G54570.1)		-3.315966646
Solyc04g049360.3.1	3	MPVd PSTVd CLVd	-20.8	aminodeoxychorismate synthase/glutamine amidotransferase
Solyc08g062200.2.1	3	CEVd PSTVd CLVd	-20.794	Plant regulator RWP-RK family protein (AHRD V3.3 *-* AT1G64530.1)
Solyc01g102260.3.1	3	CLVd TASVd PSTVd	-20.79	Mads box protein, putative (AHRD V3.3 *** B9S273_RICCO)
Solyc08g067090.3.1	3	CEVd PSTVd CLVd	-20.786	cyclophilin-like protein
Solyc10g084670.2.1	3	CLVd PSTVd CEVd	-20.783	Eukaryotic translation initiation factor 3 subunit A (AHRD V3.3 *** K4D3Q1_SOLLC)		-1.956362936
Solyc02g089680.3.1	3	CEVd PSTVd TASVd	-20.761	Trichome birefringence-like 19 (AHRD V3.3 *** A0A061EH35_THECC)
Solyc01g091500.3.1	3	CLVd CSVd CEVd	-20.76	Smad/FHA domain protein (AHRD V3.3 *** G7L0A8_MEDTR)
Solyc02g083670.3.1	3	PSTVd TCDVd CLVd	-20.751	histidine kinase 1 (AHRD V3.3 *** AT2G17820.1)
Solyc07g042560.3.1	3	CSVd CEVd TASVd	-20.675	Kinesin-like protein (AHRD V3.3 *** K4CEB7_SOLLC)
Solyc05g023710.3.1	3	MPVd CEVd CSVd	-20.65	Nucleolar complex protein 2 isoform 2 (AHRD V3.3 *** A0A061FUS6_THECC)
Solyc07g005030.3.1	3	CLVd PCFVd PSTVd	-20.575	Dicer-like 4		1.648380699
Solyc02g087010.2.1	3	PCFVd CLVd PSTVd	-20.567	LOW QUALITY:NHL repeat-containing family protein (AHRD V3.3 *** B9HJT0_POPTR)
Solyc06g071330.3.1	3	PSTVd TCDVd TASVd	-20.56	Nucleobase-ascorbate transporter-like protein (AHRD V3.3 *** A0A072VA43_MEDTR)		-1.836110735
Solyc01g006680.3.1	3	CEVd MPVd PSTVd	-20.512	2-oxoglutarate (2OG) and Fe(II)-dependent oxygenase superfamily protein (AHRD V3.3 *** AT3G20810.5)
Solyc12g044880.2.1	3	CSVd PSTVd PCFVd	-20.5	ss-galactosidase, clone tEG1B
Solyc12g042200.2.1	3	TASVd PSTVd CEVd	-20.497	Transducin/WD40 repeat protein (AHRD V3.3 *** G7J399_MEDTR)
Solyc12g043120.2.1	3	CEVd CSVd TASVd	-20.472	Heat shock 70 kDa protein, putative (AHRD V3.3 *** B9SQC9_RICCO)
Solyc02g032100.3.1	3	PCFVd CLVd CEVd	-20.452	Zinc transporter protein (AHRD V3.3 *** A5BDR3_VITVI)		2.527873982
Solyc08g078695.1.1	3	TASVd CLVd TCDVd	-20.448	Heat-shock protein, putative (AHRD V3.3 *** B9SSG1_RICCO)		4.11822957
Solyc05g055470.3.1	3	CEVd CSVd PCFVd	-20.441	NAC domain protein, (AHRD V3.3 *** A0A061FNG1_THECC)
Solyc08g007740.2.1	3	PSTVd CLVd TCDVd	-20.438	YTH domain-containing protein (AHRD V3.3 *** A0A103XRB5_CYNCS)
Solyc06g065700.3.1	3	TASVd CLVd PSTVd	-20.432	Transducin/WD40 repeat-like superfamily protein (AHRD V3.3 *-* AT1G11160.4)
Solyc08g007760.3.1	3	PSTVd TCDVd CLVd	-20.427	YTH domain-containing protein (AHRD V3.3 *** A0A103XRB5_CYNCS)
Solyc03g123890.3.1	3	TASVd CEVd PSTVd	-20.4	Calcium-transporting ATPase (AHRD V3.3 *** A0A022PY01_ERYGU)
Solyc06g060870.1.1	3	PCFVd PSTVd CLVd	-20.374	Alpha/beta-Hydrolases superfamily protein (AHRD V3.3 *** A0A061GB30_THECC)
Solyc11g069210.2.1	3	PSTVd TASVd CLVd	-20.349	Carbamoyl-phosphate synthase large chain (AHRD V3.3 *** A0A1D1YAI0_9ARAE)
Solyc07g006760.3.1	3	PSTVd MPVd CEVd	-20.335	MAP kinase kinase kinase 43
Solyc08g077530.3.1	3	CEVd CSVd CLVd	-20.31	Beta-amylase (AHRD V3.3 *** K4CNB2_SOLLC)		-1.164261727
Solyc11g006220.2.1	3	CSVd CEVd PSTVd	-20.295	Myosin XI, putative (AHRD V3.3 *** B9S7I4_RICCO)
Solyc01g091450.3.1	3	TASVd CLVd PCFVd	-20.293	Pentatricopeptide repeat-containing protein (AHRD V3.3 *** A0A0B2QJT4_GLYSO)		-1.458304628
Solyc10g081570.2.1	3	CLVd PSTVd CEVd	-20.291	Marmande		1.299929092
Solyc05g006660.3.1	3	TASVd TCDVd PSTVd	-20.25	CW14 protein (DUF1336) (AHRD V3.3 *** AT1G59650.1)
Solyc05g024320.2.1	3	CLVd PCFVd PSTVd	-20.247	Alcohol dehydrogenase, putative (AHRD V3.3 *** B9T7R7_RICCO)
Solyc09g008120.3.1	3	CEVd PCFVd PSTVd	-20.22	ATP-dependent RNA helicase, putative (AHRD V3.3 *** B9REC8_RICCO)
Solyc01g056340.3.1	3	PCFVd CLVd PSTVd	-20.201	Light-mediated development protein DET1 (AHRD V3.3 *** DET1_SOLLC)
Solyc11g011930.2.1	3	CLVd TASVd TCDVd	-20.15	Isocitrate dehydrogenase [NADP] (AHRD V3.3 *** K4D5Z8_SOLLC)
Solyc06g007320.3.1	3	PCFVd CLVd CEVd	-20.15	Ubiquitin activating enzyme E1 (AHRD V3.3 *** G1FER0_CAMSI)		1.315707697
Solyc01g095040.3.1	3	CSVd TCDVd PSTVd	-20.124	C-terminal binding AN-like protein (AHRD V3.3 *** A0A0B0MUN4_GOSAR)
Solyc04g010070.3.1	3	PSTVd CEVd CLVd	-20.1	calcium-binding EF-hand family protein
Solyc09g072610.3.1	3	CLVd CEVd CSVd	-20.1	Long-chain-alcohol oxidase (AHRD V3.3 *** K4CUT7_SOLLC)		2.007721756
Solyc04g082845.1.1	3	PCFVd PSTVd CEVd	-20.1	FAR1-related sequence 5 (AHRD V3.3 *** AT4G38180.1)
Solyc02g067570.3.1	3	CSVd CEVd PSTVd	-20.1	Paired amphipathic helix SIN3-like protein (AHRD V3.3 *** G7KJX2_MEDTR)
Solyc03g114060.3.1	3	CLVd CEVd MPVd	-20.075	BAH domain-containing protein, putative (AHRD V3.3 *** Q53J12_SOLLC)
Solyc08g082410.3.1	3	PSTVd TASVd CEVd	-20.064	LOW protein: zinc finger CCCH domain protein (AHRD V3.3 *-* AT5G53440.2)
Solyc07g056340.3.1	3	PSTVd MPVd CLVd	-20.034	RNA-binding protein, putative (AHRD V3.3 *** B9T754_RICCO)		1.235634712
Solyc10g083590.2.1	3	TASVd CEVd PSTVd	-20.015	Pre-mRNA cleavage complex 2 protein Pcf11 (AHRD V3.3 *** W9R453_9ROSA)
Solyc02g081460.3.1	3	CEVd TASVd PSTVd	-19.995	Gamma-tubulin complex component (AHRD V3.3 *** K4BA16_SOLLC)
Solyc12g096960.2.1	3	PSTVd CEVd TASVd	-19.99	Major allergen d 1 (AHRD V3.3 *** Q8L6K9_MALDO)		9.13514856
Solyc05g005610.3.1	3	CEVd CSVd TASVd	-19.985	HD domain-containing metal-dependent phosphohydrolase family protein (AHRD V3.3 *** AT5G40270.1)
Solyc04g081450.3.1	3	PSTVd TCDVd CLVd	-19.981	Cytomatrix protein-related, putative (AHRD V3.3 *** A0A061FKJ5_THECC)
Solyc09g092280.1.1	3	PSTVd TCDVd CLVd	-19.979	Ph-3 resistance protein (AHRD V3.3 *** A0A060D304_SOLPI)		1.883022914
Solyc03g019770.3.1	3	PSTVd CLVd CSVd	-19.975	Testis-expressed sequence 2 protein (AHRD V3.3 *** A0A0B2Q462_GLYSO)		1.448820146
Solyc07g027020.3.1	3	TCDVd PSTVd CLVd	-19.947	Protein kinase family protein (AHRD V3.3 *-* C6ZRT1_SOYBN)
Solyc06g066370.3.1	3	TCDVd CEVd CLVd	-19.932	WRKY transcription factor 31		1.536643069
Solyc11g071910.2.1	3	PSTVd MPVd CEVd	-19.903	GTP-binding family protein (AHRD V3.3 *** D7KI21_ARALL)
Solyc03g005960.3.1	3	MPVd PSTVd TCDVd	-19.831	protein kinase LESK1
Solyc07g053380.2.1	3	PSTVd TCDVd MPVd	-19.8	Pentatricopeptide repeat-containing protein (AHRD V3.3 *** A0A103XH40_CYNCS)
Solyc07g064110.3.1	3	TCDVd CSVd PSTVd	-19.8	Pentatricopeptide repeat-containing protein, putative (AHRD V3.3 *** B9SA19_RICCO)
Solyc06g074000.1.1	3	PSTVd MPVd TCDVd	-19.784	LOW QUALITY:Eukaryotic aspartyl protease family protein (AHRD V3.3 *** AT3G52500.1)		-5.068212469
Solyc06g068720.3.1	3	CEVd CSVd TASVd	-19.767	Mitochondrial substrate carrier family protein (AHRD V3.3 *** AT5G51050.1)
Solyc09g008980.2.1	3	CSVd CEVd TASVd	-19.727	plant/protein (AHRD V3.3 *** AT3G10020.1)
Solyc02g021410.3.1	3	CLVd CEVd CSVd	-19.695	Cation/H(+) antiporter (AHRD V3.3 *** A0A0K9NPK0_ZOSMR)
Solyc08g080850.3.1	3	CEVd TCDVd TASVd	-19.693	Serine/threonine-protein kinase RIO1 (AHRD V3.3 *** K4CP83_SOLLC)
Solyc01g073660.3.1	3	PSTVd CEVd TCDVd	-19.645	Major facilitator superfamily protein (AHRD V3.3 *** AT2G44280.4),Pfam:PF13347
Solyc01g079960.2.1	3	TASVd CSVd CEVd	-19.638	Eukaryotic aspartyl protease family protein (AHRD V3.3 *** AT1G03220.1)
Solyc08g008510.3.1	3	CSVd MPVd CEVd	-19.638	FAS-associated factor 2-B (AHRD V3.3 *** W9S3Z8_9ROSA)
Solyc04g074720.3.1	3	CSVd CLVd TCDVd	-19.632	FAM91A1-like protein (AHRD V3.3 *** G7J6Q2_MEDTR)
Solyc06g076740.2.1	3	TASVd PCFVd CLVd	-19.626	AT-rich interactive domain protein (AHRD V3.3 *-* Q2HUC6_MEDTR)
Solyc02g087110.3.1	3	CEVd PSTVd TASVd	-19.612	Alpha-dioxygenase (AHRD V3.3 *** Q5GQ66_PEA)		1.05996193
Solyc06g036590.1.1	3	CLVd PSTVd TASVd	-19.6	U4/U6 small nuclear Prp3-like ribonucleoprotein (AHRD V3.3 *-* G7IF06_MEDTR)
Solyc08g007110.3.1	3	CEVd TASVd PCFVd	-19.582	Regulator of nonsense transcripts 1 homolog (AHRD V3.3 *** RENT1_ARATH)
Solyc01g101180.3.1	3	CEVd CSVd PSTVd	-19.55	viridiflorene synthase		1.772349692
Solyc02g088945.1.1	3	CEVd TASVd CSVd	-19.55	DNA mismatch repair protein MLH3-like protein (AHRD V3.3 --* A0A0X7YCF6_SOLTU)		1.189267115
Solyc11g028020.2.1	3	PSTVd CEVd CLVd	-19.545	Tomato AGAMOUS like 11
Solyc05g049890.1.1	3	CSVd CEVd TASVd	-19.541	LOW QUALITY:AT hook motif DNA-binding family protein (AHRD V3.3 --* AT4G00200.2)
Solyc11g006680.2.1	3	MPVd CEVd TASVd	-19.513	Pentatricopeptide repeat-containing protein, putative (AHRD V3.3 *** B9RPX5_RICCO)		-1.999351678
Solyc07g053790.2.1	3	CLVd PSTVd CEVd	-19.5	targeting protein for XKLP2 (AHRD V3.3 *** AT1G03780.2)
Solyc09g075760.3.1	3	CSVd PSTVd CEVd	-19.433	cyclinT1_3
Solyc05g010610.3.1	3	TASVd CSVd CEVd	-19.425	bHLH transcription factor 039
Solyc05g024160.3.1	3	CLVd TASVd CEVd	-19.425	Pyruvate dehydrogenase E1 component subunit beta (AHRD V3.3 *** B6T6H3_MAIZE)
Solyc04g077485.1.1	3	PSTVd CLVd TCDVd	-19.396	FRIGIDA like 1 (AHRD V3.3 --* AT5G16320.1)
Solyc03g120120.3.1	3	TASVd CSVd PCFVd	-19.333	Regulator of Vps4 activity in the MVB pathway protein, putative (AHRD V3.3 *** A0A061GBK3_THECC)		-1.157366969
Solyc07g044990.3.1	3	CSVd PSTVd TCDVd	-19.315	Transmembrane protein 56 (AHRD V3.3 *** A0A151U271_CAJCA)		2.630984752
Solyc09g064440.3.1	3	CLVd CEVd PSTVd	-19.3	ABC transporter family protein (AHRD V3.3 *** A0A097P9R4_HEVBR)
Solyc08g067920.3.1	3	PSTVd CLVd CEVd	-19.3	Enhancer of polycomb-like transcription factor protein, putative isoform 1 (AHRD V3.3 *** A0A061GQB3_THECC)
Solyc02g087200.1.1	3	CEVd PSTVd CLVd	-19.264	U-box domain-containing protein 40 (AHRD V3.3 *** PUB40_ARATH)
Solyc07g017410.3.1	3	PSTVd MPVd TASVd	-19.236	Basic-leucine zipper (bZIP) transcription factor family protein (AHRD V3.3 --* AT2G41070.4)
Solyc07g066110.1.1	3	CSVd CEVd TASVd	-19.17	LOW QUALITY:Pentatricopeptide repeat-containing protein, putative (AHRD V3.3 *** B9T0K6_RICCO)
Solyc01g005950.3.1	3	CEVd PSTVd MPVd	-19.168	Serine/threonine-protein phosphatase (AHRD V3.3 *** B9GY91_POPTR)		-1.057070513
Solyc01g098760.3.1	3	TCDVd CLVd PSTVd	-19.14	RING/U-box superfamily protein (AHRD V3.3 *-* A0A061F239_THECC)		-1.050607702
Solyc12g055910.2.1	3	PSTVd TCDVd CSVd	-19.136	RING/U-box protein (AHRD V3.3 *** A0A072TWI2_MEDTR)
Solyc03g083170.3.1	3	CSVd CLVd TASVd	-19.089	Gamma-irradiation and mitomycin c induced 1, putative isoform 3 (AHRD V3.3 *-* A0A061G1V8_THECC)
Solyc05g050740.3.1	3	CSVd TASVd PSTVd	-19.077	DegV domain-containing protein (AHRD V3.3 *-* A0A0B0NRK7_GOSAR)
Solyc12g099720.2.1	3	CLVd PSTVd PCFVd	-19.071	Histidine kinase 1 (AHRD V3.3 *** A0A072VZ96_MEDTR)
Solyc03g071800.2.1	3	CSVd CEVd TASVd	-19.04	Gamma-irradiation and mitomycin c induced 1, putative isoform 3 (AHRD V3.3 *-* A0A061G1V8_THECC)
Solyc05g056210.3.1	3	CEVd PCFVd CSVd	-19.038	Methyltransferase MT-A70 family protein isoform 1 (AHRD V3.3 *** A0A061FJR2_THECC)
Solyc01g097640.3.1	3	TCDVd PSTVd MPVd	-18.983	Ribosome biogenesis protein BMS1 (AHRD V3.3 *** A0A0B2PF71_GLYSO)		-1.193621513
Solyc08g066800.3.1	3	CLVd PCFVd TCDVd	-18.971	phospholipase D
Solyc04g071880.3.1	3	CEVd CLVd MPVd	-18.969	Pyrophosphate-energized membrane proton pump (AHRD V3.3 *** G5DWK6_SILLA)
Solyc04g009830.3.1	3	TASVd CLVd PSTVd	-18.956	Vacuolar protein sorting-associated protein 72 like (AHRD V3.3 *** A0A0B2R1L5_GLYSO)
Solyc10g039190.2.1	3	PSTVd CEVd CLVd	-18.924	transducin family protein / WD-40 repeat family protein (AHRD V3.3 *** AT3G21540.1)
Solyc05g050430.1.1	3	PSTVd CSVd MPVd	-18.919	LOW QUALITY:NBS-LRR resistance protein-like protein (AHRD V3.3 *** A1Y9R1_SOLLC)
Solyc02g085810.3.1	3	TASVd CSVd TCDVd	-18.907	HEAT repeat-containing protein (AHRD V3.3 *** AT1G67140.3)
Solyc11g066440.2.1	3	TCDVd PCFVd CLVd	-18.904	lethal leaf spot 1
Solyc09g092240.3.1	3	CEVd CSVd PCFVd	-18.864	Small subunit processome component 20 like (AHRD V3.3 *** A0A0B2RDD2_GLYSO)		-1.324030519
Solyc08g074740.3.1	3	CLVd TCDVd PCFVd	-18.85	Poly [ADP-ribose] polymerase (AHRD V3.3 *** K4CMJ2_SOLLC)		1.797331468
Solyc03g005340.3.1	3	CLVd CEVd PSTVd	-18.821	Acylamino-acid-releasing enzyme (AHRD V3.3 *** A0A151R6E1_CAJCA)
Solyc00g027770.3.1	3	CLVd PSTVd PCFVd	-18.803	Pectinesterase (AHRD V3.3 *** A0A0V0I597_SOLCH)
Solyc12g098100.2.1	3	PSTVd CEVd TASVd	-18.8	Non-specific serine/threonine protein kinase (AHRD V3.3 *** K4DHI4_SOLLC)
Solyc01g066340.3.1	3	PSTVd TCDVd MPVd	-18.8	LOW QUALITY:Peptidyl-prolyl cis-trans isomerase CYP21-3, mitochondrial (AHRD V3.3 --* CP21C_ARATH)
Solyc02g088956.1.1	3	CSVd CEVd TASVd	-18.77	glucan synthase-like 1 (AHRD V3.3 --* AT4G04970.1)		1.284567094
Solyc01g060030.3.1	3	CSVd CEVd PCFVd	-18.76	Zinc finger CCHC domain-containing 10 (AHRD V3.3 *** A0A0B0MPC6_GOSAR)
Solyc08g042090.1.1	3	PSTVd CEVd CLVd	-18.75	LOW QUALITY:RNA binding protein (AHRD V3.3 --* AT2G43410.5)
Solyc05g005020.3.1	3	CEVd TCDVd CSVd	-18.726	Alpha-Glucan Water Dikinase
Solyc02g069140.2.1	3	PSTVd TCDVd CLVd	-18.711	Leucyl-tRNA synthetase, putative (AHRD V3.3 *** B9SZE7_RICCO)
Solyc12g038670.2.1	3	TCDVd PSTVd CEVd	-18.7	O-fucosyltransferase family protein (AHRD V3.3 *** AT5G15740.1)
Solyc07g009320.3.1	3	CSVd PSTVd CLVd	-18.686	metaxin-related protein
Solyc02g086350.3.1	3	TCDVd CLVd CEVd	-18.67	Protein PLASTID MOVEMENT IMPAIRED 2 (AHRD V3.3 *** W9S0V7_9ROSA)		-1.349385986
Solyc11g072140.2.1	3	PSTVd MPVd CSVd	-18.625	Protein kinase family protein (AHRD V3.3 *** B5RHV5_MUSBA)
Solyc10g076500.2.1	3	CLVd TCDVd PCFVd	-18.62	Leucine-rich-repeat receptor-like protein (AHRD V3.3 *** A0A0D4WVW2_GOSBA)
Solyc09g075430.3.1	3	CLVd PSTVd TASVd	-18.579	Ribosomal protein L19 (AHRD V3.3 *** K4CVC0_SOLLC)
Solyc03g097670.3.1	3	PSTVd CLVd CSVd	-18.568	ATP/DNA binding protein (AHRD V3.3 *** AT3G48770.2)		2.054886342
Solyc01g110190.3.1	3	PSTVd TASVd CLVd	-18.555	Kinesin-related protein (AHRD V3.3 *** D3YBF5_TRIRP)
Solyc07g065880.3.1	3	CEVd CSVd CLVd	-18.361	Kinesin motor family protein (AHRD V3.3 *** B9N5N8_POPTR)		-1.4733062
Solyc01g068290.3.1	3	PSTVd TASVd CLVd	-18.337	tRNA uridine 5-carboxymethylaminomethyl modification enzyme MnmG (AHRD V3.3 *** A0A1D1ZGW0_9ARAE)		-1.762969965
Solyc09g056360.3.1	3	PSTVd PCFVd CLVd	-18.304	Auxin induced-like protein (AHRD V3.3 *** E0Z5V6_PICSI)
Solyc10g018370.1.1	3	PSTVd CLVd TCDVd	-18.244	LOW QUALITY:Movement protein (AHRD V3.3 *-* A0A151UGG0_CAJCA)
Solyc12g099890.2.1	3	CEVd CSVd CLVd	-18.217	Protein SDA1 like (AHRD V3.3 *** A0A0B2SJ94_GLYSO)
Solyc12g019370.1.1	3	PSTVd TCDVd CLVd	-18.195	LOW QUALITY:Movement protein (AHRD V3.3 *-* A0A151UGG0_CAJCA)
Solyc12g035870.2.1	3	TCDVd PSTVd CEVd	-18.17	DNA-directed RNA polymerase subunit beta (AHRD V3.3 *** S8D4Z9_9LAMI)
Solyc05g050630.3.1	3	CLVd TASVd PSTVd	-18.159	Tetratricopeptide repeat (TPR)-like superfamily protein (AHRD V3.3 *** AT1G01320.3)		-2.022956221
Solyc02g069420.3.1	3	PSTVd CSVd MPVd	-18.155	Phospholipid-transporting ATPase (AHRD V3.3 *** M1BWN2_SOLTU)
Solyc11g065490.2.1	3	PSTVd CLVd TCDVd	-18.144	Protein RETICULATA-RELATED 4, chloroplastic (AHRD V3.3 *** RER4_ARATH)
Solyc10g079500.2.1	3	PSTVd MPVd TCDVd	-18.1	Inosine-5'-monophosphate dehydrogenase (AHRD V3.3 *** K4D2J1_SOLLC)
Solyc02g069130.3.1	3	PSTVd MPVd TCDVd	-18.06	FKBP-like peptidyl-prolyl cis-trans isomerase family protein (AHRD V3.3 *** AT4G19830.1)		-1.216264148
Solyc07g020960.3.1	3	PSTVd TCDVd CLVd	-18.022	bHLH transcription factor140
Solyc10g079490.2.1	3	PCFVd CEVd CLVd	-17.9	Core-2/I-branching beta-1,6-N-acetylglucosaminyltransferase family protein (AHRD V3.3 *** A0A061F0L4_THECC)		-1.925999607
Solyc09g082480.2.1	3	MPVd CLVd PSTVd	-17.876	RNA-directed DNA methylation protein (AHRD V3.3 *** G7K3Q7_MEDTR)		4.649212291
Solyc01g108020.3.1	3	CSVd PSTVd TASVd	-17.875	Thioredoxin (AHRD V3.3 *** A0A103YKE9_CYNCS)		1.927954774
Solyc11g013460.2.1	3	PSTVd MPVd CEVd	-17.794	dephospho-CoA kinase family (AHRD V3.3 *** AT2G27490.4)
Solyc04g081030.3.1	3	CEVd TCDVd PSTVd	-17.792	LTV1, putative (AHRD V3.3 *** A0A061ENH3_THECC)
Solyc07g042600.2.1	3	TCDVd PSTVd CSVd	-17.7	Transposon-like element Lyt2-2 DNA (AHRD V3.3 *** D5MNY6_SOLLC)
Solyc05g018510.3.1	3	PSTVd MPVd CSVd	-17.692	Drug resistance transporter-like ABC domain protein (AHRD V3.3 *** G7JU55_MEDTR)
Solyc02g076870.3.1	3	PSTVd CLVd PCFVd	-17.643	Alpha/beta-hydrolase superfamily protein (AHRD V3.3 *** G7LIR3_MEDTR)
Solyc12g009610.2.1	3	PCFVd PSTVd CLVd	-17.637	RabGAP/TBC domain-containing protein (AHRD V3.3 *** AT5G52580.1)
Solyc04g050040.3.1	3	PSTVd CLVd CEVd	-17.571	mitochondrial substrate carrier family protein (AHRD V3.3 *** AT2G35800.1)
Solyc03g124010.3.1	3	CSVd PCFVd CEVd	-17.482	P-loop containing nucleoside triphosphate hydrolases superfamily protein, putative (AHRD V3.3 *** A0A061GGV8_THECC)
Solyc03g113970.3.1	3	CEVd CSVd TCDVd	-17.467	Calmodulin-binding protein (AHRD V3.3 *-* AT5G57580.1)		1.083977604
Solyc02g069410.3.1	3	CEVd CSVd PCFVd	-17.453	Haloacid dehalogenase-like hydrolase (HAD) superfamily protein (AHRD V3.3 *** AT5G45170.1)
Solyc11g040150.2.1	3	TCDVd PSTVd CSVd	-17.45	Heparan-alpha-glucosaminide N-acetyltransferase (AHRD V3.3 *** A0A0B0P2Z2_GOSAR)		-1.090086885
Solyc05g055220.1.1	3	PSTVd CSVd MPVd	-17.4	ovate family protein 10
Solyc07g008450.3.1	3	CLVd PSTVd TASVd	-17.354	ARM repeat superfamily protein (AHRD V3.3 *** AT4G38120.3)
Solyc09g075610.3.1	3	CLVd TASVd CEVd	-17.336	GATA transcription factor, putative (AHRD V3.3 *** B9RNI7_RICCO)
Solyc11g045550.1.1	3	CEVd PSTVd CLVd	-17.172	LOW QUALITY:myb domain protein 27 (AHRD V3.3 --* AT3G53200.2)
Solyc04g015970.3.1	3	CSVd CLVd TASVd	-17.17	ABC transporter family protein (AHRD V3.3 *** B9H9T2_POPTR)		2.449564896
Solyc11g062310.2.1	3	TCDVd PCFVd CLVd	-17.145	ARM repeat superfamily protein (AHRD V3.3 *** AT2G26780.2)
Solyc03g025970.3.1	3	PSTVd CEVd TASVd	-17.118	Methyl-CpG-binding domain-containing 13-like protein (AHRD V3.3 *** A0A0B0PUU8_GOSAR)		1.342227354
Solyc11g062300.2.1	3	CLVd PCFVd TCDVd	-17.03	ARM repeat superfamily protein (AHRD V3.3 *-* AT2G26780.2)
Solyc08g081580.3.1	3	MPVd PSTVd CEVd	-17.021	D111/G-patch domain-containing protein (AHRD V3.3 *** AT1G63980.2)
Solyc08g006970.3.1	3	TASVd CEVd MPVd	-17.015	Leucine-rich repeat-containing protein (AHRD V3.3 *** A0A118JUZ5_CYNCS)		1.197301459
Solyc08g005440.3.1	3	PSTVd CEVd CLVd	-16.964	NBS-LRR disease resistance protein (AHRD V3.3 *** G7IVT3_MEDTR)		1.201308469
Solyc01g059880.3.1	3	PSTVd MPVd TCDVd	-16.94	ATP-citrate synthase, putative (AHRD V3.3 *** B9RZR0_RICCO)
Solyc04g045315.1.1	3	CEVd CSVd TASVd	-16.8	Gag-pol polyprotein, putative (AHRD V3.3 *-* Q60CW7_SOLTU)
Solyc09g065770.1.1	3	CSVd PSTVd MPVd	-16.733	LOW QUALITY:Ubiquitin-conjugating enzyme/RWD-like protein, putative (AHRD V3.3 *** A0A061DQB8_THECC)
Solyc01g067400.3.1	3	CEVd TASVd PSTVd	-16.688	Kinase family protein (AHRD V3.3 *** D7LYF0_ARALL)
Solyc12g005870.2.1	3	PSTVd CLVd MPVd	-16.483	NEDD8-activating enzyme E1 regulatory subunit (AHRD V3.3 *** K4DBC5_SOLLC)		1.035083122
Solyc01g087940.2.1	3	TASVd CEVd PSTVd	-16.456	Carboxypeptidase (AHRD V3.3 *** K4AYI4_SOLLC)
Solyc09g090090.2.1	3	CSVd CEVd TASVd	-16.426	Phosphoenolpyruvate carboxylase kinase 2 (AHRD V3.3 *** Q84JP7_SOLLC)		5.877700587
Solyc07g063520.3.1	3	PSTVd TCDVd MPVd	-16.4	Organic solute transporter ostalpha protein (AHRD V3.3 *** G7ILE3_MEDTR)
Solyc04g076400.3.1	3	CSVd PSTVd MPVd	-16.371	Protein VERNALIZATION INSENSITIVE 3 (AHRD V3.3 *** W9SPV3_9ROSA)		-2.302286633
Solyc08g077490.2.1	3	TASVd CLVd PCFVd	-16.319	pleckstrin homology (PH) domain-containing protein (AHRD V3.3 *-* AT4G17140.3)
Solyc02g071160.3.1	3	PSTVd CSVd CLVd	-16.05	S-adenosyl-L-methionine-dependent methyltransferases superfamily protein (AHRD V3.3 *** AT1G29790.2)		-1.431628266
Solyc03g119110.3.1	3	CEVd PCFVd CLVd	-15.975	Transmembrane protein, putative (AHRD V3.3 *** Q1SN14_MEDTR)		-1.129929433
Solyc03g093560.1.1	3	CSVd TASVd CEVd	-15.787	ethylene response factor C.6		2.291355651
Solyc12g042760.1.1	3	TASVd CSVd PSTVd	-15.543	Leucine-rich repeat receptor-like protein kinase family protein, putative (AHRD V3.3 *-* A0A061E290_THECC)		-2.511055401
Solyc11g012730.2.1	3	CLVd TASVd PCFVd	-14.9	Thioredoxin family protein (AHRD V3.3 *** Q9LSU4_ARATH)
Solyc02g089810.3.1	3	CSVd PSTVd CEVd	-13.9	Translation initiation factor eIF-2B subunit delta (AHRD V3.3 *** W9S6A9_9ROSA)
Solyc03g082350.2.1	2	PSTVd CLVd	-35.767	LOW QUALITY:Avr9/Cf-9 rapidly elicited protein 65 (AHRD V3.3 *** Q9FQZ0_TOBAC)
Solyc03g118220.2.1	2	MPVd TCDVd	-35.65	Transducin/WD40 repeat protein (AHRD V3.3 *** G7J399_MEDTR)
Solyc03g096780.1.1	2	PCFVd CLVd	-34.25	Response to low sulfur protein, putative (AHRD V3.3 *** G7J9Q1_MEDTR)
Solyc01g079080.3.1	2	CEVd MPVd	-34.031	asynaptic protein (AHRD V3.3 *** AT2G46980.2)
Solyc02g069260.3.1	2	PCFVd CEVd	-33.705	Argonaute2a		2.701314661
Solyc00g304030.2.1	2	PCFVd CLVd	-33.438	LOW QUALITY:Abc transporter, putative (AHRD V3.3 *-* B9TFH8_RICCO)
Solyc01g096040.3.1	2	PCFVd MPVd	-33	Eukaryotic aspartyl protease family protein (AHRD V3.3 *** AT1G01300.1)		-1.375481989
Solyc00g026860.1.1	2	CEVd CLVd	-32.636	LOW QUALITY:Delta 1-pyrroline-5-carboxylate synthetase (AHRD V3.3 *-* E1APE9_TOBAC)
Solyc00g028530.2.1	2	CEVd PCFVd	-32.595	LOW QUALITY:recA DNA recombination family protein (AHRD V3.3 --* AT2G19490.1)
Solyc00g042130.2.1	2	MPVd CEVd	-32.333	ATP synthase subunit alpha (AHRD V3.3 *** A0A076E9A2_CHLSO)
Solyc03g112410.2.1	2	CEVd PCFVd	-32.325	Histone deacetylase (AHRD V3.3 *** K4BK95_SOLLC)
Solyc01g015240.1.1	2	TCDVd PSTVd	-31.937	LOW QUALITY:Ethylene receptor 3 (AHRD V3.3 --* ETR3_ORYSJ)
Solyc05g023620.1.1	2	CEVd PCFVd	-31.8	LOW QUALITY:Beta-fructofuranosidase, cell wall isozyme (AHRD V3.3 --* INV1_PEA)
Solyc09g055560.1.1	2	TASVd CEVd	-31.667	LOW QUALITY:Cellulose synthase (AHRD V3.3 *-* A0A164XX41_DAUCA)
Solyc10g047930.2.1	2	CEVd CSVd	-31.656	Methionine sulfoxide reductase, putative (AHRD V3.3 *** B9RX37_RICCO)
Solyc07g007210.3.1	2	PCFVd CEVd	-31.65	Elongation factor like protein (AHRD V3.3 *** A0A0K9P374_ZOSMR)
Solyc06g069210.3.1	2	PSTVd CEVd	-31.6	CASP-like protein
Solyc01g111580.3.1	2	CLVd CEVd	-31.526	BZIP transcription factor (AHRD V3.3 *** B7FIL7_MEDTR)
Solyc02g062270.3.1	2	CEVd TASVd	-31.22	RNA binding protein, putative (AHRD V3.3 *** B9SZV1_RICCO)
Solyc00g036760.2.1	2	PSTVd CEVd	-31.167	LOW QUALITY:SITE-1 protease (AHRD V3.3 --* AT5G19660.3)
Solyc11g018670.2.1	2	TCDVd PSTVd	-31.139	DNAJ heat shock N-terminal domain-containing protein (AHRD V3.3 *** AT1G65280.2)
Solyc12g099650.2.1	2	CSVd CLVd	-30.674	Photosystem II 5 kDa protein (AHRD V3.3 *** K7WNW4_SOLTU)		-1.764957852
Solyc02g071990.3.1	2	CSVd CLVd	-30.655	Brassinazole-resistant 1 protein (AHRD V3.3 *** A0A059CDQ1_EUCGR)
Solyc09g074460.2.1	2	CEVd MPVd	-30.414	RING/U-box superfamily protein (AHRD V3.3 *-* AT5G01980.1)
Solyc10g007120.3.1	2	CLVd PSTVd	-30.4	transmembrane protein (AHRD V3.3 *** AT3G15110.1)		-2.867684629
Solyc04g078000.3.1	2	CEVd CSVd	-30.338	QWRF motif protein (DUF566) (AHRD V3.3 *** AT1G49890.1)
Solyc04g011900.3.1	2	PSTVd MPVd	-30.305	translation initiation factor 3 subunit I (AHRD V3.3 *-* AT1G54680.3)		-1.691958318
Solyc05g052050.1.1	2	CLVd CEVd	-29.7	DNA-binding protein Pti4
Solyc03g112720.3.1	2	PCFVd PSTVd	-29.638	Ubiquitin-conjugating enzyme family protein (AHRD V3.3 *** A9PAA6_POPTR)		1.236351002
Solyc03g098345.1.1	2	CEVd CLVd	-29.633	nucleoporin protein Ndc1-Nup protein (AHRD V3.3 *** AT1G73240.1)
Solyc04g081070.3.1	2	PCFVd CEVd	-29.583	Hop-interacting protein THI044 (AHRD V3.3 *** G8Z271_SOLLC)
Solyc08g069120.3.1	2	CEVd TASVd	-29.542	Arginine/serine-rich splicing factor, putative (AHRD V3.3 *** B9RNP5_RICCO)
Solyc11g011330.2.1	2	PCFVd CLVd	-29.5	Alcohol dehydrogenase, putative (AHRD V3.3 *** B9T7R7_RICCO)		8.504617415
Solyc01g005730.3.1	2	PCFVd CEVd	-29.475	Leucine-rich repeat receptor-like protein kinase family protein (AHRD V3.3 *** AT4G08850.1)		2.058511677
Solyc05g051770.3.1	2	CLVd CEVd	-29.35	transmembrane protein (AHRD V3.3 *** AT5G09995.2)
Solyc10g012030.3.1	2	CEVd PSTVd	-29.264	Chorismate synthase (AHRD V3.3 *** A0A0B0NMD4_GOSAR)
Solyc03g123780.3.1	2	CSVd CEVd	-29.092	Receptor kinase (AHRD V3.3 *** B8XA57_GOSBA)		1.826942555
Solyc03g093990.3.1	2	PSTVd CLVd	-29.05	Mitochondrial import inner membrane translocase subunit Tim17/Tim22/Tim23 family protein (AHRD V3.3 *** AT5G51150.1)
Solyc04g081360.3.1	2	CEVd CLVd	-29.006	tRNA (Adenine-N(1)-)-methyltransferase non-catalytic subunit trm6 (AHRD V3.3 *** A0A151U6B3_CAJCA)		-1.012795941
Solyc01g088380.2.1	2	CEVd PCFVd	-28.986	DNA replication helicase (AHRD V3.3 *** AT1G08840.4)
Solyc07g021158.1.1	2	PSTVd MPVd	-28.971	Hyp O-arabinosyltransferase-like protein (AHRD V3.3 *-* AT5G13500.3)
Solyc02g082260.3.1	2	CLVd CEVd	-28.829	3-hydroxy-3-methylglutaryl CoA reductase
Solyc03g113340.3.1	2	TCDVd PSTVd	-28.75	Nodulin-like / Major Facilitator Superfamily protein (AHRD V3.3 *** AT1G74780.1)
Solyc10g085830.2.1	2	CLVd PSTVd	-28.75	Caffeic acid O-methyltransferase (AHRD V3.3 *** A0A072VA70_MEDTR)		1.578158625
Solyc10g007220.2.1	2	CEVd TASVd	-28.742	tetratricopeptide repeat (TPR)-containing protein (AHRD V3.3 *-* AT5G65160.1)
Solyc03g095820.3.1	2	PSTVd CEVd	-28.72	Trichome birefringence-like protein (AHRD V3.3 *** G7K771_MEDTR)
Solyc02g092215.1.1	2	CEVd TASVd	-28.655	Galactosyl transferase GMA12/MNN10 family protein (AHRD V3.3 *** AT2G22900.1)		1.117045937
Solyc01g068010.1.1	2	PSTVd CEVd	-28.65	LOW QUALITY:Phosphoglycerate mutase-like family protein (AHRD V3.3 --* AT5G15070.7)
Solyc08g074410.3.1	2	CLVd PCFVd	-28.5	tRNA synthetase (AHRD V3.3 *** C1N232_MICPC)
Solyc01g108850.2.1	2	TASVd CSVd	-28.454	Leucine-rich repeat receptor-like protein kinase (AHRD V3.3 *** A0A068EUD3_COCNU)
Solyc06g066300.1.1	2	PCFVd CEVd	-28.383	diphthamide synthesis DPH2 family protein (AHRD V3.3 *** AT5G62030.1)
Solyc02g071850.1.1	2	PSTVd MPVd	-28.336	LOW QUALITY:Unknown protein (AHRD V3.3 )
Solyc08g076660.3.1	2	CEVd TASVd	-28.297	RNA-binding family protein, putative (AHRD V3.3 *** A0A061G5L3_THECC)
Solyc03g044350.2.1	2	CEVd PSTVd	-28.239	Transcription elongation factor-related family protein (AHRD V3.3 *-* B9H8S4_POPTR)
Solyc07g052480.3.1	2	CSVd CLVd	-28.233	isocitrate lyase LEU18678
Solyc04g009560.3.1	2	CEVd CLVd	-28.131	TBC1 domain family member 8B (AHRD V3.3 *** W9RFJ9_9ROSA)
Solyc10g080930.2.1	2	CEVd PSTVd	-28.04	Transcription elongation factor (TFIIS) family protein (AHRD V3.3 *** G7L5V2_MEDTR)		1.726363018
Solyc08g077150.3.1	2	PSTVd CEVd	-28.033	Protein phosphatase 2C (AHRD V3.3 *** A0A124SBW4_CYNCS)
Solyc06g075800.1.1	2	TASVd CEVd	-28.006	Histone H2B (AHRD V3.3 *** K4C9U5_SOLLC)
Solyc01g020450.1.1	2	CEVd TASVd	-28	LOW QUALITY:Non-specific serine/threonine protein kinase (AHRD V3.3 --* A0A178VNC7_ARATH)
Solyc07g052695.1.1	2	PSTVd TASVd	-27.982	Beta-amylase (AHRD V3.3 *** K4CFG8_SOLLC)
Solyc08g066200.3.1	2	PSTVd CEVd	-27.975	Poly(A) polymerase (AHRD V3.3 *** A0A0B2Q923_GLYSO)
Solyc02g085470.3.1	2	TASVd CEVd	-27.942	Transcription initiation factor IIB (AHRD V3.3 *** A0A0B0NFI7_GOSAR)
Solyc09g061250.3.1	2	TASVd CSVd	-27.928	Phototropic-responsive NPH3 family protein (AHRD V3.3 *** A0A061DNC1_THECC)
Solyc12g044200.2.1	2	CLVd PSTVd	-27.87	Disease resistance protein (CC-NBS-LRR class) family protein (AHRD V3.3 *** A0A072VNI6_MEDTR)		1.365519579
Solyc01g102690.3.1	2	TASVd PCFVd	-27.85	Pentatricopeptide repeat-containing family protein (AHRD V3.3 *** B9IBN2_POPTR)
Solyc00g020960.1.1	2	PSTVd CSVd	-27.833	LOW QUALITY:like SEX4 1 (AHRD V3.3 --* AT3G01510.3)
Solyc09g098290.3.1	2	CSVd PSTVd	-27.753	Receptor protein kinase, putative (AHRD V3.3 *** B9RWV4_RICCO)		-2.668173753
Solyc01g011415.1.1	2	TCDVd PSTVd	-27.7	Photosystem II CP47 reaction center protein (AHRD V3.3 *-* PSBB_AMBTC)
Solyc06g071580.3.1	2	CEVd TASVd	-27.687	MORC family CW-type zinc finger protein 4 (AHRD V3.3 *** A0A0B0PTV2_GOSAR)		1.212567654
Solyc05g056560.3.1	2	PSTVd MPVd	-27.686	hikeshi-like protein (AHRD V3.3 *** AT1G66080.1)
Solyc08g066180.3.1	2	CLVd PSTVd	-27.65	endoribonuclease YbeY-like		-1.229599364
Solyc03g034430.1.1	2	CLVd CSVd	-27.641	Eukaryotic translation initiation factor 5 (AHRD V3.3 *** IF5_PHAVU)
Solyc10g078350.2.1	2	CLVd CEVd	-27.6	Transcription elongation factor (TFIIS) family protein (AHRD V3.3 *** G7L5V3_MEDTR)		2.843996952
Solyc04g074110.3.1	2	CLVd CEVd	-27.6	Carbohydrate esterase plant-like protein (AHRD V3.3 *** G7J707_MEDTR)
Solyc04g080140.3.1	2	PSTVd CEVd	-27.552	Alpha-1,6-mannosyl-glycoprotein 2-beta-N-acetylglucosaminyltransferase (AHRD V3.3 *** A0A061FJS0_THECC)
Solyc07g008610.2.1	2	TASVd CEVd	-27.55	(DB142) meloidogyne-induced giant cell protein
Solyc00g011895.1.1	2	CLVd CEVd	-27.537	Lectin-B (AHRD V3.3 --* LECB_PHYAM)
Solyc02g068480.3.1	2	CSVd CEVd	-27.533	Ubiquitin carboxyl-terminal hydrolase (AHRD V3.3 *** G7JRQ3_MEDTR)
Solyc10g084350.2.1	2	PSTVd PCFVd	-27.518	60S ribosomal L4 (AHRD V3.3 *** A0A0B0NGW3_GOSAR)
Solyc02g085570.3.1	2	CLVd CEVd	-27.517	Splicing factor u2af large subunit, putative (AHRD V3.3 *-* B9SGJ4_RICCO)
Solyc01g095670.3.1	2	PCFVd CSVd	-27.432	thylakoid rhodanese-like protein (AHRD V3.3 *** AT4G01050.1)
Solyc02g084580.2.1	2	CEVd CLVd	-27.4	LOW QUALITY:(S)-N-methylcoclaurine 3'-hydroxylase isozyme 1 (AHRD V3.3 --* C80B1_ESCCA)
Solyc11g008150.2.1	2	TCDVd CLVd	-27.356	Transcription elongation factor SPT5 (AHRD V3.3 *-* A9SZZ9_PHYPA)
Solyc08g076180.3.1	2	MPVd PSTVd	-27.35	Cystic fibrosis transmembrane conductance regulator (AHRD V3.3 *** A0A0B0NAP2_GOSAR)
Solyc08g007360.3.1	2	PSTVd CEVd	-27.269	Protein transport protein Sec16B (AHRD V3.3 *** W9SEE7_9ROSA)
Solyc11g011970.2.1	2	TASVd CEVd	-27.267	Tyrosine-protein phosphatase (AHRD V3.3 *** R9Q9C6_FRAVE)
Solyc01g097440.3.1	2	CEVd MPVd	-27.267	Peptide-N(4)-(N-acetyl-beta-glucosaminyl)asparagine amidase-like protein (AHRD V3.3 *** A0A0B0NA55_GOSAR)
Solyc10g006540.3.1	2	CEVd PCFVd	-27.257	Formin-like protein (AHRD V3.3 *** K4CXI5_SOLLC)
Solyc01g099650.3.1	2	CEVd PCFVd	-27.25	Formin-like protein (AHRD V3.3 *** K4B0Z9_SOLLC)
Solyc02g081910.2.1	2	CSVd PCFVd	-27.235	DNA topoisomerase (AHRD V3.3 *** K4BA61_SOLLC)		-2.29274739
Solyc01g108920.3.1	2	CEVd TASVd	-27.2	Sorting nexin-16 (AHRD V3.3 *** W9R163_9ROSA)
Solyc02g030105.1.1	2	CLVd PSTVd	-27.2	Vacuolar protein sorting-associated protein 54 (AHRD V3.3 *** W9SA63_9ROSA)
Solyc00g090650.1.1	2	PSTVd CEVd	-27.2	LOW QUALITY:Phosphate transporter family protein (AHRD V3.3 --* B9H5V9_POPTR)
Solyc04g049120.3.1	2	CSVd CLVd	-27.182	Nuclear receptor corepressor 1 (AHRD V3.3 *** A0A0B2NZZ3_GLYSO)
Solyc03g083590.3.1	2	CLVd PSTVd	-27.053	Kinase, putative (AHRD V3.3 *** B9R9Q3_RICCO)
Solyc10g080440.2.1	2	CSVd PSTVd	-27.04	Tubulin binding cofactor C domain-containing protein (AHRD V3.3 *** AT3G57890.1)
Solyc01g104060.3.1	2	CEVd PSTVd	-27.017	Aminomethyltransferase (AHRD V3.3 *** A0A151UBV7_CAJCA)
Solyc03g095600.1.1	2	CEVd CSVd	-27.003	Kinase interacting (KIP1-like) family protein (AHRD V3.3 *** G7K0U4_MEDTR)
Solyc09g009760.1.1	2	CLVd CEVd	-27.003	LOW QUALITY:BZIP transcription factor family protein (AHRD V3.3 *-* B9MTQ4_POPTR)
Solyc03g044000.1.1	2	TASVd PSTVd	-26.973	60S ribosomal protein L26-1 (AHRD V3.3 *** RL261_ARATH)
Solyc11g071930.2.1	2	PSTVd CEVd	-26.95	DnaJ domain containing protein, expressed (AHRD V3.3 *** Q10NS2_ORYSJ)
Solyc06g065170.3.1	2	CLVd CEVd	-26.95	vacuolar protein sorting 11 (AHRD V3.3 *** AT2G05170.1)
Solyc03g119200.3.1	2	TASVd CEVd	-26.904	L-Ala-D/L-Glu epimerase (AHRD V3.3 *** A0A061FV22_THECC)
Solyc12g094520.2.1	2	TASVd CSVd	-26.9	4-coumarate--CoA ligase family protein (AHRD V3.3 *** B9H5E9_POPTR)		1.140802764
Solyc10g006320.3.1	2	PCFVd CSVd	-26.9	Vacuolar protein sorting-associated protein (AHRD V3.3 *** K4CXG3_SOLLC)
Solyc11g012770.2.1	2	CEVd CSVd	-26.9	Sister chromatid cohesion PDS5 B (AHRD V3.3 *** A0A0B0N9Z2_GOSAR)
Solyc02g083430.1.1	2	CEVd CLVd	-26.85	ERD (Early-responsive to dehydration stress) family protein (AHRD V3.3 *** G7LB48_MEDTR)
Solyc03g007710.3.1	2	CLVd TASVd	-26.8	Membrane-associated kinase regulator, putative (AHRD V3.3 *** G7IDX6_MEDTR)
Solyc12g096350.2.1	2	CSVd PSTVd	-26.75	WRKY transcription factor 10		2.090247451
Solyc10g037965.1.1	2	CEVd CLVd	-26.742	Tetratricopeptide repeat (TPR)-like superfamily protein (AHRD V3.3 --* AT1G11630.1)
Solyc07g021210.1.1	2	CLVd PSTVd	-26.727	DNA-directed RNA polymerase subunit (AHRD V3.3 *-* H6T9H5_PORAR)
Solyc09g055910.3.1	2	PSTVd CEVd	-26.7	FAD-dependent oxidoreductase family protein (AHRD V3.3 *** AT5G48440.1)
Solyc02g032920.3.1	2	PCFVd TASVd	-26.677	U3 small nucleolar RNA-associated protein 6-like protein (AHRD V3.3 *** W9R9F9_9ROSA)		-1.190249907
Solyc01g099600.3.1	2	CEVd TASVd	-26.67	Heavy metal transport/detoxification superfamily protein, putative (AHRD V3.3 *** A0A061F2B7_THECC)		-1.328549417
Solyc12g006110.2.1	2	CSVd PSTVd	-26.6	Fasciclin-like arabinogalactan protein (AHRD V3.3 *** G7K0M1_MEDTR)
Solyc03g116620.3.1	2	CSVd CEVd	-26.567	Phospholipase D (AHRD V3.3 *** M0ZIV2_SOLTU)		4.033072151
Solyc10g019160.2.1	2	MPVd TCDVd	-26.55	WRKY transcription factor, putative (AHRD V3.3 *-* B9T4Y9_RICCO)
Solyc04g063360.3.1	2	PSTVd CEVd	-26.543	ATP-dependent zinc metalloprotease FTSH (AHRD V3.3 *** W9S040_9ROSA)		-1.780838848
Solyc03g112520.3.1	2	CSVd CLVd	-26.542	FKBP12-interacting of 37 kDa-like protein (AHRD V3.3 *** A0A0B0P0F0_GOSAR)
Solyc11g066990.2.1	2	CSVd CEVd	-26.541	Suppressor of gene silencing 3, putative (AHRD V3.3 *-* A0A061FQZ7_THECC)
Solyc04g064650.1.1	2	MPVd PSTVd	-26.514	Pentatricopeptide repeat-containing protein (AHRD V3.3 *** A0A103XXL8_CYNCS)
Solyc09g090510.3.1	2	CEVd PCFVd	-26.51	Cyclopropane-fatty-acyl-phospholipid synthase (AHRD V3.3 *** AT3G23510.1)		1.2887261
Solyc11g040067.1.1	2	CLVd TASVd	-26.5	F-box/associated interaction domain protein (AHRD V3.3 --* AT1G53360.2)
Solyc06g083190.3.1	2	CLVd CSVd	-26.5	Peptidyl-prolyl cis-trans isomerase (AHRD V3.3 *** A0A0K9NXQ5_ZOSMR)
Solyc03g097690.3.1	2	MPVd CLVd	-26.5	Kinase family protein (AHRD V3.3 *** D7MQB8_ARALL)
Solyc06g083980.2.1	2	CSVd TASVd	-26.467	bHLH transcription factor138
Solyc05g052520.3.1	2	MPVd CEVd	-26.457	Protein phosphatase 2C family protein (AHRD V3.3 *** AT1G07160.1)
Solyc07g016170.3.1	2	CLVd PSTVd	-26.42	L-arabinokinase (AHRD V3.3 *** ARAK_ARATH)
Solyc03g005730.3.1	2	CSVd CLVd	-26.411	Aconitate hydratase (AHRD V3.3 *** A0A059LL79_9CHLO)		-1.160998789
Solyc07g047820.2.1	2	PSTVd TCDVd	-26.35	Pentatricopeptide repeat-containing protein (AHRD V3.3 *** A0A124SF42_CYNCS)
Solyc11g011560.2.1	2	PSTVd CLVd	-26.34	PHD finger protein family (AHRD V3.3 *** A0A151RBP6_CAJCA)
Solyc04g056570.3.1	2	CLVd TASVd	-26.296	Disease resistance protein (TIR-NBS-LRR class), putative (AHRD V3.3 *** Q2HUD1_MEDTR)		3.760709836
Solyc00g025530.1.1	2	CLVd CSVd	-26.28	LOW QUALITY:Class II aldolase/adducin family protein (AHRD V3.3 *** K8F961_9CHLO)
Solyc01g096740.3.1	2	CSVd CEVd	-26.28	Protein zinc induced facilitator-like 1 (AHRD V3.3 *** A0A0B0NBA1_GOSAR)
Solyc00g042140.1.1	2	PCFVd CLVd	-26.265	ATP synthase subunit beta, chloroplastic (AHRD V3.3 *-* ATPB_ACUOB)
Solyc09g061270.3.1	2	CLVd MPVd	-26.25	BSD domain-containing protein (AHRD V3.3 *** AT3G24820.1)
Solyc02g091733.1.1	2	CLVd CSVd	-26.207	Chromatin SPT2 (AHRD V3.3 --* A0A118JSU1_CYNCS)
Solyc11g064880.2.1	2	CEVd CLVd	-26.2	Rho GTPase-activating protein (AHRD V3.3 *** A0A0K9NLF4_ZOSMR)
Solyc07g054020.1.1	2	TASVd CLVd	-26.2	LOW QUALITY:B-block-binding subunit of TFIIIC protein (AHRD V3.3 --* AT1G59453.1)
Solyc01g103950.3.1	2	CEVd PCFVd	-26.2	Thiamine biosynthesis bifunctional ThiED (AHRD V3.3 *-* A0A0B0PE51_GOSAR)
Solyc01g065985.1.1	2	CLVd PSTVd	-26.178	Elongation factor G, III-V domain-containing protein (AHRD V3.3 --* A0A103Y9Q4_CYNCS)
Solyc01g010640.3.1	2	CEVd TASVd	-26.15	Cytochrome b6-f complex subunit 5 (AHRD V3.3 --* PETG_FAGEA)
Solyc05g009240.3.1	2	CLVd PSTVd	-26.1	DUF639 family protein (AHRD V3.3 *** G7L0J4_MEDTR)
Solyc07g049750.3.1	2	CSVd PSTVd	-26.1	Dentin sialophosphoprotein (AHRD V3.3 *** B9GTV9_POPTR)
Solyc07g049210.3.1	2	CSVd PCFVd	-26.089	BAH-PHD domain-containing protein (AHRD V3.3 *** A0A0K9P0E3_ZOSMR)		-1.701739707
Solyc01g065910.1.1	2	TASVd CLVd	-26.08	LOW QUALITY:Nuclear pore complex Nup98-Nup96 (AHRD V3.3 *-* A0A0B0NED3_GOSAR)
Solyc11g013290.2.1	2	CSVd PSTVd	-26.069	Protein PIR (AHRD V3.3 *** PIR_ARATH)
Solyc07g008070.1.1	2	CLVd MPVd	-26.045	LOW QUALITY:Calcium-dependent lipid-binding (CaLB domain) family protein (AHRD V3.3 *** G7I6T6_MEDTR)
Solyc07g041920.3.1	2	CLVd CEVd	-26.029	Cysteine protease (AHRD V3.3 *** Q9LRI2_TOBAC)		1.25631305
Solyc09g007940.3.1	2	CEVd CSVd	-26.025	Adenosine kinase, putative (AHRD V3.3 *** B9T0A9_RICCO)		-2.822466964
Solyc03g058880.3.1	2	CEVd TCDVd	-26.003	Translation factor GUF1 homolog, mitochondrial (AHRD V3.3 *** K4BGT6_SOLLC)
Solyc08g007340.3.1	2	CEVd PSTVd	-26	Protein transport protein Sec16B (AHRD V3.3 *** W9SEE7_9ROSA)
Solyc01g106440.3.1	2	PCFVd PSTVd	-25.98	S-acyltransferase (AHRD V3.3 *** K4B2L2_SOLLC)
Solyc07g063710.2.1	2	MPVd CEVd	-25.962	Serine/threonine-protein kinase (AHRD V3.3 *** M1CC72_SOLTU)
Solyc07g041280.3.1	2	PSTVd CEVd	-25.95	Nitrilase/cyanide hydratase and apolipoprotein N-acyltransferase family protein (AHRD V3.3 *** AT5G12040.1)
Solyc10g006010.3.1	2	TASVd CLVd	-25.933	Outward rectifying potassium channel protein (AHRD V3.3 *** AT5G55630.2)
Solyc12g017510.2.1	2	CEVd CSVd	-25.92	AT2G31890-like protein (AHRD V3.3 *** A0A0G4APR9_9ROSI)		-1.313210472
Solyc03g121360.1.1	2	CEVd TASVd	-25.907	Charged multivesicular body 1 (AHRD V3.3 *** A0A0B0N0L1_GOSAR)		1.372218062
Solyc07g062730.1.1	2	CSVd CEVd	-25.9	LOW QUALITY:Serine/Threonine-kinase pakA-like protein (AHRD V3.3 *-* AT3G15095.1)
Solyc02g082750.3.1	2	CLVd PSTVd	-25.867	Phosphoinositide phosphatase family protein (AHRD V3.3 *** AT5G66020.1)
Solyc07g065600.3.1	2	CSVd CLVd	-25.867	inner centromere protein, ARK-binding region protein (AHRD V3.3 *-* AT5G55820.8)
Solyc11g006440.1.1	2	CEVd TASVd	-25.863	LOW QUALITY:Blue copper protein (AHRD V3.3 *** W9R799_9ROSA)
Solyc11g062400.2.1	2	CSVd CEVd	-25.858	Protein kinase (AHRD V3.3 *** C6ZRQ9_SOYBN)		2.754482036
Solyc09g008240.3.1	2	CLVd TASVd	-25.813	ABC transporter B family protein (AHRD V3.3 *** G7L3V6_MEDTR)
Solyc10g006890.3.1	2	CLVd CEVd	-25.8	WD-repeat protein, putative (AHRD V3.3 *** B9T7M5_RICCO)
Solyc10g079120.2.1	2	TASVd CEVd	-25.8	Zinc finger transcription factor 60
Solyc06g076330.3.1	2	CSVd CEVd	-25.772	Laccase (AHRD V3.3 *** M1CZK5_SOLTU)
Solyc02g071770.3.1	2	CEVd MPVd	-25.767	histone acetyltransferase (DUF1264) (AHRD V3.3 *** AT5G45690.1)		3.372252226
Solyc09g091370.3.1	2	CEVd PSTVd	-25.75	holliday junction resolvase (AHRD V3.3 *** AT1G04650.1)
Solyc03g116020.3.1	2	TCDVd PCFVd	-25.74	DNA-directed RNA polymerase subunit (AHRD V3.3 *-* A0A0K9PPT9_ZOSMR)
Solyc01g058140.3.1	2	PCFVd CSVd	-25.74	beta-glycosidase 2
Solyc06g065620.2.1	2	CLVd PSTVd	-25.733	probable protein phosphatase 2C		-2.536238455
Solyc01g102810.3.1	2	CEVd TASVd	-25.733	DNA polymerase III subunit gamma/tau (AHRD V3.3 *** A0A0B0MH18_GOSAR)
Solyc09g074330.3.1	2	CEVd TASVd	-25.703	sequence-specific DNA binding transcription factor ATNDX (AHRD V3.3 *** AT4G03090.5)
Solyc06g060480.1.1	2	CEVd PCFVd	-25.7	Zinc finger family protein (AHRD V3.3 *** B9HPY6_POPTR)
Solyc06g071040.3.1	2	CEVd TASVd	-25.692	P-loop containing nucleoside triphosphate hydrolases superfamily protein (AHRD V3.3 *-* AT5G62760.3)
Solyc06g072300.3.1	2	PCFVd CEVd	-25.668	Argonaute 1
Solyc04g010190.1.1	2	PSTVd TCDVd	-25.663	Chlorophyll a-b binding protein, chloroplastic (AHRD V3.3 --* K7TWD9_MAIZE)		-1.527309139
Solyc03g044380.3.1	2	CLVd PSTVd	-25.65	Histone-lysine N-methyltransferase MEDEA (AHRD V3.3 *-* MEDEA_ARATH)
Solyc05g056250.3.1	2	CEVd PSTVd	-25.64	Aspartate--tRNA ligase (AHRD V3.3 *** A0A0K9PY91_ZOSMR)
Solyc01g073730.3.1	2	CEVd CLVd	-25.633	cofactor of nitrate reductase and xanthine dehydrogenase 2 (AHRD V3.3 *** AT2G31955.5)
Solyc06g084530.3.1	2	CEVd CSVd	-25.623	ATPase family AAA domain-containing protein 1 (AHRD V3.3 *** A0A0B0NTB1_GOSAR)
Solyc08g068170.1.1	2	CSVd PSTVd	-25.61	LOW QUALITY:ovate family protein 16
Solyc02g069855.1.1	2	TCDVd CEVd	-25.6	Nuclear transcription factor (AHRD V3.3 *-* A0A059Q085_9POAL)
Solyc00g031050.1.1	2	CEVd PSTVd	-25.6	LOW QUALITY:Major facilitator superfamily protein (AHRD V3.3 *** A5YMH6_MAIZE)
Solyc01g104240.3.1	2	CEVd CSVd	-25.6	Hydroxyproline-rich glycoprotein family protein, putative (AHRD V3.3 *** A0A061DX06_THECC)		1.072456679
Solyc04g079100.3.1	2	CLVd CEVd	-25.593	phosphatidic acid phosphohydrolase 2 (AHRD V3.3 *-* AT5G42870.1)
Solyc12g009020.2.1	2	CEVd TASVd	-25.582	MAP kinase kinase 1		1.324932177
Solyc07g017560.3.1	2	CEVd PSTVd	-25.58	Pectinesterase (AHRD V3.3 *** K4CCH0_SOLLC)
Solyc05g044540.2.1	2	TASVd CEVd	-25.579	RING/U-box superfamily protein (AHRD V3.3 --* AT5G15790.5)
Solyc11g067170.2.1	2	TCDVd PCFVd	-25.571	Fatty acyl-CoA reductase (AHRD V3.3 *-* K4D9X4_SOLLC)
Solyc10g007720.3.1	2	PSTVd CEVd	-25.55	Conserved oligomeric Golgi complex subunit 5 (AHRD V3.3 *** A0A118JSM3_CYNCS)
Solyc08g080150.1.1	2	PCFVd CEVd	-25.55	TCP transcription factor 20
Solyc11g056270.2.1	2	PSTVd CSVd	-25.55	LOW QUALITY:Maturase (AHRD V3.3 *** O79414_SOLTU)		2.760445134
Solyc02g072300.3.1	2	TASVd CEVd	-25.55	Kinase family protein (AHRD V3.3 *** D7M6L5_ARALL)
Solyc09g064520.3.1	2	CLVd PCFVd	-25.533	Receptor protein kinase CLAVATA1, putative (AHRD V3.3 *** B9TAC6_RICCO)
Solyc00g006540.1.1	2	CEVd CSVd	-25.533	LOW QUALITY:DNA ligase (AHRD V3.3 --* K4CCL3_SOLLC)
Solyc01g005430.3.1	2	TCDVd PSTVd	-25.532	UBX domain-containing protein (AHRD V3.3 *** A0A0K9Q356_ZOSMR)		1.409785064
Solyc04g076860.3.1	2	CEVd PSTVd	-25.527	Zinc finger (C3HC4-type RING finger) family protein (AHRD V3.3 *** AT5G49665.1)
Solyc09g064270.3.1	2	TASVd CEVd	-25.525	Kinase family protein (AHRD V3.3 *** B9IBD6_POPTR)		-1.316665103
Solyc03g114300.3.1	2	PSTVd TASVd	-25.525	4-hydroxybenzoate polyprenyltransferase, mitochondrial (AHRD V3.3 *-* K4BKT2_SOLLC)
Solyc11g008140.2.1	2	PCFVd CEVd	-25.488	Pectate lyase (AHRD V3.3 *** K4D575_SOLLC)		-1.596672177
Solyc01g007850.2.1	2	CEVd CSVd	-25.48	Pentatricopeptide repeat superfamily protein, putative (AHRD V3.3 *** A0A061F6E7_THECC)		-1.273096489
Solyc06g074740.3.1	2	CEVd CLVd	-25.456	LEU86662 VPS41
Solyc05g006810.3.1	2	CLVd PSTVd	-25.45	FAD/NAD(P)-binding oxidoreductase family protein (AHRD V3.3 *** AT1G24340.1)
Solyc12g005010.2.1	2	TASVd CEVd	-25.433	actin cytoskeleton-regulatory complex pan-like protein (AHRD V3.3 *** AT1G50660.1)
Solyc02g070600.2.1	2	TASVd CEVd	-25.433	F-box protein (AHRD V3.3 *** W9RLE9_9ROSA)
Solyc11g068360.1.1	2	CLVd PSTVd	-25.42	LOW QUALITY:Disease resistance protein (AHRD V3.3 *** A0A068EUC5_SOLHA)
Solyc01g056485.1.1	2	TASVd CSVd	-25.4	Ulp1 protease family protein (AHRD V3.3 *-* Q2A9J8_BRAOL)
Solyc03g116950.2.1	2	CLVd PSTVd	-25.387	phospholipase-like protein (PEARLI 4) family protein (AHRD V3.3 *-* AT4G35110.6)
Solyc10g054410.1.1	2	CLVd PSTVd	-25.367	LOW QUALITY:NAC (No Apical Meristem) domain transcriptional regulator superfamily protein (AHRD V3.3 --* AT1G52880.1)
Solyc02g079990.3.1	2	TASVd CEVd	-25.367	Cysteine-rich receptor-kinase-like protein (AHRD V3.3 *** G7KDB1_MEDTR)		4.448753135
Solyc10g079890.2.1	2	PSTVd MPVd	-25.363	Calcium-binding EF-hand family protein (AHRD V3.3 *** AT3G10300.3)
Solyc10g081020.2.1	2	CSVd CLVd	-25.36	Transcription elongation factor SPT6 (AHRD V3.3 *** A0A151TAP5_CAJCA)
Solyc12g035360.2.1	2	CLVd CEVd	-25.336	Transducin/WD40 repeat-like superfamily protein (AHRD V3.3 *** AT5G14530.1)
Solyc06g068980.3.1	2	TASVd CEVd	-25.336	MAP kinase kinase kinase 39		-1.181785265
Solyc02g069630.3.1	2	CEVd CLVd	-25.333	Subtilisin-like protease (AHRD V3.3 *** A0A0B0N731_GOSAR)		-1.214079495
Solyc03g121320.3.1	2	PSTVd MPVd	-25.329	Tudor/PWWP/MBT superfamily protein (AHRD V3.3 *** A0A072TXL6_MEDTR)
Solyc01g067280.3.1	2	CLVd CEVd	-25.32	F-box-like protein (AHRD V3.3 *** G7JJ28_MEDTR)		2.337113345
Solyc12g044370.2.1	2	CEVd TASVd	-25.319	Zinc phosphodiesterase ELAC protein 2 (AHRD V3.3 *** A0A0B2RKZ7_GLYSO)
Solyc07g063460.2.1	2	CSVd CEVd	-25.3	S-adenosyl-L-methionine-dependent methyltransferases superfamily protein (AHRD V3.3 *** AT5G54400.1)
Solyc01g096660.3.1	2	CLVd TASVd	-25.3	PSII-associated proline-rich protein		-1.679247819
Solyc05g055270.1.1	2	CLVd PSTVd	-25.282	Galactose oxidase/kelch repeat superfamily protein (AHRD V3.3 --* AT5G60570.3)
Solyc03g025380.3.1	2	CLVd PSTVd	-25.28	Peroxidase (AHRD V3.3 *** K4BF11_SOLLC)		1.277691852
Solyc03g026260.3.1	2	CLVd CEVd	-25.269	TraB family protein (AHRD V3.3 *** AT5G52030.2)		-1.356796862
Solyc04g054830.3.1	2	MPVd CLVd	-25.267	Type I inositol-1,4,5-trisphosphate 5-phosphatase CVP2 (AHRD V3.3 *** A0A151RRQ5_CAJCA)
Solyc06g061080.3.1	2	PCFVd CEVd	-25.25	NAC domain protein, (AHRD V3.3 *** A0A061GAH7_THECC)		4.125272469
Solyc07g041660.3.1	2	PCFVd CEVd	-25.24	DENN domain-containing protein (AHRD V3.3 *** A0A103XNL7_CYNCS)		1.043364151
Solyc10g018600.2.1	2	CEVd CSVd	-25.235	Cationic amino acid transporter, putative (AHRD V3.3 *** B9RD13_RICCO)
Solyc02g069340.3.1	2	PSTVd CEVd	-25.233	RNA 3'-terminal phosphate cyclase (AHRD V3.3 *** A0A103YE55_CYNCS)
Solyc07g055920.3.1	2	CLVd MPVd	-25.221	Tomato AGAMOUS-like 1
Solyc01g087450.3.1	2	PSTVd CEVd	-25.213	Protein EFR3 B (AHRD V3.3 *** A0A1D1ZEH0_9ARAE)
Solyc10g011790.3.1	2	PSTVd CLVd	-25.2	BTB/POZ domain-containing family protein (AHRD V3.3 *** B9I8T4_POPTR)
Solyc03g097830.3.1	2	TASVd CEVd	-25.2	Poly (A) polymerase (AHRD V3.3 *** A0A0B0NTQ5_GOSAR)		-1.71561014
Solyc09g018740.1.1	2	CLVd CEVd	-25.18	LOW QUALITY:Leucine-rich repeat protein kinase family protein (AHRD V3.3 --* AT1G31420.3)
Solyc01g080850.3.1	2	TASVd CEVd	-25.16	Protein transport protein SEC23 (AHRD V3.3 *** W9QYF9_9ROSA)
Solyc07g065680.3.1	2	MPVd CLVd	-25.155	weak chloroplast movement under blue light protein (DUF827) (AHRD V3.3 *** AT5G55860.1)
Solyc01g103330.3.1	2	PSTVd TASVd	-25.153	ATP synthase subunit beta, chloroplastic (AHRD V3.3 --* ATPB_ACUOB)
Solyc00g207960.1.1	2	CSVd CEVd	-25.15	LOW QUALITY:ZF-HD homeobox protein (AHRD V3.3 --* A0A0B2PG51_GLYSO)
Solyc04g078290.3.1	2	CEVd CLVd	-25.138	Cytochrome P450 (AHRD V3.3 *** A0A103XWR5_CYNCS)		3.749321883
Solyc05g013490.3.1	2	CEVd CLVd	-25.109	Cyclin-related family protein (AHRD V3.3 *** B9HLR1_POPTR)
Solyc05g016040.1.1	2	CEVd PSTVd	-25.1	LOW QUALITY:mediator of RNA polymerase II transcription subunit (AHRD V3.3 --* AT1G15772.4)
Solyc02g033115.1.1	2	TASVd PSTVd	-25.1	PLATZ transcription factor family protein (AHRD V3.3 *** A0A061EE86_THECC)
Solyc06g024207.1.1	2	PSTVd CLVd	-25.1	alpha-1,2-Mannosidase (AHRD V3.3 --* D8RTN8_SELML)
Solyc11g013190.2.1	2	CEVd TASVd	-25.093	Oxysterol-binding family protein (AHRD V3.3 *** B9GUF2_POPTR)		1.297962742
Solyc01g103335.1.1	2	PSTVd TASVd	-25.066	Binding protein, putative isoform 3 (AHRD V3.3 *** A0A061DJC6_THECC)
Solyc03g120460.3.1	2	CSVd PSTVd	-25.06	Pentatricopeptide repeat-containing protein family (AHRD V3.3 *** A0A151T2K6_CAJCA)
Solyc01g096810.3.1	2	CSVd CEVd	-25.057	EIL3		1.878688232
Solyc04g082700.3.1	2	CEVd TASVd	-25.044	Tonoplast monosaccharide transporter 2
Solyc09g007750.3.1	2	CEVd PSTVd	-25.043	Kinase family protein (AHRD V3.3 *** D7L8C6_ARALL)		-1.752053782
Solyc03g006430.3.1	2	CEVd TASVd	-25.04	DUF616 family protein (AHRD V3.3 *** G7IPT3_MEDTR)		-1.190344244
Solyc12g036160.2.1	2	CEVd TASVd	-25.04	ABC transporter family protein (AHRD V3.3 *** A0A097P9R5_HEVBR)
Solyc01g096680.3.1	2	TCDVd PSTVd	-25	Microtubule associated family protein (AHRD V3.3 *** B9GX96_POPTR)
Solyc06g069780.3.1	2	MPVd CEVd	-25	RING/FYVE/PHD zinc finger superfamily protein (AHRD V3.3 *** AT3G47550.6)		1.486790974
Solyc02g062400.3.1	2	CEVd CSVd	-24.978	expression of terpenoids 1		1.200350534
Solyc05g015650.3.1	2	CEVd TCDVd	-24.973	Calmodulin-binding transcription activator (AHRD V3.3 *** Q8S389_BRANA)
Solyc01g096840.3.1	2	CEVd CSVd	-24.968	QWRF motif protein (DUF566) (AHRD V3.3 *-* AT3G60000.2)
Solyc09g009370.3.1	2	CLVd TASVd	-24.936	Calcium-dependent lipid-binding-like protein (AHRD V3.3 *** A0A072V2R4_MEDTR)
Solyc04g050990.3.1	2	CEVd TASVd	-24.914	F-box protein PP2 (AHRD V3.3 *** A0A059PC27_CICAR)
Solyc07g021700.3.1	2	TASVd CEVd	-24.914	Pollen-specific SF21-like protein (AHRD V3.3 *** G7LJK8_MEDTR)		-2.549656522
Solyc12g055855.1.1	2	TASVd CEVd	-24.907	ORMDL family protein (AHRD V3.3 *** AT5G42000.1)
Solyc08g082920.3.1	2	CEVd TASVd	-24.903	ORMDL family protein (AHRD V3.3 *** AT5G42000.1)
Solyc07g049350.3.1	2	PSTVd CSVd	-24.9	G1/S-specific cyclin-E protein (AHRD V3.3 *** AT2G32970.4)
Solyc06g008890.3.1	2	CEVd PSTVd	-24.9	Kinase family protein (AHRD V3.3 *** D7LZE6_ARALL)
Solyc03g034300.1.1	2	CLVd CEVd	-24.9	LOW QUALITY:50S ribosomal protein-related, putative (AHRD V3.3 *** A0A061EGK7_THECC)		-1.164009634
Solyc08g008220.3.1	2	CLVd CEVd	-24.9	Ubiquitin-conjugating enzyme E2 (AHRD V3.3 *** Q84YH5_GOSAR)
Solyc05g045780.1.1	2	CEVd TASVd	-24.9	ribosomal protein L16 (AHRD V3.3 *** ATMG00080.1)		2.961396333
Solyc05g053580.1.1	2	MPVd CLVd	-24.882	Tetratricopeptide repeat (TPR)-like superfamily protein (AHRD V3.3 --* AT3G27960.3)
Solyc05g014633.1.1	2	MPVd PCFVd	-24.88	LOW QUALITY:UPF0496 protein (AHRD V3.3 *-* A0A061E8F5_THECC)
Solyc03g058190.3.1	2	CEVd TASVd	-24.859	elongation factor family protein (AHRD V3.3 *** AT5G13650.2)		-2.04669155
Solyc02g064770.3.1	2	CEVd TASVd	-24.85	Sigma factor sigb regulation protein rsbq, putative (AHRD V3.3 *** B9SG47_RICCO)
Solyc02g090545.1.1	2	CSVd PSTVd	-24.85	Calcium-transporting ATPase (AHRD V3.3 *** M5X6S2_PRUPE)
Solyc04g077775.1.1	2	CEVd TASVd	-24.842	F-box protein (AHRD V3.3 *** W9R463_9ROSA)
Solyc06g051310.3.1	2	MPVd CEVd	-24.833	Clathrin heavy chain (AHRD V3.3 *** K4C5S4_SOLLC)
Solyc11g069790.2.1	2	PSTVd PCFVd	-24.833	Chaperonin 60 alpha subunit (AHRD V3.3 *** Q9ZTV1_CANLI)		-1.948605519
Solyc02g066950.3.1	2	CEVd PSTVd	-24.817	Alpha-amylase, putative (AHRD V3.3 *** B9SJF1_RICCO)
Solyc05g053670.3.1	2	PCFVd CEVd	-24.812	60S ribosomal protein L13a-like protein (AHRD V3.3 *** Q3HRW1_SOLTU)
Solyc06g084615.1.1	2	CEVd PSTVd	-24.8	beta-carotene isomerase D27 (AHRD V3.3 *** AT4G01995.1)		-1.445389451
Solyc02g068720.3.1	2	PSTVd CLVd	-24.8	Nck-associated protein 1 (AHRD V3.3 *** B7ZGK5_LOTJA)
Solyc07g065950.3.1	2	MPVd CEVd	-24.8	Enhancer of mRNA-decapping protein 4 (AHRD V3.3 *** W9QQU0_9ROSA)
Solyc08g014470.3.1	2	PSTVd CSVd	-24.8	Amidohydrolase family (AHRD V3.3 *** AT3G55850.6)
Solyc02g086970.3.1	2	CEVd CSVd	-24.78	Aldehyde dehydrogenase (AHRD V3.3 *** Q1AFF6_VITPS)
Solyc05g054760.3.1	2	CSVd CEVd	-24.755	dehydroascorbate reductase 1
Solyc05g010423.1.1	2	CSVd CEVd	-24.733	S-adenosylmethionine decarboxylase uORF (AHRD V3.3 *-* Q6RUQ6_DAUCA)
Solyc04g079420.3.1	2	PSTVd CEVd	-24.726	Disease resistance protein (CC-NBS-LRR class) family protein (AHRD V3.3 *** G7I4I5_MEDTR)		1.261766128
Solyc01g103530.3.1	2	PSTVd MPVd	-24.718	Non-specific serine/threonine protein kinase (AHRD V3.3 *** K4B1S8_SOLLC)
Solyc08g080580.3.1	2	PSTVd CLVd	-24.717	Myb (AHRD V3.3 *** Q948S4_TOBAC)		1.225909224
Solyc05g054180.3.1	2	CEVd TASVd	-24.7	Potyviral VPg interacting protein 2 (AHRD V3.3 *** G8XRV5_PHAVU)
Solyc09g018330.2.1	2	TASVd PSTVd	-24.7	LOW QUALITY:zinc knuckle (CCHC-type) family protein (AHRD V3.3 --* AT5G49930.1)
Solyc11g073010.1.1	2	PSTVd CLVd	-24.7	LOW QUALITY:Exocyst subunit EXO70 family protein (AHRD V3.3 *** B9HCA8_POPTR)
Solyc12g014355.1.1	2	CEVd TASVd	-24.7	Leucine-rich repeat transmembrane protein kinase (AHRD V3.3 *-* AT1G53430.1)
Solyc10g006610.3.1	2	CSVd CEVd	-24.687	Auxin-responsive GH3 family protein (AHRD V3.3 *** AT5G54510.1)
Solyc04g009730.3.1	2	PCFVd MPVd	-24.683	Pentatricopeptide repeat-containing protein, putative (AHRD V3.3 *** B9RPX5_RICCO)		-1.215140992
Solyc03g112760.3.1	2	MPVd PCFVd	-24.667	transmembrane protein (AHRD V3.3 *** AT3G48200.1)
Solyc07g066130.1.1	2	PSTVd CEVd	-24.66	LOW QUALITY:Transducin/WD40 repeat-like superfamily protein (AHRD V3.3 *** AT3G13340.3)
Solyc01g106590.3.1	2	CSVd PCFVd	-24.65	TRICHOME BIREFRINGENCE-LIKE 13 (AHRD V3.3 *** AT2G14530.1)		-1.257723478
Solyc04g082825.1.1	2	PCFVd CSVd	-24.632	ARID/BRIGHT DNA-binding domain-containing protein (AHRD V3.3 *** AT1G76510.3)
Solyc10g086430.2.1	2	PSTVd CEVd	-24.63	Transducin/WD-like repeat-protein (AHRD V3.3 *** G7L3F0_MEDTR)
Solyc12g006170.2.1	2	CLVd CEVd	-24.626	WRKY transcription factor 14
Solyc05g006930.3.1	2	MPVd PSTVd	-24.625	5'-AMP-activated protein kinase subunit beta-2 (AHRD V3.3 *** A0A151SZL4_CAJCA)		-1.615425633
Solyc01g108290.3.1	2	CEVd CLVd	-24.62	SWIB/MDM2 domain-containing protein
Solyc03g098620.3.1	2	CLVd CEVd	-24.613	DNA-binding RHL1-like protein (AHRD V3.3 *** A0A0B0MTJ7_GOSAR)
Solyc12g042380.2.1	2	PSTVd CSVd	-24.607	Stress up-regulated Nod 19 (AHRD V3.3 *** A0A118K3L3_CYNCS)		3.227054645
Solyc03g044270.3.1	2	CEVd TASVd	-24.6	tRNA-dihydrouridine(16/17) synthase [NAD (P)(+)]-like protein (AHRD V3.3 *** A0A0B0NB62_GOSAR)
Solyc01g107695.1.1	2	PCFVd CEVd	-24.6	Kynurenine formamidase (AHRD V3.3 *-* A0A0B0P1F0_GOSAR)		1.841573432
Solyc11g062220.2.1	2	PSTVd CEVd	-24.594	Zinc finger CCCH domain-containing protein 44 (AHRD V3.3 *-* W9QRR2_9ROSA)
Solyc09g055920.3.1	2	PCFVd CSVd	-24.591	Poly(A)-specific ribonuclease PARN-like protein (AHRD V3.3 *** W9QZE5_9ROSA)
Solyc06g073190.3.1	2	CLVd TASVd	-24.586	fructokinase 2
Solyc01g100090.1.1	2	CEVd PSTVd	-24.572	LOW QUALITY:Wall-associated receptor kinase-like 20 (AHRD V3.3 *** A0A061F2M9_THECC)
Solyc07g053750.1.1	2	CEVd TCDVd	-24.567	Zinc finger transcription factor 50
Solyc02g032200.3.1	2	TASVd PSTVd	-24.567	Disease resistance protein (TIR-NBS-LRR class) family (AHRD V3.3 *** AT5G36930.3)		1.165017901
Solyc06g008290.3.1	2	MPVd PCFVd	-24.558	Vacuolar protein sorting-associated protein 2 homolog 2 (AHRD V3.3 *** VPS2B_ARATH)
Solyc04g008665.1.1	2	CSVd CEVd	-24.55	ADP-ribosylation factor GTPase-activating protein AGD2 (AHRD V3.3 *** AGD2_ARATH)
Solyc03g082920.3.1	2	CLVd PCFVd	-24.55	Heat shock protein 70 (AHRD V3.3 *** Q9M4E8_CUCSA)
Solyc09g061260.1.1	2	CSVd CEVd	-24.55	LOW QUALITY:Protein OBERON 1-like protein (AHRD V3.3 *** A0A0B0NZZ1_GOSAR)
Solyc09g092180.3.1	2	TASVd CEVd	-24.536	RNA-directed DNA polymerase (reverse transcriptase)-related family protein (AHRD V3.3 *** AT3G24255.2)
Solyc07g065780.2.1	2	CEVd TASVd	-24.508	ABC transporter G family member (AHRD V3.3 *** A0A0K9NM22_ZOSMR)
Solyc01g006330.3.1	2	PCFVd PSTVd	-24.506	Plastid-lipid associated protein PAP / fibrillin family protein (AHRD V3.3 *** AT1G51110.1)		-2.308865173
Solyc10g007040.3.1	2	CEVd TASVd	-24.5	Core-2/I-branching beta-1,6-N-acetylglucosaminyltransferase family protein (AHRD V3.3 *** F4JIW2_ARATH)
Solyc08g068100.3.1	2	CSVd TASVd	-24.5	bZIP transcription factor (DUF630 and DUF632) (AHRD V3.3 *** AT2G27090.2)		-1.176004574
Solyc09g092250.3.1	2	CSVd PSTVd	-24.495	Zinc finger transcription factor 55
Solyc03g026010.2.1	2	CLVd MPVd	-24.49	Transmembrane protein (AHRD V3.3 *-* A0A0B0NIL8_GOSAR)
Solyc01g109860.3.1	2	CEVd PSTVd	-24.471	Sec14p-like phosphatidylinositol transfer family protein (AHRD V3.3 *** AT2G18180.2)		3.007233567
Solyc01g103110.3.1	2	MPVd CLVd	-24.47	Acyl-CoA N-acyltransferase (AHRD V3.3 *** A0A118K6R4_CYNCS)
Solyc11g065160.2.1	2	CSVd CLVd	-24.467	Nucleosome-remodeling factor subunit BPTF (AHRD V3.3 *** W9RR58_9ROSA)
Solyc01g102730.3.1	2	CLVd CEVd	-24.46	Cinnamoyl-CoA reductase family protein (AHRD V3.3 *** U5GHC7_POPTR)		4.099636701
Solyc09g098240.3.1	2	CSVd CEVd	-24.457	Importin-like protein (AHRD V3.3 *** G7KT01_MEDTR)		-1.297288042
Solyc01g094600.2.1	2	PSTVd CLVd	-24.45	Pentatricopeptide repeat-containing protein, putative (AHRD V3.3 *** B9RDS2_RICCO)
Solyc03g059080.2.1	2	CLVd TASVd	-24.448	Kinase family protein (AHRD V3.3 *** B9HA11_POPTR)
Solyc11g005130.2.1	2	CEVd PSTVd	-24.448	Wound-responsive family protein (AHRD V3.3 *** B9H7J2_POPTR)
Solyc11g056470.2.1	2	PSTVd MPVd	-24.438	LOW QUALITY:RING/U-box superfamily protein (AHRD V3.3 --* AT5G66070.4)
Solyc01g096490.3.1	2	CEVd PSTVd	-24.436	protein kinases%3Bubiquitin-protein ligase (AHRD V3.3 *** AT5G13530.1)
Solyc03g007040.3.1	2	CEVd PSTVd	-24.433	K(+) efflux antiporter (AHRD V3.3 *** A0A0K9NL94_ZOSMR)
Solyc05g047590.3.1	2	CLVd PSTVd	-24.425	Sl Pectinesterase		1.265044537
Solyc09g082200.2.1	2	CSVd CEVd	-24.417	Major facilitator superfamily protein (AHRD V3.3 *** AT2G32040.1)		-1.416895218
Solyc09g091930.3.1	2	PSTVd CLVd	-24.411	Ubiquitin carboxyl-terminal hydrolase (AHRD V3.3 *** G7JA39_MEDTR)
Solyc03g118915.1.1	2	TASVd CEVd	-24.41	Protein SUPPRESSOR OF GENE SILENCING 3 (AHRD V3.3 --* A0A0B2PQ20_GLYSO)
Solyc07g016180.3.1	2	TCDVd PCFVd	-24.4	Auxin Response Factor 7A
Solyc01g110060.3.1	2	MPVd PCFVd	-24.4	Purple acid phosphatase (AHRD V3.3 *** A0A0V0IAA9_SOLCH)		-2.198219609
Solyc03g081335.1.1	2	CLVd CEVd	-24.387	delta 1-pyrroline-5-carboxylate synthase 2 (AHRD V3.3 --* AT3G55610.1)
Solyc02g049080.1.1	2	TASVd CEVd	-24.367	LOW QUALITY:L-2-hydroxyglutarate dehydrogenase, mitochondrial (AHRD V3.3 --* L2HDH_ARATH)
Solyc12g036150.1.1	2	CEVd TASVd	-24.36	Multidrug resistance protein ABC transporter family protein (AHRD V3.3 *-* A0A072VEV1_MEDTR)
Solyc04g005650.2.1	2	PCFVd CEVd	-24.36	Mitochondrial substrate carrier family protein (AHRD V3.3 *** A0A061FTE7_THECC)
Solyc01g110310.3.1	2	TASVd CEVd	-24.36	GATA transcription factor (AHRD V3.3 *** K4B3P4_SOLLC)
Solyc11g043160.2.1	2	PSTVd CSVd	-24.352	Endo-1,4-beta-xylanase (AHRD V3.3 *** A0A151U7N8_CAJCA)
Solyc01g094480.3.1	2	CEVd CLVd	-24.328	WD40 repeat-like protein (AHRD V3.3 *** I0Z536_COCSC)
Solyc02g084670.3.1	2	CEVd TASVd	-24.3	S-adenosyl-L-methionine-dependent methyltransferases superfamily protein (AHRD V3.3 *** AT3G51070.1)
Solyc09g066140.3.1	2	PSTVd PCFVd	-24.3	myosin-binding protein (Protein of unknown function, DUF593) (AHRD V3.3 *-* AT1G08800.4)
Solyc07g054200.3.1	2	CEVd PCFVd	-24.3	pre-mRNA splicing factor-like protein (AHRD V3.3 *** AT4G03430.3)
Solyc07g006540.3.1	2	CSVd CEVd	-24.3	Double Clp-N motif-containing P-loop nucleoside triphosphate hydrolases superfamily protein (AHRD V3.3 *** A0A061GWZ5_THECC)		1.551747073
Solyc01g095907.1.1	2	MPVd CEVd	-24.3	Cytochrome b561 and DOMON domain-containing protein (AHRD V3.3 *** A0A199VLE4_ANACO)
Solyc05g047420.3.1	2	CEVd CSVd	-24.288	Exosome complex component rrp45 (AHRD V3.3 *** W9RTK1_9ROSA)		-1.217685741
Solyc04g010310.3.1	2	CLVd PSTVd	-24.288	ABC transporter B family protein (AHRD V3.3 *** A0A072VSU0_MEDTR)
Solyc05g047710.3.1	2	CLVd CSVd	-24.287	Calcium-dependent lipid-binding (CaLB domain) family protein (AHRD V3.3 *** AT3G61050.2)
Solyc04g009620.3.1	2	CLVd PCFVd	-24.26	chorismate synthase 2 precursor
Solyc12g056160.2.1	2	TASVd CSVd	-24.239	Cation/H(+) antiporter (AHRD V3.3 *** A0A0K9NMD6_ZOSMR)		2.133784628
Solyc08g075420.3.1	2	CLVd PSTVd	-24.23	Ribosomal protein L2 (AHRD V3.3 *-* Q8VZZ7_SOLLC)
Solyc07g062460.3.1	2	PCFVd CSVd	-24.229	Peptide-N4-(N-acetyl-beta-glucosaminyl)asparagine amidase A (AHRD V3.3 *** PNAA_PRUDU)
Solyc06g009120.3.1	2	PCFVd CEVd	-24.2	LYR motif-containing protein 7 isoform 1 (AHRD V3.3 *** A0A061DSK3_THECC)
Solyc01g109400.3.1	2	CSVd CEVd	-24.2	Flavoprotein wrbA (AHRD V3.3 *** A0A0B0P664_GOSAR)
Solyc01g110230.1.1	2	CEVd CLVd	-24.2	LOW QUALITY:Protein Mei2 (AHRD V3.3 *-* A0A0U9HRM8_KLEFL)
Solyc03g118910.1.1	2	CEVd TASVd	-24.191	T-complex protein 1 subunit delta (AHRD V3.3 *** K4BM40_SOLLC)
Solyc08g007970.3.1	2	CEVd TASVd	-24.18	Myosin heavy chain-related protein, putative (AHRD V3.3 *** A0A061GCE0_THECC)
Solyc05g045900.1.1	2	MPVd CEVd	-24.167	LOW QUALITY:Ribosomal protein S19 (AHRD V3.3 *-* Q5MA05_TOBAC)
Solyc01g099400.3.1	2	TASVd CEVd	-24.167	WD-repeat protein, putative (AHRD V3.3 *** B9T0U7_RICCO)		1.065578431
Solyc05g008590.3.1	2	PCFVd CLVd	-24.162	plant viral-response family protein (DUF716) (AHRD V3.3 *** AT5G13890.3)
Solyc05g017860.3.1	2	PCFVd CEVd	-24.15	Protein VAC14 like (AHRD V3.3 *** A0A0B2Q990_GLYSO)
Solyc04g078900.3.1	2	MPVd TASVd	-24.15	ABA 8'-hydroxylase		-2.640765978
Solyc11g066480.2.1	2	CLVd PSTVd	-24.137	Acyl-CoA N-acyltransferase with RING/FYVE/PHD-type zinc finger domain, putative (AHRD V3.3 *** A0A061GWZ8_THECC)
Solyc02g081350.3.1	2	PCFVd CEVd	-24.124	CoA ligase (AHRD V3.3 *** A0A0K9NMT8_ZOSMR)		2.515494586
Solyc03g006000.3.1	2	PCFVd CLVd	-24.12	SolycHsfA4a		1.205853667
Solyc03g120540.3.1	2	MPVd PCFVd	-24.117	Isochorismatase hydrolase family protein (AHRD V3.3 *** F4YFC0_CAMSI)
Solyc06g053455.1.1	2	CEVd MPVd	-24.1	Protein IQ-DOMAIN 14-like protein (AHRD V3.3 *** A0A0B0PMG6_GOSAR)		1.274137015
Solyc03g006800.1.1	2	TASVd CEVd	-24.1	TCP transcription factor 21
Solyc02g089540.3.1	2	CLVd MPVd	-24.088	CONSTANS 1
Solyc01g099280.3.1	2	TCDVd PSTVd	-24.082	Sucrose nonfermenting 4 (AHRD V3.3 *** A0A061FAC2_THECC)
Solyc06g054420.3.1	2	CSVd PSTVd	-24.067	Serinc-domain containing serine and sphingolipid biosynthesis protein (AHRD V3.3 *** AT3G06170.1)		2.290053337
Solyc01g109080.3.1	2	PSTVd TASVd	-24.05	Serine/threonine-protein kinase SMG1 (AHRD V3.3 *** A0A0B2PF15_GLYSO)
Solyc08g081770.3.1	2	PSTVd TASVd	-24.047	GDT1-like protein (AHRD V3.3 *** G7KAQ7_MEDTR)		-1.923268073
Solyc01g111590.3.1	2	CLVd CEVd	-24.033	Transducin family protein / WD-40 repeat family protein (AHRD V3.3 *** AT2G16780.1)		-1.293746771
Solyc12g063050.2.1	2	PSTVd CEVd	-24.017	RNA polymerase II C-terminal domain phosphatase-like 3, putative (AHRD V3.3 *** A0A061E5T0_THECC)
Solyc01g100020.3.1	2	CLVd PCFVd	-24	Phospholipase D (AHRD V3.3 *** I1NJ37_SOYBN)		-1.609613395
Solyc08g068470.1.1	2	CSVd PSTVd	-24	LOW QUALITY:F-box/kelch-repeat protein (AHRD V3.3 *** W9SF98_9ROSA)
Solyc08g068000.2.1	2	CEVd PSTVd	-24	Potassium channel (AHRD V3.3 *** B6ECZ4_TOBAC)
Solyc01g111570.3.1	2	CLVd PSTVd	-24	Kinase family protein (AHRD V3.3 *** B9H1A0_POPTR)
Solyc02g083180.3.1	2	TASVd CEVd	-23.98	UPF0548 protein (AHRD V3.3 *** A0A061DGD7_THECC)
Solyc02g093950.3.1	2	CLVd CEVd	-23.975	Ankyrin repeat (AHRD V3.3 *** A0A061EKD2_THECC)		2.033682954
Solyc04g053080.3.1	2	CEVd CLVd	-23.971	OTU-like cysteine protease family protein (AHRD V3.3 *** B9I9W0_POPTR)
Solyc02g082230.3.1	2	CEVd CSVd	-23.971	Serine/threonine-protein phosphatase (AHRD V3.3 *** K4BA93_SOLLC)
Solyc03g116900.3.1	2	PSTVd CSVd	-23.971	Metal transporter (AHRD V3.3 *** C4TNX3_TOBAC)		1.202788786
Solyc08g078430.3.1	2	PSTVd CEVd	-23.967	U4/U6 small nuclear ribonucleoprotein Prp31 (AHRD V3.3 *** A0A0B0PVX3_GOSAR)
Solyc09g091400.3.1	2	PSTVd CSVd	-23.967	Receptor protein kinase (AHRD V3.3 *** Q9FEU2_PINSY)
Solyc10g084050.2.1	2	TASVd PSTVd	-23.961	cell division cycle 48 (AHRD V3.3 *** AT3G09840.1)
Solyc03g098280.3.1	2	TASVd PSTVd	-23.955	Argonaute 1b
Solyc03g032230.1.1	2	CEVd PSTVd	-23.95	LOW QUALITY:DUF241 domain protein (AHRD V3.3 *** G7LA86_MEDTR)
Solyc03g082590.3.1	2	PSTVd CEVd	-23.944	Ypt/Rab-GAP domain of gyp1p superfamily protein (AHRD V3.3 *** AT3G49350.1)
Solyc10g077000.2.1	2	PSTVd MPVd	-23.944	Transmembrane protein, putative (AHRD V3.3 *-* G7L2Q0_MEDTR)
Solyc02g085740.3.1	2	PCFVd CSVd	-23.94	Ribosome biogenesis ERB1 (AHRD V3.3 *** A0A0B0NU98_GOSAR)
Solyc06g053790.3.1	2	CLVd CEVd	-23.92	StAR-related lipid transfer protein 7, mitochondrial (AHRD V3.3 *** A0A0B0PQH2_GOSAR)
Solyc04g005780.1.1	2	CSVd PSTVd	-23.919	LOW QUALITY:glyoxal oxidase-related protein (AHRD V3.3 *** AT1G14430.1)
Solyc07g055130.3.1	2	CSVd CEVd	-23.9	MAP kinase kinase kinase 57
Solyc08g066410.2.1	2	PSTVd MPVd	-23.9	Protein kinase family protein (AHRD V3.3 *-* AT2G25760.2)
Solyc05g050020.3.1	2	PSTVd TASVd	-23.869	RING/U-box superfamily protein (AHRD V3.3 *-* AT4G01270.1)
Solyc01g006700.3.1	2	CLVd PSTVd	-23.857	Protein downstream neighbor of Son (AHRD V3.3 *** A0A0B0NFM1_GOSAR)
Solyc01g079520.3.1	2	PSTVd CEVd	-23.833	DNA mismatch repair protein (AHRD V3.3 *** Q6DQL6_PETHY)
Solyc06g071790.3.1	2	PSTVd CLVd	-23.821	Elongation factor Tu (AHRD V3.3 *** A0A0V0I976_SOLCH)		-2.24333516
Solyc03g120810.3.1	2	PSTVd TASVd	-23.82	Kinesin-like protein (AHRD V3.3 *** K4BMN0_SOLLC)		-1.357124487
Solyc12g044220.2.1	2	TCDVd MPVd	-23.818	Phox-associated domain,Phox-like,Sorting nexin isoform 1 (AHRD V3.3 *** A0A061GBL5_THECC)
Solyc05g055110.3.1	2	CEVd TASVd	-23.818	Nuclear pore complex protein Nup136d (AHRD V3.3 *** W6JJ82_NICBE)
Solyc11g017370.2.1	2	CLVd MPVd	-23.811	Pentatricopeptide repeat-containing protein (AHRD V3.3 *** A0A172CHJ1_POPTO)		-1.692347211
Solyc11g017330.1.1	2	CLVd MPVd	-23.811	Pentatricopeptide repeat (PPR) superfamily protein (AHRD V3.3 *-* AT2G13600.1)
Solyc00g006020.1.1	2	PSTVd MPVd	-23.8	LOW QUALITY:Zinc knuckle (CCHC-type) family protein (AHRD V3.3 --* AT2G07760.1)
Solyc04g050050.3.1	2	PSTVd CLVd	-23.777	SUN-like protein 13
Solyc12g100010.1.1	2	CLVd PSTVd	-23.77	Leucine-rich-repeat receptor-like protein (AHRD V3.3 *** A0A0D4WVW2_GOSBA)
Solyc10g006850.3.1	2	PSTVd TASVd	-23.746	Arf GTPase activating protein (AHRD V3.3 *** A0A103YJY6_CYNCS)		1.246266524
Solyc05g010363.1.1	2	CLVd PSTVd	-23.743	F-box/RNI/FBD-like domain protein (AHRD V3.3 *** G7I5T9_MEDTR)
Solyc07g054830.3.1	2	TASVd CSVd	-23.741	diacylglycerol kinase		1.374616916
Solyc08g014480.3.1	2	PSTVd CLVd	-23.733	glycoside hydrolase family 2 protein (AHRD V3.3 *** AT3G54440.3)
Solyc02g033050.2.1	2	CSVd MPVd	-23.733	LOW QUALITY:chromatin remodeling 31 (AHRD V3.3 *-* AT1G05490.1)
Solyc03g031820.3.1	2	TASVd CEVd	-23.733	tyrosyl-DNA phosphodiesterase-like protein (AHRD V3.3 *** AT5G15170.1)
Solyc02g091840.3.1	2	PSTVd CLVd	-23.733	Non-specific serine/threonine protein kinase (AHRD V3.3 *** F8WS84_SOLLC)
Solyc03g025490.3.1	2	PSTVd PCFVd	-23.731	2-oxoglutarate (2OG) and Fe(II)-dependent oxygenase superfamily protein (AHRD V3.3 *** AT4G23340.1)
Solyc02g068830.2.1	2	CLVd TASVd	-23.722	Non-specific serine/threonine protein kinase (AHRD V3.3 *** M1ANR5_SOLTU)		3.467915537
Solyc09g011780.3.1	2	CLVd PCFVd	-23.707	R2R3MYB transcription factor 1
Solyc02g065315.1.1	2	CLVd PSTVd	-23.7	High mobility group protein 2 HMG2 (AHRD V3.3 --* Q40094_IPONI)
Solyc12g098200.2.1	2	CEVd TCDVd	-23.7	F-box family protein (AHRD V3.3 *** AT2G02240.1)
Solyc12g088740.2.1	2	CEVd PCFVd	-23.7	RING/U-box superfamily protein (AHRD V3.3 *** AT5G42940.2)
Solyc02g088590.3.1	2	PSTVd CLVd	-23.7	Plant calmodulin-binding protein-like protein (AHRD V3.3 *-* AT5G39380.5)		1.339115039
Solyc06g009820.3.1	2	CEVd TASVd	-23.671	Fumarate hydratase 1 family protein (AHRD V3.3 *-* B9GSD7_POPTR)
Solyc04g071750.3.1	2	CLVd TCDVd	-23.667	Tubby-like F-box protein (AHRD V3.3 *** K4BTG5_SOLLC)
Solyc00g104330.2.1	2	CEVd TCDVd	-23.665	LOW QUALITY:pumilio 6 (AHRD V3.3 --* AT4G25880.5)
Solyc03g098160.3.1	2	TASVd CEVd	-23.645	UPF0614 protein C14orf102 family (AHRD V3.3 *** A0A151S8I5_CAJCA)
Solyc12g043150.2.1	2	CSVd TASVd	-23.602	Regulator of Vps4 activity in the MVB pathway protein, putative (AHRD V3.3 *** A0A061GBK3_THECC)
Solyc10g084760.2.1	2	TASVd CLVd	-23.6	E3 ubiquitin-protein ligase (AHRD V3.3 *** W9SG42_9ROSA)
Solyc01g068030.3.1	2	CLVd PSTVd	-23.6	Polyketide cyclase / dehydrase and lipid transport protein (AHRD V3.3 *** AT4G01883.1)
Solyc06g073110.3.1	2	PCFVd CEVd	-23.6	DUF936 family protein (AHRD V3.3 *** G7JEV5_MEDTR)
Solyc11g005420.2.1	2	PSTVd CLVd	-23.587	NF-180 (AHRD V3.3 --* B6TUT1_MAIZE)
Solyc03g114360.3.1	2	CEVd CLVd	-23.568	Poly [ADP-ribose] polymerase (AHRD V3.3 *** A0A067K7U4_JATCU)
Solyc06g084480.3.1	2	TCDVd CEVd	-23.567	Protease Do-like 2, chloroplastic (AHRD V3.3 *** DEGP2_ARATH)		-2.026106322
Solyc09g018310.3.1	2	CEVd CLVd	-23.558	Reticulocyte-binding protein 2 like a (AHRD V3.3 *** A0A0B2S7G0_GLYSO)
Solyc02g081850.3.1	2	TASVd PSTVd	-23.55	Cationic amino acid transporter (AHRD V3.3 *** G7INC3_MEDTR)		2.448066379
Solyc03g121350.3.1	2	CEVd CLVd	-23.55	anoctamin-like protein (AHRD V3.3 *** AT1G73020.3)
Solyc09g009950.3.1	2	CEVd TASVd	-23.54	Pentatricopeptide repeat-containing protein (AHRD V3.3 *** A0A118K1Y8_CYNCS)
Solyc07g054820.3.1	2	PSTVd CEVd	-23.538	Protein THYLAKOID FORMATION1, chloroplastic (AHRD V3.3 *** THF1_SOLTU)		-1.297073158
Solyc08g023280.3.1	2	CLVd TASVd	-23.526	RING/U-box superfamily protein (AHRD V3.3 --* AT3G07200.3)
Solyc02g082180.3.1	2	CSVd TASVd	-23.52	DNA helicase (AHRD V3.3 *** K4BA88_SOLLC)
Solyc05g026510.3.1	2	CEVd TASVd	-23.496	Sister-chromatide cohesion protein 3 (AHRD V3.3 *** D7LHE4_ARALL)
Solyc09g008610.3.1	2	CLVd MPVd	-23.483	ER membrane protein complex subunit 1 (AHRD V3.3 *** A0A199VQY4_ANACO)
Solyc04g072260.2.1	2	PSTVd MPVd	-23.48	Midasin (AHRD V3.3 *-* K4BTL3_SOLLC)
Solyc01g106210.3.1	2	PSTVd TCDVd	-23.479	Heat shock protein 70 (AHRD V3.3 *** B9HN74_POPTR)
Solyc01g044540.1.1	2	CEVd PSTVd	-23.471	LOW QUALITY:cleavage and polyadenylation specificity factor 100 (AHRD V3.3 --* AT5G23880.1)
Solyc03g116340.3.1	2	CLVd TASVd	-23.462	bHLH transcription factor 025		1.563277491
Solyc10g007360.3.1	2	CEVd PSTVd	-23.459	Protein DETOXIFICATION (AHRD V3.3 *** A5B677_VITVI)		2.743392402
Solyc06g069500.3.1	2	CEVd PSTVd	-23.433	Dentin sialophosphoprotein-related, putative (AHRD V3.3 *** A0A061FY91_THECC)
Solyc07g040960.1.1	2	CEVd PSTVd	-23.433	LOW QUALITY:Harbinger transposase-derived nuclease (AHRD V3.3 *** A0A103Y2W0_CYNCS)
Solyc08g013900.3.1	2	CEVd CLVd	-23.426	Plant regulator RWP-RK family protein (AHRD V3.3 *** AT2G43500.9)
Solyc12g044400.2.1	2	TASVd CEVd	-23.418	ATP-dependent zinc metalloprotease FtsH (AHRD V3.3 *** W9R6A6_9ROSA)		-1.313404343
Solyc02g083130.3.1	2	PSTVd CSVd	-23.417	Regulator of Vps4 activity in the MVB pathway protein (AHRD V3.3 *** AT4G35730.1)		1.219386535
Solyc02g079540.2.1	2	MPVd PSTVd	-23.415	Serine/threonine-protein kinase (AHRD V3.3 *** E5D7E5_TOBAC)		4.84602192
Solyc04g080400.2.1	2	CEVd MPVd	-23.413	FAD-binding Berberine family protein (AHRD V3.3 *** S1SMZ8_THECC)
Solyc03g119780.3.1	2	PSTVd TASVd	-23.38	Transcription initiation factor TFIID subunit 2 (AHRD V3.3 *** W9SEB8_9ROSA)
Solyc08g079870.3.1	2	CSVd CLVd	-23.374	subtilisin		5.780885775
Solyc02g090430.3.1	2	CEVd TCDVd	-23.366	MAP kinase kinase kinase 20
Solyc06g051540.3.1	2	PSTVd CLVd	-23.35	Serine/threonine-protein kinase (AHRD V3.3 *** W0TR71_ACAMN)		2.396697743
Solyc11g066040.2.1	2	PSTVd PCFVd	-23.35	U-box domain-containing protein (AHRD V3.3 *** A0A0K9PZF9_ZOSMR)
Solyc02g092940.3.1	2	PSTVd CEVd	-23.35	receptor-like kinase (AHRD V3.3 *** AT5G67280.1)		1.373758075
Solyc07g063130.3.1	2	CEVd TASVd	-23.344	Kinase superfamily protein (AHRD V3.3 *** A0A061F6L1_THECC)
Solyc02g067740.3.1	2	CEVd CLVd	-23.333	beta-galactosidase (AHRD V3.3 *** AT3G27930.1)
Solyc09g008350.3.1	2	TASVd CEVd	-23.323	ACT domain-containing family protein (AHRD V3.3 *** B9GIE7_POPTR)		1.155741719
Solyc06g060830.3.1	2	CLVd CEVd	-23.315	Homeobox-leucine zipper family protein (AHRD V3.3 *** B9GYL8_POPTR)
Solyc10g078320.2.1	2	CEVd PCFVd	-23.3	cell division cycle 48 (AHRD V3.3 *** AT3G09840.1)		-1.370878571
Solyc10g074710.2.1	2	CLVd PSTVd	-23.3	Kinase family protein (AHRD V3.3 *** D7M6D0_ARALL)		-1.304171875
Solyc05g016460.2.1	2	PSTVd MPVd	-23.3	Mediator of RNA polymerase II transcription subunit 23-like protein (AHRD V3.3 *** A0A0U2SQG6_REHGL)
Solyc05g018750.3.1	2	PCFVd CLVd	-23.288	Cell wall protein AWA1 isoform 1 (AHRD V3.3 *** A0A061DLI6_THECC)
Solyc05g055990.3.1	2	MPVd CEVd	-23.28	plasma membrane intrinsic protein 2.12
Solyc02g072393.1.1	2	CEVd TASVd	-23.267	Receptor-kinase, putative (AHRD V3.3 *** B9RVA8_RICCO)		-3.50066231
Solyc06g076930.2.1	2	TCDVd PSTVd	-23.255	Pleiotropic drug resistance ABC transporter (AHRD V3.3 *** W0TSU1_ACAMN)
Solyc08g007620.2.1	2	PSTVd TCDVd	-23.255	Subtilisin-like protease (AHRD V3.3 *** Q9LWA3_SOLLC)
Solyc04g049390.3.1	2	CEVd PCFVd	-23.25	Kinase superfamily protein isoform 1 (AHRD V3.3 *-* A0A061FUY1_THECC)
Solyc02g080890.3.1	2	PSTVd CEVd	-23.25	WRKY transcription factor 6		3.713551111
Solyc06g071910.3.1	2	CLVd PSTVd	-23.25	NAD(P)-binding Rossmann-fold superfamily protein (AHRD V3.3 *** AT1G24360.1)
Solyc06g062440.3.1	2	CLVd PSTVd	-23.25	Disease resistance protein (AHRD V3.3 *** A0A103XDQ0_CYNCS)
Solyc04g056370.3.1	2	CEVd CSVd	-23.24	Pentatricopeptide repeat-containing protein (AHRD V3.3 *** A0A199UHC2_ANACO)		-1.407917108
Solyc04g074330.3.1	2	CEVd CSVd	-23.239	Glycosyltransferase (AHRD V3.3 *** K4BTX1_SOLLC)
Solyc02g062375.1.1	2	PSTVd TASVd	-23.236	Zinc finger CCCH domain-containing protein 44 (AHRD V3.3 *-* W9SN42_9ROSA)
Solyc02g085030.3.1	2	PCFVd CLVd	-23.233	DnaJ domain-containing protein (AHRD V3.3 *-* A0A103XYN8_CYNCS)
Solyc06g053890.1.1	2	CEVd PSTVd	-23.233	3-ketoacyl-CoA synthase (AHRD V3.3 *** K4C674_SOLLC)
Solyc02g082100.3.1	2	PSTVd TASVd	-23.216	RING/U-box superfamily protein (AHRD V3.3 *-* AT2G34920.2)
Solyc02g089330.3.1	2	CLVd PSTVd	-23.21	DNA-directed RNA polymerase (AHRD V3.3 *-* A0A0V0IYF1_SOLCH)
Solyc06g048810.3.1	2	CSVd PSTVd	-23.209	Protein PLANT CADMIUM RESISTANCE 8 (AHRD V3.3 *** A0A1D1Y0F1_9ARAE)		1.028439255
Solyc06g064540.2.1	2	CSVd TASVd	-23.207	LOB domain-containing protein, putative (AHRD V3.3 *** B9SXJ8_RICCO)
Solyc04g056310.3.1	2	PSTVd MPVd	-23.205	Myb transcription factor (AHRD V3.3 *-* A0A072V9U0_MEDTR)
Solyc03g113405.1.1	2	TASVd CEVd	-23.2	Plasma membrane ATPase (AHRD V3.3 *** A0A067KG17_JATCU)
Solyc12g055780.2.1	2	PSTVd TCDVd	-23.2	RNA-binding KH domain-containing protein (AHRD V3.3 *** AT1G51580.1)
Solyc09g074080.2.1	2	CLVd CSVd	-23.2	Hexosyltransferase (AHRD V3.3 *** K4CUY5_SOLLC)
Solyc09g018670.3.1	2	PSTVd PCFVd	-23.182	TRAM, LAG1 and CLN8 (TLC) lipid-sensing domain containing protein (AHRD V3.3 *** AT4G10360.3)
Solyc07g044930.3.1	2	CEVd CLVd	-23.175	ATP-dependent RNA helicase, putative (AHRD V3.3 *** B9S326_RICCO)
Solyc02g091490.4.1	2	TASVd PSTVd	-23.167	symbol=Frk3
Solyc01g098750.2.1	2	CEVd PSTVd	-23.164	RING/U-box superfamily protein (AHRD V3.3 *** A0A061F239_THECC)
Solyc11g005020.2.1	2	PSTVd CSVd	-23.157	Protein translocase subunit SecA (AHRD V3.3 *** K4D4B5_SOLLC)
Solyc00g025400.2.1	2	PSTVd CEVd	-23.15	LOW QUALITY:basic helix-loop-helix (bHLH) DNA-binding superfamily protein (AHRD V3.3 --* AT2G42280.3)
Solyc00g129680.2.1	2	CEVd PSTVd	-23.15	LOW QUALITY:BnaC06g11600D protein (AHRD V3.3 --* A0A078F0T4_BRANA)
Solyc02g080615.1.1	2	CEVd PSTVd	-23.15	Ankyrin repeat family protein (AHRD V3.3 *** AT1G62050.1)
Solyc03g123490.1.1	2	CLVd PCFVd	-23.133	Subtilisin-like protease (AHRD V3.3 *** W9R4Z9_9ROSA)
Solyc02g068780.3.1	2	PSTVd CLVd	-23.133	DCD (Development and Cell Death) domain protein (AHRD V3.3 *-* AT2G35140.6)
Solyc06g071410.3.1	2	CEVd CSVd	-23.125	MAP kinase kinase kinase 40
Solyc01g110300.3.1	2	CEVd TASVd	-23.123	BAR and SH3 domain-containing protein
Solyc04g077020.3.1	2	CEVd TASVd	-23.121	Tubulin alpha chain (AHRD V3.3 *** TBA_PRUDU)		-1.423673461
Solyc09g074880.3.1	2	CSVd CEVd	-23.1	Photosystem I assembly protein ycf3 (AHRD V3.3 *** A0A1D1YLR6_9ARAE)		-2.535468004
Solyc03g112990.1.1	2	CEVd TASVd	-23.1	LOW QUALITY:Pectinesterase inhibitor (AHRD V3.3 *** A0A103XZ28_CYNCS)
Solyc04g080960.3.1	2	PSTVd CSVd	-23.1	pre-pro-cysteine proteinase		2.915714559
Solyc11g021190.1.1	2	CEVd TCDVd	-23.075	NADH dehydrogenase subunit (AHRD V3.3 *-* A9X6M6_9SOLA)		-1.008728112
Solyc03g007510.3.1	2	PSTVd MPVd	-23.067	hAT transposon superfamily (AHRD V3.3 *** AT1G79740.4)
Solyc03g097260.3.1	2	PSTVd CLVd	-23.062	RING/FYVE/PHD zinc finger protein, putative (AHRD V3.3 *** G7K541_MEDTR)
Solyc03g033640.3.1	2	PSTVd TASVd	-23.06	Transmembrane and coiled-coil domain-containing protein 4 (AHRD V3.3 *** A0A151R318_CAJCA)
Solyc08g077230.3.1	2	PSTVd CEVd	-23.06	two-component response regulator-like APRR2-like
Solyc02g079880.3.1	2	CSVd MPVd	-23.057	Eukaryotic translation initiation factor-related family protein (AHRD V3.3 *** B9HYT9_POPTR)
Solyc00g183550.2.1	2	CLVd CEVd	-23.057	LOW QUALITY:Heat shock protein DnaJ with tetratricopeptide repeat-containing protein (AHRD V3.3 --* AT2G41520.2)
Solyc05g015050.3.1	2	PSTVd PCFVd	-23.05	nucleolar protein gar2-like protein (AHRD V3.3 *** AT2G42320.2)
Solyc02g084830.3.1	2	CSVd PCFVd	-23.05	Pentatricopeptide repeat-containing protein (AHRD V3.3 *** A0A103YGR3_CYNCS)
Solyc03g120850.3.1	2	TASVd CSVd	-23.05	Chaperonin-60 beta subunit (AHRD V3.3 *** P93570_SOLTU)		-1.958994879
Solyc08g007300.2.1	2	CEVd PSTVd	-23.05	myb family transcription factor (AHRD V3.3 *-* AT5G41020.1)
Solyc04g072570.3.1	2	TASVd CEVd	-23.047	Receptor-like kinase (AHRD V3.3 *** A0A0K9PIY0_ZOSMR)		-1.013902017
Solyc07g043320.3.1	2	PCFVd PSTVd	-23.039	myosin heavy chain, embryonic smooth protein (AHRD V3.3 *** AT1G05320.9)
Solyc08g083080.3.1	2	CLVd PSTVd	-23.037	esterase/lipase/thioesterase family protein (AHRD V3.3 *-* AT3G50790.2)
Solyc12g096520.2.1	2	TASVd CSVd	-23.033	Peroxidase (AHRD V3.3 *** K4DHC6_SOLLC)
Solyc00g024670.1.1	2	CEVd CLVd	-23.033	Core-2/I-branching beta-1,6-N-acetylglucosaminyltransferase family protein (AHRD V3.3 *** AT2G37585.1)
Solyc07g008380.2.1	2	TCDVd PCFVd	-23.033	HXXXD-type acyl-transferase family protein, putative (AHRD V3.3 *** A0A061E8Z9_THECC)
Solyc04g081300.3.1	2	CLVd TCDVd	-23.02	Endoglucanase (AHRD V3.3 *** K4BVK9_SOLLC)		-1.100506628
Solyc07g008760.3.1	2	CEVd TASVd	-23.009	Tetratricopeptide repeat-containing protein (AHRD V3.3 *** D7LWY8_ARALL)		-1.185384101
Solyc02g087120.3.1	2	PSTVd CLVd	-23.007	Trichome birefringence-like 22, putative (AHRD V3.3 *** A0A061EBK7_THECC)		6.433886754
Solyc03g059127.1.1	2	PCFVd CEVd	-23.005	Ion channel CASTOR (AHRD V3.3 *-* A0A0B0MEF8_GOSAR)
Solyc05g014510.3.1	2	PSTVd CEVd	-23	Ankyrin repeat-containing protein, putative (AHRD V3.3 *** B9RMN1_RICCO)
Solyc12g098980.2.1	2	PSTVd CLVd	-23	Pto kinase interactor 1
Solyc06g069665.1.1	2	PSTVd CLVd	-23	Formin-like protein (AHRD V3.3 *-* K4C8E0_SOLLC)
Solyc03g115100.3.1	2	CEVd PCFVd	-23	Formate hydrogenlyase subunit 5 (AHRD V3.3 *** A0A0B0NQY9_GOSAR)		-1.022154861
Solyc02g082130.2.1	2	PSTVd MPVd	-23	LOW QUALITY:Surfeit locus protein 6 (AHRD V3.3 *** AT5G05210.2)
Solyc03g111390.3.1	2	CEVd TASVd	-22.989	Kelch repeat protein, putative (AHRD V3.3 *** B9RAN1_RICCO)		-1.1494238
Solyc09g009680.2.1	2	CEVd PCFVd	-22.986	Transcription initiation factor TFIID subunit 12 (AHRD V3.3 *** A0A151RJE5_CAJCA)
Solyc11g072820.2.1	2	MPVd CEVd	-22.96	Kinesin-related protein (AHRD V3.3 *** A0A0B0ND48_GOSAR)		-1.032213363
Solyc06g051720.3.1	2	PSTVd CLVd	-22.95	GDSL esterase/lipase family (AHRD V3.3 *** A0A151RQI9_CAJCA)
Solyc10g054590.2.1	2	PSTVd TASVd	-22.936	V-type proton ATPase proteolipid subunit (AHRD V3.3 *** Q3HVP1_SOLTU)
Solyc04g009040.3.1	2	CSVd CEVd	-22.931	Receptor-kinase, putative (AHRD V3.3 *** B9SZK5_RICCO)
Solyc01g110990.2.1	2	CLVd TASVd	-22.909	RNA helicase DEAH-box6		1.550655395
Solyc03g033520.2.1	2	PSTVd CEVd	-22.9	LOW QUALITY:Maturase-like protein (AHRD V3.3 *** Q9LZA5_ARATH)
Solyc10g018760.1.1	2	CEVd TASVd	-22.9	Metalloendoproteinase 1, putative (AHRD V3.3 *** B9RD50_RICCO)
Solyc06g076120.2.1	2	CEVd PSTVd	-22.9	Fasciclin-like arabinogalactan protein (AHRD V3.3 *-* A0A072V7M5_MEDTR)
Solyc05g012040.3.1	2	CLVd PSTVd	-22.889	Squamosa promoter binding protein 6b		1.359391767
Solyc03g060520.1.1	2	MPVd PSTVd	-22.888	LOW QUALITY:UDP-3-O-acyl N-acetylglycosamine deacetylase family protein (AHRD V3.3 --* AT1G25210.2)
Solyc08g081340.3.1	2	CEVd CLVd	-22.874	DNA repair helicase XPB1-like protein (AHRD V3.3 *** AT5G41370.1)
Solyc01g088080.3.1	2	PSTVd MPVd	-22.871	T-complex protein 1 subunit theta (AHRD V3.3 *** W9RAQ1_9ROSA)
Solyc02g079380.2.1	2	CEVd CSVd	-22.871	Pentatricopeptide repeat-containing protein (AHRD V3.3 *** A0A0B2R2D6_GLYSO)		-1.690530094
Solyc09g090930.3.1	2	CLVd CEVd	-22.867	Tetratricopeptide repeat (TPR)-like superfamily protein (AHRD V3.3 *-* AT1G04530.1)
Solyc04g007870.3.1	2	CEVd CLVd	-22.863	zein-binding protein (Protein of unknown function, DUF593) (AHRD V3.3 *-* AT3G54740.8)
Solyc07g043490.1.1	2	CSVd CLVd	-22.86	UDP-Gal:Tomatidine Galactosyltransferase		-2.844102071
Solyc10g081910.2.1	2	CLVd CEVd	-22.85	Receptor-kinase-like protein (AHRD V3.3 *** A0A072U3D4_MEDTR)
Solyc02g070770.3.1	2	CEVd PCFVd	-22.838	NAD(P)-binding Rossmann-fold superfamily protein (AHRD V3.3 *** AT2G34460.1)
Solyc05g010400.3.1	2	PSTVd CEVd	-22.833	NSP-interacting kinase 1 (AHRD V3.3 *** AT5G16000.1)		-1.458081713
Solyc03g044470.3.1	2	CLVd TASVd	-22.83	red chlorophyll catabolite reductase		-1.468756808
Solyc07g006790.3.1	2	CSVd MPVd	-22.824	Acetyltransferase component of pyruvate dehydrogenase complex (AHRD V3.3 *** K4CBF0_SOLLC)
Solyc04g054710.3.1	2	CEVd TASVd	-22.819	aspartate aminotransferase (AHRD V3.3 *** AT2G22250.3)
Solyc10g084970.2.1	2	CLVd CEVd	-22.818	WAS/WASL-interacting protein family member 2, putative isoform 1 (AHRD V3.3 *** A0A061FLH8_THECC)		-1.489008643
Solyc12g010840.2.1	2	CEVd CLVd	-22.814	Ketol-acid reductoisomerase (AHRD V3.3 *** M1ADA6_SOLTU)
Solyc09g061500.2.1	2	CLVd PCFVd	-22.8	LOW QUALITY:Protein OBERON 1-like protein (AHRD V3.3 *-* A0A0B0NZZ1_GOSAR)
Solyc06g083170.3.1	2	CSVd PSTVd	-22.8	bHLH transcription factor 049		-1.484178328
Solyc01g059886.1.1	2	CEVd TASVd	-22.8	LOW QUALITY:Agamous-like MADS-box protein AGL80 (AHRD V3.3 *-* A0A151RPN5_CAJCA)
Solyc08g081670.2.1	2	CLVd CEVd	-22.8	Ethylene-responsive transcription factor (AHRD V3.3 *-* W9RJN8_9ROSA)
Solyc11g005560.2.1	2	TCDVd PSTVd	-22.8	Cellulose synthase (AHRD V3.3 *** M0ZXJ5_SOLTU)
Solyc10g007470.3.1	2	CEVd MPVd	-22.8	BED zinc finger,hAT family dimerization domain (AHRD V3.3 *** A0A061DK10_THECC)
Solyc10g047810.2.1	2	CLVd PSTVd	-22.8	Clade XVII lectin receptor kinase (AHRD V3.3 *** K4D043_SOLLC)
Solyc08g081180.3.1	2	CEVd TASVd	-22.781	Signal peptide peptidase-like protein (AHRD V3.3 *** A0A072UBU3_MEDTR)
Solyc01g094020.3.1	2	PSTVd TCDVd	-22.78	Kinase family protein (AHRD V3.3 *** B9IC34_POPTR)		-1.859180702
Solyc12g099370.2.1	2	PCFVd CEVd	-22.779	GATA transcription factor, putative (AHRD V3.3 *** B9RZK8_RICCO)
Solyc05g006170.3.1	2	CEVd TASVd	-22.775	Lycopersicon esculentum Chloroplast Envelope Protein 1		-1.4862195
Solyc10g074500.2.1	2	TCDVd CSVd	-22.773	mitochondrial NAD-dependent isocitrate dehydrogenase
Solyc11g067300.2.1	2	PSTVd TASVd	-22.767	ABC transporter B family protein (AHRD V3.3 *** G7IBR0_MEDTR)
Solyc06g068620.3.1	2	CEVd CSVd	-22.767	Negative regulator of sporulation MDS3 (AHRD V3.3 *-* A0A0B0N6H6_GOSAR)
Solyc10g037940.1.1	2	CEVd PSTVd	-22.767	fas-binding factor-like protein (AHRD V3.3 *-* AT4G08630.2)
Solyc03g115610.3.1	2	CLVd PCFVd	-22.76	LRR receptor-like kinase family protein (AHRD V3.3 *** A0A072USD7_MEDTR)		5.590712024
Solyc09g074840.3.1	2	PSTVd CLVd	-22.759	kinetochore protein (AHRD V3.3 *** AT1G02960.2)
Solyc10g083190.2.1	2	TCDVd CLVd	-22.75	Plant/F24K9-26 protein (AHRD V3.3 *** A0A072UED0_MEDTR)
Solyc06g082930.3.1	2	PSTVd CLVd	-22.75	Protein FRIGIDA-like protein (AHRD V3.3 *** A0A0B0PA17_GOSAR)
Solyc07g052230.3.1	2	CSVd CLVd	-22.749	L-ascorbate oxidase like (AHRD V3.3 *** A0A0B2S927_GLYSO)
Solyc03g007800.3.1	2	CSVd PSTVd	-22.74	Protein timeless like (AHRD V3.3 *** A0A0B2QAC2_GLYSO)
Solyc11g044880.2.1	2	CSVd CEVd	-22.733	Kinesin-like protein (AHRD V3.3 *** V7AE44_PHAVU)
Solyc02g038750.3.1	2	CLVd PCFVd	-22.711	transducin family protein / WD-40 repeat family protein (AHRD V3.3 *** AT2G34260.1)
Solyc07g042460.2.1	2	PSTVd CEVd	-22.7	Respiratory burst oxidase, putative (AHRD V3.3 *** B9RR53_RICCO)
Solyc01g107560.3.1	2	CEVd CSVd	-22.7	Glycosyltransferase (AHRD V3.3 *** K4B2X2_SOLLC)
Solyc01g057040.3.1	2	PSTVd CEVd	-22.7	pigment defective 320 (AHRD V3.3 *** AT3G06960.1)
Solyc02g086467.1.1	2	PSTVd CEVd	-22.7	Histone H4 (AHRD V3.3 --* A0A0D3DSU9_BRAOL)
Solyc03g115230.3.1	2	CEVd CLVd	-22.7	Solanum lycopersicum heat shock protein		2.189865398
Solyc08g013970.2.1	2	CLVd CSVd	-22.7	Disease resistance protein (AHRD V3.3 *** W9RZV6_9ROSA)
Solyc10g061940.2.1	2	PSTVd CSVd	-22.7	Casein kinase II subunit beta (AHRD V3.3 *** A0A0V0HY87_SOLCH)
Solyc01g095230.3.1	2	CEVd TASVd	-22.675	Programmed cell death 7 (AHRD V3.3 *** A0A0B0PWM5_GOSAR)
Solyc08g080540.3.1	2	CEVd TASVd	-22.667	SolycHsfB2b		2.0226286
Solyc01g065720.3.1	2	TASVd CEVd	-22.667	Phospholipase D (AHRD V3.3 *** I1NJ37_SOYBN)
Solyc07g008390.2.1	2	TCDVd PCFVd	-22.65	Kinase, putative (AHRD V3.3 *-* B9SRU2_RICCO)
Solyc04g015940.3.1	2	CLVd TCDVd	-22.648	ARM repeat superfamily protein (AHRD V3.3 *** AT4G23540.1)		-1.370107092
Solyc11g072530.2.1	2	PSTVd TCDVd	-22.644	V-type proton ATPase subunit a (AHRD V3.3 *** K4DAW0_SOLLC)
Solyc11g007910.2.1	2	TASVd CEVd	-22.636	RING/U-box superfamily protein (AHRD V3.3 *** A0A061FPQ4_THECC)
Solyc02g092480.3.1	2	CEVd MPVd	-22.633	Phototropic-responsive NPH3 family protein (AHRD V3.3 *** G7K3U5_MEDTR)		-2.329251006
Solyc08g028690.3.1	2	CEVd TASVd	-22.633	NAD(P)-binding Rossmann-fold superfamily protein (AHRD V3.3 *** A0A061EUQ7_THECC),Pfam:PF13561		-1.078062204
Solyc07g061740.3.1	2	CEVd CLVd	-22.63	Ankyrin repeat-containing-like protein (AHRD V3.3 *** A0A061FUD1_THECC)
Solyc12g039120.2.1	2	CLVd TASVd	-22.63	40S ribosomal protein S19-like (AHRD V3.3 *** Q2VCJ6_SOLTU)
Solyc01g105020.3.1	2	CEVd CSVd	-22.625	Protein phosphatase 2C family protein (AHRD V3.3 *-* AT4G33500.1)		-1.546613849
Solyc06g043175.1.1	2	MPVd PSTVd	-22.59	Actin/actin-like family protein (AHRD V3.3 *** U5G2L8_POPTR)
Solyc02g093300.3.1	2	CSVd CEVd	-22.583	DNA polymerase (AHRD V3.3 *** H9E8V2_SOLLC)
Solyc07g066540.1.1	2	TASVd PSTVd	-22.58	LOW QUALITY:transmembrane protein (AHRD V3.3 *** AT3G12870.1)
Solyc10g084950.2.1	2	CEVd CLVd	-22.571	Major facilitator superfamily protein (AHRD V3.3 *** AT2G37900.1)
Solyc05g047390.1.1	2	PSTVd CSVd	-22.571	Mitochondrial import receptor subunit TOM7-1 (AHRD V3.3 *** TOM7A_SOLTU)
Solyc10g005130.3.1	2	CEVd PSTVd	-22.567	Dicer-like 1
Solyc08g076730.3.1	2	CSVd CEVd	-22.56	Tetratricopeptide repeat (TPR)-like superfamily protein (AHRD V3.3 *** AT4G17940.1)		1.245532844
Solyc01g100660.3.1	2	CEVd CLVd	-22.55	Basic helix-loop-helix transcription factor (AHRD V3.3 *** A0A0S3TVX2_CITUN)		1.815429457
Solyc02g021170.1.1	2	PSTVd CEVd	-22.55	LOW QUALITY:cyclic nucleotide gated channel 9 (AHRD V3.3 --* AT4G30560.5)
Solyc02g092160.3.1	2	PCFVd CEVd	-22.546	BSD domain-containing protein, putative (AHRD V3.3 *** A0A061DP77_THECC)		1.050011567
Solyc07g026960.3.1	2	CLVd CEVd	-22.539	Metallopeptidase M24 family protein (AHRD V3.3 *** AT4G29490.1)
Solyc01g096890.3.1	2	CEVd TASVd	-22.517	Cell division control protein 6 6 (AHRD V3.3 *** A0A1D1Y6X9_9ARAE)
Solyc03g058390.2.1	2	PSTVd CEVd	-22.5	eukaryotic translation initiation factor 2 (eIF-2) family protein (AHRD V3.3 --* AT1G76810.1)
Solyc05g054630.3.1	2	CEVd CSVd	-22.5	Elongator complex protein 1 (AHRD V3.3 *** K4C2E0_SOLLC)
Solyc09g065720.3.1	2	CEVd CSVd	-22.5	Peptidyl-prolyl cis-trans isomerase (AHRD V3.3 *** A0A0B2NZG8_GLYSO)
Solyc07g045510.3.1	2	PCFVd PSTVd	-22.5	Pentatricopeptide repeat-containing protein (AHRD V3.3 *** D7M2R8_ARALL)
Solyc07g053740.1.1	2	TCDVd CEVd	-22.5	Ethylene Response Factor F.4		2.310600776
Solyc11g064850.2.1	2	PSTVd CEVd	-22.5	Hyp O-arabinosyltransferase-like protein (AHRD V3.3 *** AT5G13500.3)
Solyc10g005660.3.1	2	TASVd PSTVd	-22.5	Eukaryotic translation initiation factor 3 subunit F (AHRD V3.3 *** A0A0D6R1D0_ARACU)
Solyc04g072760.3.1	2	CEVd CLVd	-22.489	Sulfate transporter (AHRD V3.3 *** S6A1Z9_NICAT)
Solyc08g082010.3.1	2	CEVd CLVd	-22.489	Myosin heavy chain-like protein (AHRD V3.3 *** Q9FJ35_ARATH)
Solyc01g087095.1.1	2	CSVd MPVd	-22.486	Telomerase reverse transcriptase (AHRD V3.3 *** F4YIN0_TOBAC)
Solyc01g068200.3.1	2	CEVd CSVd	-22.467	Elongation defective 1 family protein (AHRD V3.3 *** A0A172CF10_POPTO)
Solyc03g062680.3.1	2	CLVd TCDVd	-22.465	Serine/threonine-protein phosphatase 4 regulatory subunit 2 (AHRD V3.3 *** A0A061FUH5_THECC)
Solyc10g076270.2.1	2	CSVd TCDVd	-22.46	Katanin p80 WD40 repeat-containing subunit B1 homolog (AHRD V3.3 *-* I1HS93_BRADI)
Solyc06g071620.3.1	2	CLVd MPVd	-22.45	U5 small nuclear ribonucleoprotein helicase (AHRD V3.3 *** AT1G20960.2)
Solyc07g042750.3.1	2	PSTVd CLVd	-22.45	Pseudouridine synthase family protein (AHRD V3.3 *** AT1G78910.1)
Solyc08g042080.3.1	2	TASVd CEVd	-22.427	Multiple chloroplast division site 1, putative (AHRD V3.3 *** A0A061FEL2_THECC)		-1.078360983
Solyc07g064870.3.1	2	PSTVd CLVd	-22.425	Endoglucanase (AHRD V3.3 *** M1C0J8_SOLTU)
Solyc04g074670.3.1	2	PCFVd CLVd	-22.418	O-fucosyltransferase family protein (AHRD V3.3 *** A0A061FG90_THECC)
Solyc06g066710.1.1	2	PSTVd CEVd	-22.4	LOW QUALITY:NHL domain-containing protein, putative (AHRD V3.3 --* A0A061EBN2_THECC)
Solyc01g005340.3.1	2	CSVd CLVd	-22.4	Ankyrin repeat family protein (AHRD V3.3 *** B9HW17_POPTR)		1.456559772
Solyc03g111575.1.1	2	MPVd PSTVd	-22.4	Callose synthase-like protein (AHRD V3.3 *-* A0A072V9X9_MEDTR)
Solyc01g065700.3.1	2	CLVd PSTVd	-22.4	Protein phosphatase 2C family protein (AHRD V3.3 *** AT5G27930.2)		-3.220805577
Solyc01g100110.3.1	2	PSTVd TASVd	-22.383	Phosphatase 2C family protein (AHRD V3.3 *** A0A061F3G7_THECC)		-1.362630711
Solyc10g083630.2.1	2	CEVd TCDVd	-22.378	DNA demethylase 2
Solyc03g123530.3.1	2	MPVd CSVd	-22.378	CCAAT/enhancer-binding zeta (AHRD V3.3 *** A0A0B0MUY0_GOSAR)		-1.262220925
Solyc07g047900.3.1	2	PSTVd TASVd	-22.35	CRS1/YhbY (CRM) domain protein (AHRD V3.3 *** A0A072U6I9_MEDTR)
Solyc09g009970.3.1	2	CLVd CSVd	-22.35	Rho GTPase-activating protein gacA (AHRD V3.3 *** A0A151TVS8_CAJCA)		-1.418192891
Solyc04g074340.3.1	2	PSTVd TASVd	-22.35	Glycosyltransferase (AHRD V3.3 *** K4BTX2_SOLLC)
Solyc03g083580.3.1	2	PSTVd TASVd	-22.343	Mitochondrial intermediate peptidase, putative (AHRD V3.3 *** B9R9Q2_RICCO)
Solyc01g008497.1.1	2	CEVd CSVd	-22.338	Receptor-like kinase (AHRD V3.3 *** G7I982_MEDTR)		6.226902945
Solyc01g099460.2.1	2	CEVd CSVd	-22.333	RecQ family ATP-dependent DNA helicase (AHRD V3.3 *** G7I8P0_MEDTR)
Solyc04g056360.3.1	2	CLVd TASVd	-22.32	WRKY transcription factor 36
Solyc02g083600.3.1	2	CEVd CSVd	-22.306	Cell cycle checkpoint protein RAD17 (AHRD V3.3 *** W9SMX8_9ROSA)
Solyc11g073120.2.1	2	CSVd CEVd	-22.3	R2R3MYB transcription factor 58
Solyc11g017470.2.1	2	PSTVd PCFVd	-22.3	NAC domain-containing protein, putative (AHRD V3.3 *** B9S2X2_RICCO)		2.719551259
Solyc01g096500.3.1	2	PSTVd CLVd	-22.292	Sphingoid long-chain bases kinase 1 (AHRD V3.3 *** A0A151QX93_CAJCA)
Solyc06g065050.2.1	2	CLVd TASVd	-22.287	Late embryogenesis abundant protein (LEA) family protein (AHRD V3.3 *** A0A072UTU9_MEDTR)
Solyc09g074190.2.1	2	CLVd CSVd	-22.281	RING/U-box superfamily protein, putative (AHRD V3.3 *** A0A061DXX2_THECC)
Solyc07g007870.3.1	2	TASVd CLVd	-22.267	12-oxophytodienoate reductase 3
Solyc11g007830.2.1	2	CEVd TASVd	-22.259	protein tyrosine phosphatase		-1.731616287
Solyc08g066960.3.1	2	PSTVd TCDVd	-22.25	Boron transporter, putative (AHRD V3.3 *** A0A061G9M0_THECC)
Solyc02g086460.3.1	2	PSTVd CEVd	-22.244	A-kinase anchor-like protein (AHRD V3.3 --* AT5G40450.2)
Solyc09g083390.2.1	2	TCDVd CEVd	-22.24	zinc knuckle (CCHC-type) family protein (AHRD V3.3 *-* AT5G43630.4)
Solyc04g079840.3.1	2	PSTVd TCDVd	-22.24	Protein DA1-related 1 (AHRD V3.3 *** A0A199UXH9_ANACO)
Solyc03g031560.3.1	2	CEVd TCDVd	-22.235	Trimeric LpxA-like enzymes superfamily protein, putative isoform 3 (AHRD V3.3 *** A0A061GGP4_THECC)		-2.143729104
Solyc10g081100.2.1	2	MPVd CEVd	-22.233	Splicing factor 3B subunit 1 (AHRD V3.3 *** A0A1D1YF64_9ARAE)
Solyc03g058350.3.1	2	PSTVd CEVd	-22.233	Translation initiation factor (AHRD V3.3 *-* G7ID01_MEDTR)
Solyc11g007760.2.1	2	PSTVd CLVd	-22.233	3-phosphoinositide-dependent protein kinase-1
Solyc05g032850.3.1	2	TASVd PSTVd	-22.228	evolutionarily conserved C-terminal region 2 (AHRD V3.3 *** AT3G13460.4)
Solyc03g121290.3.1	2	CEVd CSVd	-22.228	F-box/RNI/FBD-like domain protein (AHRD V3.3 *** G7IHX4_MEDTR)		1.504218201
Solyc05g054790.1.1	2	PSTVd CLVd	-22.225	LOW QUALITY:plastidic GLC translocator (AHRD V3.3 --* AT5G16150.3)
Solyc09g075730.3.1	2	TCDVd CEVd	-22.2	Leucine-rich repeat family protein / protein kinase family protein (AHRD V3.3 *** A0A0K9PIB6_ZOSMR)
Solyc10g005920.3.1	2	PCFVd CEVd	-22.2	Enhancer of mRNA-decapping protein 4 (AHRD V3.3 *-* A0A0B2S7S2_GLYSO)
Solyc02g092880.3.1	2	CSVd PSTVd	-22.2	maternal effect embryo arrest 59 (AHRD V3.3 *** AT4G37300.1)		2.258217585
Solyc03g118780.3.1	2	TASVd CEVd	-22.2	Pathogenesis-related thaumatin family protein (AHRD V3.3 *** G7LDC8_MEDTR)		-3.392802254
Solyc04g080610.3.1	2	PSTVd CLVd	-22.2	ornithine carbamoyltransferase
Solyc06g048590.3.1	2	CLVd PSTVd	-22.2	Transmembrane receptor, eukaryota (AHRD V3.3 *** A0A124SFZ6_CYNCS)
Solyc01g099370.3.1	2	CSVd CEVd	-22.2	Calcium-dependent lipid-binding (CaLB domain) family protein (AHRD V3.3 *** AT3G16510.1)		1.572712553
Solyc03g118000.1.1	2	TCDVd PSTVd	-22.2	Inositol polyphosphate multikinase (AHRD V3.3 *** K4BLV1_SOLLC)
Solyc10g008090.1.1	2	CSVd CEVd	-22.197	Oligosaccharyltransferase complex/magnesium transporter family protein (AHRD V3.3 *** AT1G61790.2)
Solyc08g044400.2.1	2	CEVd CLVd	-22.16	SacI-like domain protein/WW domain protein (AHRD V3.3 *** G7JNP0_MEDTR)
Solyc11g068870.2.1	2	CLVd CEVd	-22.15	Nuclear speckle splicing regulatory 1 (AHRD V3.3 *** A0A0B0NEG8_GOSAR)
Solyc10g078290.2.1	2	CEVd TASVd	-22.15	BZIP transcription factor family protein (AHRD V3.3 *** B9IHM4_POPTR)		1.664133125
Solyc05g007080.3.1	2	TASVd CEVd	-22.15	Alpha-amylase (AHRD V3.3 *** K4BWN3_SOLLC)
Solyc01g067020.3.1	2	TCDVd PSTVd	-22.15	Atypical receptor-like kinase 1 (AHRD V3.3 *** C5H8K0_SOLLC)		5.968575281
Solyc10g078285.1.1	2	TASVd CEVd	-22.144	BZIP transcription factor family protein (AHRD V3.3 *** B9IHM4_POPTR)		1.858037749
Solyc02g078470.3.1	2	MPVd PSTVd	-22.14	Tetratricopeptide repeat-like superfamily protein, putative isoform 1 (AHRD V3.3 *** A0A061GFU9_THECC)
Solyc03g118640.3.1	2	PCFVd CLVd	-22.137	ketose-bisphosphate aldolase class-II family protein (AHRD V3.3 *** AT1G18270.1)		-1.038483678
Solyc01g111100.4.1	2	CEVd CLVd	-22.135	Alkaline and neutral invertase
Solyc09g074220.2.1	2	PSTVd CLVd	-22.133	LOW QUALITY:S-adenosyl-L-methionine-dependent methyltransferases superfamily protein (AHRD V3.3 --* AT2G34300.3)
Solyc06g073600.3.1	2	CEVd PSTVd	-22.133	Ubiquitin-associated/translation elongation factor EF1B protein (AHRD V3.3 *** A0A061GSV5_THECC)
Solyc12g056260.1.1	2	CLVd PSTVd	-22.127	Xyloglucan galactosyltransferase KATAMARI1, putative (AHRD V3.3 *** B9RCA5_RICCO)
Solyc02g090170.3.1	2	PSTVd TCDVd	-22.122	B3 domain-containing protein (AHRD V3.3 *** A0A199VWS3_ANACO)
Solyc04g079090.3.1	2	PSTVd TCDVd	-22.114	phosphatidic acid phosphohydrolase 2 (AHRD V3.3 *-* AT5G42870.2)		1.178364399
Solyc01g090780.3.1	2	CSVd CLVd	-22.101	CCR4-NOT transcription complex subunit 1 (AHRD V3.3 *** A0A0B2PP65_GLYSO)
Solyc06g062750.3.1	2	CLVd PSTVd	-22.1	5'-nucleotidase surE (AHRD V3.3 *** A0A0B2RK49_GLYSO)
Solyc10g006390.3.1	2	CLVd PSTVd	-22.1	FHA domain-containing protein
Solyc05g054230.3.1	2	MPVd CEVd	-22.1	Nudix hydrolase (AHRD V3.3 *** A0A061GGI6_THECC)
Solyc02g086360.3.1	2	CSVd TASVd	-22.1	Phox/Bem1p (AHRD V3.3 *** A0A124SEH3_CYNCS)
Solyc09g056350.3.1	2	CEVd CSVd	-22.095	lipase class 3 family protein (AHRD V3.3 *** AT3G07400.1)
Solyc11g065320.2.1	2	PCFVd CLVd	-22.084	Zinc finger transcription factor 67		-1.182256976
Solyc01g057320.2.1	2	CEVd CSVd	-22.067	Kinesin-like protein (AHRD V3.3 *** K4AVU3_SOLLC)
Solyc02g014190.3.1	2	CEVd CLVd	-22.067	Protein binding protein, putative (AHRD V3.3 *** B9SMC2_RICCO)
Solyc12g095830.2.1	2	CEVd MPVd	-22.064	Protein kinase family protein (AHRD V3.3 *** AT2G25760.1)
Solyc02g094120.3.1	2	CEVd MPVd	-22.057	sulfite oxidase		1.314378968
Solyc07g005880.3.1	2	TASVd CSVd	-22.052	Replication factor C subunit 1 (AHRD V3.3 *** A0A061FPV6_THECC)
Solyc06g007310.3.1	2	PSTVd CEVd	-22.05	TatD family (AHRD V3.3 *** A0A103XH13_CYNCS)
Solyc06g059900.3.1	2	CEVd TASVd	-22.05	LOW QUALITY:NAD(P)H-quinone oxidoreductase subunit 1, chloroplastic (AHRD V3.3 --* NU1C_CHLAT)
Solyc10g008950.3.1	2	PSTVd CLVd	-22.05	Guanylate-binding family protein (AHRD V3.3 *** B9H2Q0_POPTR)
Solyc08g067790.3.1	2	CLVd PSTVd	-22.05	SPOC domain/transcription elongation factor S-II, putative (AHRD V3.3 *** G7JBQ4_MEDTR)
Solyc08g006320.3.1	2	PSTVd TASVd	-22.05	WRKY transcription factor 11		1.267404066
Solyc03g007700.1.1	2	CLVd PCFVd	-22.039	LOW QUALITY:Membrane-associated kinase regulator, putative (AHRD V3.3 *** G7IDX6_MEDTR)		-1.676027304
Solyc09g031940.1.1	2	CLVd PSTVd	-22.033	Protein RETICULATA-RELATED 3, chloroplastic (AHRD V3.3 *** RER3_ARATH)		-1.510975055
Solyc05g010367.1.1	2	CLVd CSVd	-22.033	F-box family protein (AHRD V3.3 *** B9HWR1_POPTR)
Solyc01g094890.3.1	2	CLVd CEVd	-22.03	Ferric reductase oxidase (AHRD V3.3 *** V9HYU6_MANES)
Solyc08g074620.3.1	2	PSTVd MPVd	-22.03	polyphenol oxidase precursor		-3.133678195
Solyc04g071660.3.1	2	MPVd PCFVd	-22.011	U-box domain-containing protein kinase family protein (AHRD V3.3 --* AT2G45910.2)		1.534439092
Solyc01g081250.3.1	2	CSVd TASVd	-22.002	Glutathione s-transferase, putative (AHRD V3.3 *** B9SPC9_RICCO)		5.286929046
Solyc01g112290.3.1	2	CSVd CLVd	-22	glutamate tRNA synthetase (AHRD V3.3 *-* AT5G64050.1)
Solyc02g084500.2.1	2	TCDVd CEVd	-21.991	UPF0183 protein (AHRD V3.3 *** A0A0B2RUE4_GLYSO)		1.415455665
Solyc03g119280.3.1	2	PSTVd CEVd	-21.971	Histidyl-tRNA synthetase, putative (AHRD V3.3 *** B9S0H3_RICCO)		-1.322414936
Solyc03g006530.3.1	2	CEVd CLVd	-21.968	Hydroxyproline-rich glycoprotein (AHRD V3.3 *-* B9HYL6_POPTR)
Solyc10g085160.2.1	2	PSTVd PCFVd	-21.967	S-adenosyl-L-methionine-dependent methyltransferases superfamily protein (AHRD V3.3 *** AT5G01470.6)
Solyc07g008880.3.1	2	PCFVd CEVd	-21.967	Pre-mRNA-processing-splicing factor 8 (AHRD V3.3 *** W9R414_9ROSA)
Solyc03g025820.2.1	2	TASVd CEVd	-21.95	Shortage in chiasmata 1, putative (AHRD V3.3 *** A0A061G1E9_THECC)
Solyc11g010560.2.1	2	CEVd MPVd	-21.947	Kinesin-like protein KCA1 (AHRD V3.3 *** A0A199VSQ9_ANACO)
Solyc09g074200.2.1	2	CLVd PSTVd	-21.947	RING/U-box superfamily protein (AHRD V3.3 *** AT4G03000.2)
Solyc04g005770.2.1	2	TCDVd PSTVd	-21.94	Pentatricopeptide repeat (PPR) superfamily protein, putative (AHRD V3.3 *** A0A061EAL4_THECC)
Solyc08g080930.1.1	2	CLVd PSTVd	-21.94	Xyloglucan galactosyltransferase KATAMARI1 (AHRD V3.3 *** W9R3A3_9ROSA)
Solyc03g020020.3.1	2	MPVd CEVd	-21.938	Embryo defective 2016, putative (AHRD V3.3 *** A0A061ETU7_THECC)
Solyc09g074150.2.1	2	CLVd CEVd	-21.933	RING/U-box superfamily protein (AHRD V3.3 *-* AT4G03000.2)
Solyc11g017270.2.1	2	MPVd CSVd	-21.933	LRR receptor-like kinase family protein (AHRD V3.3 *** A0A072VP05_MEDTR)		3.028332089
Solyc11g010510.2.1	2	CEVd CLVd	-21.927	IMPACT family member in pol 5'region (AHRD V3.3 *** A0A0B0MZ52_GOSAR)
Solyc05g046300.3.1	2	CEVd PCFVd	-21.925	Ethanolamine-phosphate cytidylyltransferase (AHRD V3.3 *** A0A0B2NXA1_GLYSO)
Solyc12g013920.2.1	2	CLVd PCFVd	-21.913	Protein yippee-like (AHRD V3.3 *** K4DCS7_SOLLC)
Solyc11g072910.1.1	2	CLVd CSVd	-21.912	Kinase (AHRD V3.3 *** A0A061GXM4_THECC)
Solyc01g095420.3.1	2	CLVd TASVd	-21.906	copper ion binding protein (AHRD V3.3 *** AT4G05400.3)
Solyc02g088000.3.1	2	CEVd CSVd	-21.9	Starch synthase, chloroplastic/amyloplastic (AHRD V3.3 *** K4BBV6_SOLLC)
Solyc09g011930.3.1	2	CEVd TASVd	-21.9	mRNA capping enzyme family protein (AHRD V3.3 *** AT3G09100.2)
Solyc09g075990.3.1	2	TCDVd CEVd	-21.9	5'-nucleotidase surE (AHRD V3.3 *** W9QLZ8_9ROSA)
Solyc05g052200.3.1	2	CSVd CEVd	-21.9	Protein kinase (AHRD V3.3 *** A0A0K9NZM3_ZOSMR)
Solyc12g008950.2.1	2	CSVd CLVd	-21.9	AMP-dependent synthetase and ligase family protein (AHRD V3.3 --* AT2G47240.4)		1.034557582
Solyc11g040170.2.1	2	CEVd TASVd	-21.9	mRNA-capping enzyme (AHRD V3.3 *-* W9RTY7_9ROSA)
Solyc04g008030.2.1	2	CLVd CEVd	-21.9	Cleavage and polyadenylation specificity factor, putative (AHRD V3.3 *** B9SJ31_RICCO)
Solyc05g012600.3.1	2	PSTVd TASVd	-21.898	Ypt/Rab-GAP domain of gyp1p superfamily protein (AHRD V3.3 --* AT3G59570.3)		-1.435326468
Solyc00g247300.3.1	2	PCFVd CSVd	-21.886	Cytochrome P450 family protein (AHRD V3.3 *** B9HFW6_POPTR)		4.008956938
Solyc04g054257.1.1	2	PCFVd CSVd	-21.886	Cytochrome P450 family protein (AHRD V3.3 *** B9HFW5_POPTR)		3.597755728
Solyc07g064120.2.1	2	CLVd CEVd	-21.883	ABC transporter B family protein (AHRD V3.3 *** G7JF16_MEDTR)
Solyc10g006820.3.1	2	CSVd MPVd	-21.878	Myosin VIII-2 (AHRD V3.3 *** B0CN63_NICBE)		-1.148833056
Solyc08g065360.3.1	2	CSVd PSTVd	-21.875	K(+) efflux antiporter (AHRD V3.3 *** A0A0K9NUN8_ZOSMR)
Solyc01g108440.2.1	2	CEVd CSVd	-21.875	LOW QUALITY:calmodulin-binding protein (DUF1645) (AHRD V3.3 *** AT2G15760.1)		2.3381677
Solyc01g057310.3.1	2	PSTVd CLVd	-21.872	Kinesin-like protein KIF15 (AHRD V3.3 *** A0A0B2P1R3_GLYSO)
Solyc06g083890.3.1	2	CEVd TASVd	-21.864	Pre-mRNA-splicing factor SLU7 (AHRD V3.3 *** SLU7_ORYSI)
Solyc12g099440.2.1	2	CLVd CSVd	-21.856	Fatty acid beta-oxidation multifunctional protein (AHRD V3.3 *** A0A077DAS1_9ERIC)
Solyc04g009020.3.1	2	PSTVd CEVd	-21.85	PsbB mRNA maturation factor Mbb1 (AHRD V3.3 *** W9RTZ1_9ROSA)		-1.29740281
Solyc09g091260.3.1	2	PCFVd PSTVd	-21.845	Non-specific serine/threonine protein kinase (AHRD V3.3 *** K4CWF2_SOLLC)
Solyc07g045250.1.1	2	PCFVd CEVd	-21.84	rho GTPase-activating gacO-like protein (AHRD V3.3 --* AT3G57930.2)
Solyc07g006035.1.1	2	CEVd CLVd	-21.833	Tetratricopeptide repeat (TPR)-like superfamily protein (AHRD V3.3 *** AT4G28080.1)		-2.858123605
Solyc02g078580.1.1	2	CEVd TASVd	-21.833	RNA polymerase-associated protein RTF1 like (AHRD V3.3 *** A0A0B2PDF2_GLYSO)
Solyc06g066120.3.1	2	CEVd TASVd	-21.821	Endoglucanase (AHRD V3.3 *** B9RQY0_RICCO)
Solyc08g080220.2.1	2	CLVd PSTVd	-21.82	DNA-directed RNA polymerase subunit (AHRD V3.3 *** A0A0V0J1K4_SOLCH)
Solyc08g076430.3.1	2	TCDVd CEVd	-21.8	Survival motor neuron (AHRD V3.3 *** A0A0B0NST2_GOSAR)
Solyc11g005110.2.1	2	MPVd CSVd	-21.8	MADS-box transcription factor (AHRD V3.3 *-* G7IA45_MEDTR)
Solyc03g123700.3.1	2	CSVd PSTVd	-21.8	muscle M-line assembly protein (AHRD V3.3 *** AT1G53800.1)		-2.735349762
Solyc03g031760.3.1	2	PSTVd TCDVd	-21.79	Homeobox-leucine zipper family protein (AHRD V3.3 *** B9GU68_POPTR)		-1.039261512
Solyc06g083370.3.1	2	CSVd PSTVd	-21.783	Trypsin-like cysteine/serine peptidase domain-containing protein (AHRD V3.3 *** A0A103YNC2_CYNCS)
Solyc08g067885.1.1	2	PSTVd CEVd	-21.78	Copper ion binding protein (AHRD V3.3 *** A0A0K9PL91_ZOSMR)
Solyc07g008660.3.1	2	CSVd PSTVd	-21.773	30S ribosomal protein S16 (AHRD V3.3 *** B3IWG3_SOLLC)
Solyc01g111740.3.1	2	PCFVd CSVd	-21.771	bZIP transcription factor, putative (DUF630 and DUF632) (AHRD V3.3 *-* AT4G39790.1)		-2.124221669
Solyc01g057760.3.1	2	MPVd CLVd	-21.767	RNA helicase DEAD2
Solyc12g017540.2.1	2	CSVd CEVd	-21.75	Ankyrin repeat protein SKIP35 (AHRD V3.3 *** SKI35_ARATH)
Solyc10g080280.2.1	2	PCFVd PSTVd	-21.75	RING/FYVE/PHD zinc finger superfamily protein, putative (AHRD V3.3 *** A0A061GYX1_THECC)
Solyc03g062650.3.1	2	TASVd CSVd	-21.75	thyroid adenoma-associated-like protein (AHRD V3.3 *** AT3G55160.3)
Solyc06g036490.2.1	2	CEVd PCFVd	-21.733	ABC transporter family protein (AHRD V3.3 *** U5FPJ5_POPTR)
Solyc09g015850.3.1	2	PSTVd TASVd	-21.7	Ribosomal protein S3 (AHRD V3.3 *** A0A075VXF7_CAPAN)		2.066483179
Solyc05g052130.3.1	2	PSTVd CEVd	-21.7	metacaspase 1 (AHRD V3.3 *** AT1G02170.1),Pfam:PF00656
Solyc03g005450.3.1	2	PSTVd MPVd	-21.7	Cellulose synthase-like protein (AHRD V3.3 *** L0AUE4_POPTO)		2.701781414
Solyc10g012430.3.1	2	CEVd TASVd	-21.7	Signal peptide peptidase-like protein (AHRD V3.3 *** G7LBR2_MEDTR)		2.554642399
Solyc02g091240.1.1	2	CSVd PCFVd	-21.7	Auxin efflux carrier (AHRD V3.3 *** A0A103XKJ3_CYNCS)
Solyc10g007200.3.1	2	CLVd CEVd	-21.7	Hexosyltransferase (AHRD V3.3 *** K4CXQ0_SOLLC)
Solyc03g123860.3.1	2	PSTVd CLVd	-21.7	Receptor-like protein kinase INRPK1c		1.6393116
Solyc11g008040.2.1	2	CSVd CLVd	-21.688	Pullulanase, putative (AHRD V3.3 *** B9T3G1_RICCO)		-1.743337577
Solyc01g087860.2.1	2	CLVd CEVd	-21.687	LOW QUALITY:transmembrane protein (AHRD V3.3 *** AT1G35430.1)		2.72165979
Solyc03g006100.3.1	2	CEVd TASVd	-21.662	Receptor-kinase, putative (AHRD V3.3 *** B9RVA8_RICCO)		-1.138865545
Solyc04g026315.1.1	2	CEVd TASVd	-21.656	Activating signal cointegrator 1 (AHRD V3.3 *-* A0A0B0NUV2_GOSAR)
Solyc07g053610.3.1	2	TCDVd CSVd	-21.655	Homeodomain-like transcriptional regulator (AHRD V3.3 *** AT5G44180.3)
Solyc11g040105.1.1	2	CLVd CEVd	-21.645	BED zinc finger,hAT family dimerization domain (AHRD V3.3 *** A0A061DK10_THECC)
Solyc12g042650.2.1	2	CLVd PCFVd	-21.635	40S ribosomal protein S12 (AHRD V3.3 *** M1CSI4_SOLTU)
Solyc06g062740.2.1	2	PSTVd CSVd	-21.633	RNA-binding (RRM/RBD/RNP motifs) family protein (AHRD V3.3 *** AT3G13224.2)
Solyc03g093850.2.1	2	PSTVd CSVd	-21.629	ATP-dependent DNA helicase pcrA (AHRD V3.3 *** W9S1J2_9ROSA)
Solyc04g018050.1.1	2	PSTVd TASVd	-21.617	LOW QUALITY:sequence-specific DNA binding transcription factor ATNDX (AHRD V3.3 --* AT4G03090.5)
Solyc02g079850.3.1	2	CEVd CLVd	-21.615	Vacuolar sorting-associated protein 27 (AHRD V3.3 *** A0A0B0NUH7_GOSAR)
Solyc04g007370.3.1	2	TCDVd PSTVd	-21.606	Chaperone protein dnaJ 15 (AHRD V3.3 *** DNJ15_ARATH)
Solyc02g050207.1.1	2	CSVd TCDVd	-21.603	Prolyl oligopeptidase family protein (AHRD V3.3 *-* AT1G50380.2)
Solyc09g005330.3.1	2	PSTVd CLVd	-21.6	HEAT repeat-containing protein (AHRD V3.3 *** AT5G01400.3)
Solyc11g013110.2.1	2	MPVd PSTVd	-21.6	Flavonol synthase (AHRD V3.3 *** C0LUV3_SOLTU)
Solyc02g065680.3.1	2	CSVd TASVd	-21.6	Amino acid transporter, putative (AHRD V3.3 *** B9T738_RICCO)
Solyc01g105150.3.1	2	CLVd PCFVd	-21.6	Potassium transporter (AHRD V3.3 *** M1AY13_SOLTU)
Solyc12g096660.2.1	2	MPVd CLVd	-21.592	Type II inositol 5-phosphatase, putative (AHRD V3.3 *** B9RM01_RICCO)
Solyc09g074680.3.1	2	PSTVd CLVd	-21.575	cullin 1 (AHRD V3.3 *** AT4G02570.4)
Solyc11g011790.2.1	2	CSVd PSTVd	-21.571	Importin-5 (AHRD V3.3 *-* A0A0B2PAL2_GLYSO)		1.546017627
Solyc03g078770.3.1	2	PCFVd CSVd	-21.57	Glycosyltransferase (AHRD V3.3 *** K4BHV3_SOLLC)		-1.853551246
Solyc06g009170.3.1	2	TASVd CEVd	-21.569	Epoxide hydrolase (AHRD V3.3 *** A0A072UF47_MEDTR)
Solyc10g018320.1.1	2	CEVd TASVd	-21.561	Plant invertase/pectin methylesterase inhibitor (AHRD V3.3 *** G7KG88_MEDTR)
Solyc01g094380.2.1	2	CEVd TASVd	-21.561	LOW QUALITY:Protein O-glucosyltransferase 1 (AHRD V3.3 *** A0A0B2PAD6_GLYSO)		4.071593893
Solyc02g072350.1.1	2	PSTVd PCFVd	-21.55	Subtilisin-like protease (AHRD V3.3 *** A0A151SNY0_CAJCA)
Solyc03g063497.1.1	2	CEVd TASVd	-21.55	NADH-ubiquinone oxidoreductase chain 2 (AHRD V3.3 --* A0A151UEX8_CAJCA)
Solyc06g053810.3.1	2	TASVd CEVd	-21.55	P-loop containing nucleoside triphosphate hydrolases superfamily protein (AHRD V3.3 *** AT1G04280.2)
Solyc03g026040.3.1	2	CLVd CEVd	-21.55	LRR receptor-like kinase family protein (AHRD V3.3 *** A0A072VNY9_MEDTR)
Solyc11g072160.2.1	2	CEVd CLVd	-21.55	Ubiquitin-associated domain-containing family protein (AHRD V3.3 *** B9HPT6_POPTR)
Solyc01g005080.3.1	2	MPVd PSTVd	-21.543	microtubule-associated protein 65-7 (AHRD V3.3 *** AT1G14690.2)
Solyc06g073930.3.1	2	CEVd CSVd	-21.525	Ubiquitin carboxyl-terminal hydrolase, putative (AHRD V3.3 *** B9RQ57_RICCO)		-1.317212581
Solyc03g082700.3.1	2	CLVd PSTVd	-21.509	Oligopeptide transporter, putative (AHRD V3.3 *** B9RYS3_RICCO)
Solyc04g015075.1.1	2	CEVd TASVd	-21.508	Somatic embryogenesis receptor kinase (AHRD V3.3 --* E2IXG3_MEDTR)
Solyc04g082400.3.1	2	TASVd PSTVd	-21.5	Starch branching enzyme (AHRD V3.3 *** A0A0F7R6Z9_AMAHP)
Solyc05g054580.3.1	2	CEVd PSTVd	-21.5	60S acidic ribosomal protein P0 (AHRD V3.3 *** K4C2D6_SOLLC)		-1.252336105
Solyc11g005690.2.1	2	CSVd CEVd	-21.5	TONSOKU protein (AHRD V3.3 *** Q4W7J1_TOBAC)
Solyc11g008890.2.1	2	CLVd PSTVd	-21.5	GDT1-like protein (AHRD V3.3 *** A2Q167_MEDTR)
Solyc12g005740.1.1	2	CEVd CLVd	-21.5	LOW QUALITY:C2H2-like zinc finger protein (AHRD V3.3 --* AT2G18490.2)
Solyc02g093460.3.1	2	CEVd CSVd	-21.5	tRNA-pseudouridine synthase, putative (AHRD V3.3 *** B9S669_RICCO)		-2.591745151
Solyc04g008800.3.1	2	PCFVd CLVd	-21.5	Protein translocase subunit SecA (AHRD V3.3 *** A0A0B0MG38_GOSAR)
Solyc10g085230.2.1	2	CEVd CLVd	-21.48	ripening-related mRNA 1b
Solyc05g010320.3.1	2	CLVd CEVd	-21.48	Chalcone-flavonone isomerase family protein (AHRD V3.3 *** K4BXK5_SOLLC)
Solyc02g005517.1.1	2	PSTVd TCDVd	-21.478	PIF1-like helicase (AHRD V3.3 *-* A0A072TJC6_MEDTR)
Solyc03g019940.3.1	2	CEVd TASVd	-21.475	Asparaginyl-tRNA synthetase family protein (AHRD V3.3 *** U5FL49_POPTR)
Solyc07g005020.3.1	2	TASVd PSTVd	-21.473	DNA helicase (AHRD V3.3 *** K4CAX4_SOLLC)		-1.120743381
Solyc06g042960.2.1	2	CLVd CEVd	-21.467	SANT domain-containing protein 2 (AHRD V3.3 *** A0A1D1YHB5_9ARAE)
Solyc06g084250.3.1	2	PCFVd CEVd	-21.452	ARM repeat protein interacting with ABF2 (AHRD V3.3 *** AT5G19330.1)		-2.049770368
Solyc01g104970.3.1	2	PSTVd CLVd	-21.45	Receptor-like kinase (AHRD V3.3 *** A0A0K9PIY0_ZOSMR)
Solyc07g055050.3.1	2	CEVd TASVd	-21.449	ATP synthase protein I-like protein (AHRD V3.3 *** AT2G31040.1)		-2.531182654
Solyc12g005280.2.1	2	CLVd CEVd	-21.447	tRNA (guanine(37)-N1)-methyltransferase (AHRD V3.3 *** K4DB66_SOLLC)		-1.734715677
Solyc07g015860.3.1	2	TASVd CEVd	-21.445	peptide deformylase AF271258		-2.679765654
Solyc01g100720.3.1	2	TASVd CSVd	-21.443	Importin subunit alpha (AHRD V3.3 *** K4B1A3_SOLLC)
Solyc05g005620.3.1	2	CSVd CLVd	-21.44	RNA-binding 25 (AHRD V3.3 *** A0A0B0MSI7_GOSAR)
Solyc02g063060.3.1	2	PCFVd PSTVd	-21.433	Zinc-finger domain of monoamine-oxidase A repressor R1 protein (AHRD V3.3 *** AT5G38690.2)
Solyc09g014400.3.1	2	CEVd CLVd	-21.433	starch-binding domain-containing protein
Solyc08g075360.2.1	2	PSTVd CLVd	-21.433	ABC transporter family protein (AHRD V3.3 *** A0A097P9S2_HEVBR)		2.049461945
Solyc06g063150.3.1	2	CLVd PSTVd	-21.42	Kinase (AHRD V3.3 *** A0A0K9NP62_ZOSMR)
Solyc01g109980.3.1	2	TASVd PSTVd	-21.42	BEL1-related homeotic protein 30 (AHRD V3.3 *** Q8LLD8_SOLTU)
Solyc07g019670.3.1	2	TASVd CEVd	-21.414	Fatty acid beta-oxidation multifunctional protein (AHRD V3.3 *** A0A077DAS1_9ERIC)		2.52904813
Solyc07g064060.3.1	2	CLVd CEVd	-21.411	Breast carcinoma-amplified sequence 3 (AHRD V3.3 *** A0A0B0NHS9_GOSAR)		1.367118697
Solyc00g026903.1.1	2	CEVd TASVd	-21.41	LOW QUALITY:Reverse transcriptase/HNH endonuclease (AHRD V3.3 *** Q6EI10_9CHLO)
Solyc09g031810.2.1	2	CLVd TASVd	-21.4	Protein Ycf2 (AHRD V3.3 *-* YCF2_TOBAC)
Solyc01g005570.3.1	2	CEVd PSTVd	-21.4	DUF1639 family protein (AHRD V3.3 *** A0A072U1E7_MEDTR)
Solyc09g010285.1.1	2	CLVd PSTVd	-21.4	Intron maturase, type II family protein (AHRD V3.3 *** AT1G74350.1)
Solyc08g016080.3.1	2	CLVd PSTVd	-21.4	high chlorophyll fluorescence phenotype 173 (AHRD V3.3 *** AT1G16720.1)
Solyc08g077100.3.1	2	CEVd TCDVd	-21.394	RING/U-box superfamily protein (AHRD V3.3 *** AT2G35330.2)
Solyc06g082510.3.1	2	CEVd CSVd	-21.392	Telomeric repeat-binding factor 1 (AHRD V3.3 *** A0A1D1YNQ3_9ARAE)
Solyc02g084560.3.1	2	TCDVd PSTVd	-21.367	Coiled-coil domain-containing 90B, mitochondrial (AHRD V3.3 *** A0A0B0NYS6_GOSAR)
Solyc10g086660.2.1	2	PSTVd TCDVd	-21.367	Rop guanine nucleotide exchange factor, putative (AHRD V3.3 *** B9T764_RICCO)		-3.198445179
Solyc05g051120.1.1	2	CEVd PSTVd	-21.367	LOW QUALITY:B3 domain protein (AHRD V3.3 -** AT5G26805.1)
Solyc06g053590.3.1	2	CSVd CLVd	-21.362	Nuclear-pore anchor protein (AHRD V3.3 *** A0A142CD35_9LAMI)
Solyc05g053850.3.1	2	PSTVd PCFVd	-21.358	protein SELF PRUNING 5G		-2.145572322
Solyc11g008660.1.1	2	PSTVd CEVd	-21.357	Flowering locus T (AHRD V3.3 *** A0A1B4WGF0_PETHY)
Solyc12g044653.1.1	2	CEVd PSTVd	-21.35	F-box family protein (AHRD V3.3 *-* B9GFH4_POPTR)
Solyc04g007610.3.1	2	PCFVd CEVd	-21.35	Sulfhydryl oxidase (AHRD V3.3 *** K4BNR8_SOLLC)
Solyc08g069180.3.1	2	CSVd CEVd	-21.346	Kinase (AHRD V3.3 *** D7LHK4_ARALL)		-3.152121933
Solyc10g005490.3.1	2	PSTVd CEVd	-21.34	RING/FYVE/PHD zinc finger protein (AHRD V3.3 *** A0A072TQ60_MEDTR)
Solyc11g017460.2.1	2	CSVd CEVd	-21.338	U-box domain-containing protein 13 (AHRD V3.3 *** W9R751_9ROSA)
Solyc06g076910.2.1	2	TASVd CEVd	-21.333	Receptor-kinase, putative (AHRD V3.3 *** B9SUC9_RICCO)		2.169009812
Solyc09g009800.3.1	2	PSTVd CSVd	-21.333	B-block binding subunit of TFIIIC (AHRD V3.3 *** AT1G17450.2)
Solyc03g114110.3.1	2	PSTVd CLVd	-21.333	Cyclic nucleotide-gated ion channel, putative (AHRD V3.3 *** B9RB50_RICCO)
Solyc06g053560.3.1	2	CLVd CEVd	-21.333	Casein kinase, putative (AHRD V3.3 *** B9SS69_RICCO)
Solyc12g042880.2.1	2	PCFVd PSTVd	-21.333	DUF1644 family protein (AHRD V3.3 *-* G7LIM9_MEDTR)
Solyc11g028275.1.1	2	CEVd PSTVd	-21.325	Condensin complex subunit 1 (AHRD V3.3 *-* A0A164XVD4_DAUCA)
Solyc08g075590.2.1	2	CLVd PCFVd	-21.325	Non-specific serine/threonine protein kinase (AHRD V3.3 *** K4CMS6_SOLLC)
Solyc08g036540.1.1	2	PSTVd MPVd	-21.318	LOW QUALITY:Acetyl-CoA c-acetyltransferase 2 (AHRD V3.3 --* A0A0Y0D2D9_TARKO)
Solyc11g072100.2.1	2	CLVd PCFVd	-21.314	2-oxoglutarate (2OG) and Fe(II)-dependent oxygenase superfamily protein (AHRD V3.3 *** AT1G55290.1)
Solyc01g007100.3.1	2	CSVd CLVd	-21.313	Digalactosyldiacylglycerol synthase 1 (AHRD V3.3 *** W8SVK3_TOBAC)
Solyc04g082460.3.1	2	MPVd CEVd	-21.308	Catalase 3
Solyc03g112150.1.1	2	TCDVd CEVd	-21.3	Elongation factor Tu (AHRD V3.3 *** K4BK69_SOLLC)		-1.942730038
Solyc06g066790.3.1	2	PSTVd CSVd	-21.3	N-alpha-acetyltransferase 16, NatA auxiliary subunit (AHRD V3.3 *** A0A0B2P106_GLYSO)
Solyc05g013280.3.1	2	CEVd PSTVd	-21.286	Pseudomonas resistance
Solyc01g106260.3.1	2	CEVd TCDVd	-21.271	Heat shock protein 70 (AHRD V3.3 *** B9HN74_POPTR)
Solyc04g080830.3.1	2	CEVd PCFVd	-21.26	Pentatricopeptide repeat (PPR-like) superfamily protein (AHRD V3.3 *** AT1G19720.1)		-1.30145658
Solyc07g009150.3.1	2	CEVd CSVd	-21.25	Protein kinase family protein (AHRD V3.3 *** F4JRQ4_ARATH)		-2.168784962
Solyc06g063000.3.1	2	PSTVd CEVd	-21.25	RNA-binding family protein (AHRD V3.3 *** A0A061GD25_THECC)
Solyc07g043310.3.1	2	PSTVd CSVd	-21.25	Gamma aminobutyrate transaminase isoform 1		1.191699482
Solyc03g111250.3.1	2	CLVd TCDVd	-21.25	SWI/SNF complex component SNF12-like protein (AHRD V3.3 *** W9RMR8_9ROSA)
Solyc01g080070.3.1	2	CLVd PSTVd	-21.25	Heavy metal transport/detoxification superfamily protein (AHRD V3.3 *-* AT3G06130.1)		-1.77114245
Solyc10g085280.1.1	2	CEVd CLVd	-21.244	Glycosyltransferase (AHRD V3.3 *** K4D3W2_SOLLC)
Solyc05g053810.3.1	2	PSTVd CSVd	-21.24	Serine hydroxymethyltransferase (AHRD V3.3 *** M1BAA6_SOLTU)		-1.302680742
Solyc10g080510.1.1	2	CEVd CSVd	-21.233	clade XII lectin receptor kinase
Solyc05g052970.3.1	2	CEVd TASVd	-21.233	S-adenosyl-L-methionine-dependent methyltransferases superfamily protein (AHRD V3.3 *** AT2G39750.1)
Solyc11g013293.1.1	2	CLVd CSVd	-21.225	Protein PIR (AHRD V3.3 *-* PIR_ARATH)
Solyc08g005190.3.1	2	TASVd CEVd	-21.22	Pre-mRNA-splicing factor CWC22 (AHRD V3.3 *** A0A0B0NK35_GOSAR)
Solyc01g016970.1.1	2	PSTVd TASVd	-21.2	LOW QUALITY:Autophagy protein 5 (AHRD V3.3 --* ATG5_ORYSJ)
Solyc01g098550.3.1	2	MPVd PSTVd	-21.2	Indole-3-glycerol phosphate lyase (AHRD V3.3 *** W9QCL1_9ROSA)		-1.026361161
Solyc03g115900.3.1	2	PCFVd CSVd	-21.2	chlorophyll a-b binding protein CAB11		-2.517879431
Solyc02g081440.3.1	2	CEVd PCFVd	-21.2	microsomal glutathione s-transferase (AHRD V3.3 *-* AT1G65820.3)		1.156413074
Solyc07g053700.3.1	2	PSTVd CEVd	-21.2	Reticulon-like protein (AHRD V3.3 *** K4CFR5_SOLLC)		5.39442562
Solyc02g084690.3.1	2	TCDVd PSTVd	-21.2	DNA-directed RNA polymerase subunit beta (AHRD V3.3 *** A0A0B0NWT2_GOSAR)
Solyc07g042500.3.1	2	PCFVd PSTVd	-21.192	Alpha/beta-Hydrolases superfamily protein, putative (AHRD V3.3 *** A0A061GM37_THECC)
Solyc10g081250.2.1	2	CLVd CEVd	-21.183	DNA polymerase (AHRD V3.3 *** K4D312_SOLLC)
Solyc02g069270.2.1	2	MPVd CSVd	-21.167	Argonaute 2b
Solyc05g017893.1.1	2	CEVd PSTVd	-21.157	THO complex subunit 2 (AHRD V3.3 *** A0A0B2QJL2_GLYSO)
Solyc11g021290.2.1	2	CEVd CLVd	-21.15	Ycf1 (AHRD V3.3 *-* A0A0U1ZK62_SOLHA)
Solyc07g061820.1.1	2	CSVd PCFVd	-21.15	LOW QUALITY:Replication factor-A protein 1-like protein (AHRD V3.3 --* AT4G19130.2)
Solyc04g016250.3.1	2	CEVd TASVd	-21.15	Mitochondrial glycoprotein family protein (AHRD V3.3 *** AT2G41600.7)
Solyc07g064340.3.1	2	TCDVd CEVd	-21.15	Kinase family protein (AHRD V3.3 *** U5GUL9_POPTR)
Solyc01g107010.3.1	2	CEVd TASVd	-21.144	DNA/RNA polymerases superfamily protein (AHRD V3.3 *** AT1G49980.8)
Solyc07g062580.3.1	2	CSVd CLVd	-21.133	TPR repeat thioredoxin TTL1-like protein (AHRD V3.3 *** A0A072V9X4_MEDTR)		-1.767526421
Solyc03g095300.3.1	2	CEVd TASVd	-21.126	Calcium-dependent lipid-binding (CaLB domain) family protein, putative (AHRD V3.3 *** A0A072VBE8_MEDTR)
Solyc11g005550.2.1	2	CEVd TASVd	-21.115	Transducin/WD40 repeat-like superfamily protein (AHRD V3.3 *** AT5G64730.1)
Solyc03g096070.3.1	2	PCFVd CEVd	-21.115	Phosphoinositide phospholipase C (AHRD V3.3 *** K4BJ29_SOLLC)		3.433040568
Solyc08g016050.3.1	2	MPVd CEVd	-21.1	Guanine nucleotide exchange factor SPIKE 1 (AHRD V3.3 *** SPK1_ARATH)
Solyc08g082620.3.1	2	CLVd PCFVd	-21.1	3-oxoacyl-[acyl-carrier-protein] synthase (AHRD V3.3 *** O82520_CAPCH)
Solyc03g120350.3.1	2	PSTVd MPVd	-21.094	N-alpha-acetyltransferase 16, NatA auxiliary subunit (AHRD V3.3 *** A0A0B2P106_GLYSO)		-1.283083824
Solyc02g064670.1.1	2	CEVd TASVd	-21.093	60S ribosomal protein L26-1 (AHRD V3.3 *** RL261_ARATH)
Solyc01g079600.3.1	2	PSTVd CLVd	-21.081	Lipase (AHRD V3.3 *** A0A151RYE9_CAJCA)		2.398981604
Solyc12g036810.2.1	2	TASVd PSTVd	-21.081	Kinesin-like protein (AHRD V3.3 *** S8DSZ5_9LAMI)
Solyc10g018907.1.1	2	CLVd CSVd	-21.08	LOW QUALITY:Chaperonin 60 subunit beta 1, chloroplastic (AHRD V3.3 --* CPNB1_ARATH)
Solyc03g121560.3.1	2	CSVd CEVd	-21.075	AT1G17665-like protein (AHRD V3.3 *** A0A0G4AP21_9ROSI)
Solyc10g079550.2.1	2	TASVd CEVd	-21.07	Mitochondria fission 1 (AHRD V3.3 *** A0A0B0PYJ7_GOSAR)
Solyc10g051140.2.1	2	PCFVd CSVd	-21.068	Enhanced downy mildew 2, putative isoform 1 (AHRD V3.3 *** A0A061DLT4_THECC)
Solyc12g096950.2.1	2	TASVd CSVd	-21.067	TLD-domain containing nucleolar protein, putative isoform 1 (AHRD V3.3 *** A0A061ENH1_THECC)
Solyc01g086750.3.1	2	TASVd MPVd	-21.06	Clustered mitochondria protein homolog (AHRD V3.3 *** K4AY68_SOLLC)
Solyc06g042980.3.1	2	CEVd PSTVd	-21.05	Integrin alpha-3 (AHRD V3.3 *-* A0A0B0N272_GOSAR)
Solyc11g013550.2.1	2	TASVd CEVd	-21.05	transmembrane 50A-like protein (AHRD V3.3 *** AT1G36980.2)
Solyc11g043010.1.1	2	CLVd PSTVd	-21.036	Translocase of chloroplast 120 (AHRD V3.3 *-* W9QKE7_9ROSA)
Solyc02g083270.4.1	2	PSTVd TASVd	-21.035	anti-PCD protein 2
Solyc01g099980.3.1	2	CEVd PSTVd	-21.033	enolase (DUF1399) (AHRD V3.3 *** AT1G56230.1)
Solyc03g112460.3.1	2	CLVd CEVd	-21.032	Tryptophan aminotransferase related 2, putative (AHRD V3.3 *** A0A061FUE1_THECC)		-2.642650359
Solyc02g067340.3.1	2	PSTVd CEVd	-21.02	R2R3MYB transcription factor 96
Solyc03g111370.3.1	2	CEVd CLVd	-21.01	C2H2-like zinc finger protein (AHRD V3.3 *** AT5G63280.1)
Solyc05g009630.3.1	2	CEVd TASVd	-21.003	Disease resistance protein (AHRD V3.3 *** A0A103XDQ0_CYNCS)
Solyc10g084280.2.1	2	CEVd TASVd	-21	SUN-like protein 29		-2.457409499
Solyc06g051660.1.1	2	MPVd CLVd	-21	Early flowering 4 (AHRD V3.3 *** A0A059V8X7_9ROSI)		1.990035155
Solyc04g051490.3.1	2	CLVd PSTVd	-21	essential meiotic endonuclease 1B (AHRD V3.3 *-* AT2G22140.1)		3.886002336
Solyc08g016210.3.1	2	PSTVd CLVd	-20.993	Leucine-rich receptor-like kinase family protein, putative (AHRD V3.3 *** G7JP58_MEDTR)		6.414616932
Solyc08g016270.2.1	2	PSTVd CLVd	-20.993	Leucine-rich receptor-like kinase family protein, putative (AHRD V3.3 *** A0A072UHL0_MEDTR)		2.931033003
Solyc09g098410.2.1	2	CEVd TASVd	-20.983	ABC transporter (AHRD V3.3 *** A0A0M4FLW6_9SOLA)
Solyc03g113520.3.1	2	PSTVd CEVd	-20.982	Galactosyltransferase family protein (AHRD V3.3 *** AT5G62620.1)
Solyc02g092513.1.1	2	TASVd CSVd	-20.973	DNA mismatch repair protein MLH3-like protein (AHRD V3.3 *-* A0A0X7YCF6_SOLTU)
Solyc09g007840.3.1	2	CSVd TASVd	-20.971	Cyclic nucleotide-gated channel (AHRD V3.3 *** A0A0K9PRG4_ZOSMR)
Solyc09g090480.2.1	2	CSVd TASVd	-20.968	LOW QUALITY:Mammalian uncoordinated homology 13, domain 2 (AHRD V3.3 *** A0A103Y0Q9_CYNCS)
Solyc11g065770.1.1	2	PSTVd TCDVd	-20.96	Cytochrome P450, putative (AHRD V3.3 *** B9S4U7_RICCO)
Solyc01g102880.2.1	2	PSTVd CSVd	-20.957	Disease resistance protein (TIR-NBS-LRR class) family (AHRD V3.3 *-* AT5G36930.2)		1.73621989
Solyc10g078240.2.1	2	CSVd PCFVd	-20.95	Cytochrome P450 (AHRD V3.3 *** A0A103VZI8_CYNCS)
Solyc07g063450.2.1	2	CLVd PSTVd	-20.95	Lysine-specific histone demethylase 1-like protein (AHRD V3.3 *** A0A0B0MWK3_GOSAR)
Solyc11g071570.2.1	2	CEVd CLVd	-20.94	Gamma-tubulin complex component (AHRD V3.3 *** A0A0V0IYY8_SOLCH)
Solyc12g038410.2.1	2	PSTVd CSVd	-20.94	Tetraspanin family protein (AHRD V3.3 *** A0A072V357_MEDTR)
Solyc04g074130.3.1	2	CEVd PSTVd	-20.94	Mitochondrial substrate carrier family protein (AHRD V3.3 *** AT5G64970.1)		-2.035489847
Solyc03g095680.2.1	2	TASVd CEVd	-20.939	SNF2 domain protein/helicase domain protein (AHRD V3.3 *** G7KD91_MEDTR)
Solyc10g085600.2.1	2	CLVd TASVd	-20.938	BTB/POZ domain-containing protein FBL11 (AHRD V3.3 *** A0A0B2QG81_GLYSO)
Solyc09g014160.2.1	2	PSTVd CEVd	-20.937	UPF0503 protein, chloroplastic (AHRD V3.3 *** A0A199UN58_ANACO)
Solyc11g064953.1.1	2	PCFVd CSVd	-20.925	BZIP transcription factor (AHRD V3.3 *-* Q9SQK1_TOBAC)
Solyc01g107510.3.1	2	PSTVd CLVd	-20.925	DNA repair protein REV1 (AHRD V3.3 *** K4B2W7_SOLLC)
Solyc11g007580.2.1	2	TASVd PSTVd	-20.914	DNA demethylase 3		1.777534919
Solyc01g098680.2.1	2	PSTVd TASVd	-20.9	LOW QUALITY:Leucine-rich-repeat receptor-like protein (AHRD V3.3 *** A0A097BR55_GOSBA)
Solyc01g006660.2.1	2	PSTVd TASVd	-20.9	Subtilisin-like protease (AHRD V3.3 *** A0A0B2PIS0_GLYSO)
Solyc11g039950.2.1	2	CEVd TASVd	-20.9	Ca(2+)-dependent nuclease family protein (AHRD V3.3 --* AT2G40410.2)
Solyc04g050780.2.1	2	CLVd TASVd	-20.9	U-box domain-containing protein (AHRD V3.3 *** A0A0K9NXH9_ZOSMR)
Solyc02g081620.3.1	2	CLVd PSTVd	-20.9	Zinc finger family protein (AHRD V3.3 *** B9GY13_POPTR)
Solyc10g005750.3.1	2	CSVd CEVd	-20.885	Calcium-dependent protein kinase (AHRD V3.3 *** A0A0K9PJH9_ZOSMR)
Solyc12g088370.2.1	2	CSVd PSTVd	-20.882	Interferon-related developmental regulator family protein (AHRD V3.3 *** B9IBS1_POPTR)
Solyc11g008350.2.1	2	CEVd TASVd	-20.88	Kinesin-like protein (AHRD V3.3 *** A0A0B0P6I8_GOSAR)		-1.613679655
Solyc01g111420.3.1	2	TASVd PSTVd	-20.876	Ribosomal protein L1p/L10e family (AHRD V3.3 *** AT3G58660.1)		-1.451246846
Solyc09g011920.3.1	2	CEVd PSTVd	-20.875	uncoupling protein AF472619
Solyc03g119470.2.1	2	CEVd CSVd	-20.867	DUF1666 family protein (AHRD V3.3 *** G7KN40_MEDTR)
Solyc11g011500.2.1	2	PSTVd CLVd	-20.867	Potassium channel
Solyc06g007150.3.1	2	CLVd TASVd	-20.867	P-loop containing nucleoside triphosphate hydrolases superfamily protein (AHRD V3.3 *** AT5G58370.3)
Solyc05g014652.1.1	2	CEVd TASVd	-20.857	Lojap-related protein (AHRD V3.3 *** A0A061E8Z3_THECC)
Solyc09g010110.3.1	2	TCDVd CSVd	-20.85	chaperone protein dnaJ-like protein (AHRD V3.3 *** AT5G06130.2)		-1.280916347
Solyc02g078480.3.1	2	CEVd PSTVd	-20.85	CBS domain-containing protein (AHRD V3.3 *** A0A061GEK1_THECC)		-1.345610056
Solyc10g055080.2.1	2	CSVd CEVd	-20.845	CC-NBS-LRR disease resistance protein (AHRD V3.3 *-* V5UP80_CICAR)
Solyc04g015460.3.1	2	CEVd TASVd	-20.833	Serine/threonine-protein kinase (AHRD V3.3 *** K4BQ48_SOLLC)		2.410829495
Solyc12g056580.2.1	2	CSVd PCFVd	-20.833	Cellulose synthase (AHRD V3.3 *** M1AQH6_SOLTU)
Solyc12g011290.2.1	2	CLVd CEVd	-20.82	Kinesin-like protein (AHRD V3.3 *** M1AD89_SOLTU)
Solyc09g015670.3.1	2	CLVd PCFVd	-20.814	Vacuolar sorting receptor family protein (AHRD V3.3 *** B9HDJ2_POPTR)		2.382820562
Solyc05g007470.3.1	2	CEVd PSTVd	-20.8	P-loop containing nucleoside triphosphate hydrolases superfamily protein (AHRD V3.3 *** AT3G28580.1)		3.817367054
Solyc05g018310.1.1	2	CLVd PSTVd	-20.8	RING/U-box superfamily protein, putative (AHRD V3.3 *** A0A061GMH2_THECC)
Solyc12g095960.2.1	2	CSVd CLVd	-20.8	Far upstream element-binding protein 2 (AHRD V3.3 *** W9R3G4_9ROSA)
Solyc02g014140.1.1	2	PSTVd CEVd	-20.8	Xyloglucan galactosyltransferase KATAMARI1-like protein (AHRD V3.3 *** W9QKN8_9ROSA)
Solyc03g117040.3.1	2	TCDVd PSTVd	-20.795	XH/XS domain-containing protein (AHRD V3.3 *** A0A061GG53_THECC)	factor of DNA methylation 1 [Solanum lycopersicum]
Solyc08g076930.1.1	2	CSVd CEVd	-20.78	jasmonic acid 3		1.021102799
Solyc02g014360.3.1	2	CEVd PSTVd	-20.773	Pentatricopeptide repeat (PPR) superfamily protein (AHRD V3.3 *** AT4G14850.1)		-1.374564831
Solyc09g082920.1.1	2	PSTVd TASVd	-20.771	LOW QUALITY:histone-lysine N-methyltransferase, H3 lysine-9 specific SUVH3-like protein (AHRD V3.3 --* AT1G17770.1)
Solyc03g098140.3.1	2	TCDVd CEVd	-20.767	Sugar isomerase domain-containing family protein (AHRD V3.3 *** B9H8N8_POPTR)
Solyc06g019200.3.1	2	TCDVd PSTVd	-20.758	Ethylene-dependent gravitropism-deficient and yellow-green-like 2 isoform 2 (AHRD V3.3 *** A0A061FLR5_THECC)		-1.016531374
Solyc10g079730.2.1	2	TASVd CLVd	-20.75	Condensin complex subunit 1 (AHRD V3.3 *** K4D2L4_SOLLC)
Solyc12g087880.2.1	2	TASVd CSVd	-20.75	Purine permease-like protein (AHRD V3.3 *-* G7J4H5_MEDTR)
Solyc03g119240.3.1	2	PSTVd CLVd	-20.75	Protein kinase family protein (AHRD V3.3 *** AT5G38210.2)		4.15910581
Solyc05g008040.3.1	2	CLVd PSTVd	-20.75	ATP-dependent DNA helicase family protein (AHRD V3.3 *** B9HW67_POPTR)
Solyc08g036600.2.1	2	CEVd CLVd	-20.733	Transducin/WD40 repeat protein (AHRD V3.3 *-* G7L4S7_MEDTR)
Solyc04g011580.3.1	2	CEVd PSTVd	-20.733	Pumilio, putative (AHRD V3.3 *** B9SDY2_RICCO)
Solyc02g086270.3.1	2	TCDVd CEVd	-20.727	Protein kinase family protein (AHRD V3.3 *** AT5G38210.2)		3.802387163
Solyc06g082840.3.1	2	CLVd PSTVd	-20.726	DnaJ domain-containing protein (AHRD V3.3 *** A0A118JVJ0_CYNCS)
Solyc01g097770.3.1	2	MPVd CSVd	-20.725	phototropin 2
Solyc09g064780.3.1	2	CLVd PCFVd	-20.724	Mediator of RNA polymerase II transcription subunit 33A (AHRD V3.3 *** G7IKE7_MEDTR)		1.460186921
Solyc09g018695.1.1	2	CEVd CSVd	-20.72	Reverse transcriptase (AHRD V3.3 *-* D5LVJ7_ELEAC)
Solyc01g090430.3.1	2	PSTVd CEVd	-20.72	NRC1		1.403361177
Solyc08g075530.3.1	2	TASVd CSVd	-20.717	Alpha glucosidase-like protein (AHRD V3.3 *** Q93Y12_ARATH)
Solyc09g009880.3.1	2	CLVd PSTVd	-20.7	F-box family protein (AHRD V3.3 *** B9IIU6_POPTR)
Solyc02g081690.1.1	2	CEVd TASVd	-20.7	Glycosyltransferase (AHRD V3.3 *** V4UHR4_9ROSI)		1.570522271
Solyc04g081830.1.1	2	PSTVd CLVd	-20.7	Glycosyltransferase (AHRD V3.3 *** K4BVR2_SOLLC)
Solyc09g007910.3.1	2	PSTVd CLVd	-20.7	Phenylalanine ammonia-lyase (AHRD V3.3 *** PAL5_SOLLC)
Solyc09g055260.3.1	2	CEVd TCDVd	-20.7	E3 ubiquitin-protein ligase listerin-like protein (AHRD V3.3 *** A0A072UEK1_MEDTR)
Solyc11g010360.2.1	2	PSTVd TASVd	-20.7	MIZU-KUSSEI-like protein (Protein of unknown function, DUF617) (AHRD V3.3 *** AT5G65340.1)		-2.785250369
Solyc06g065755.1.1	2	CSVd PSTVd	-20.698	RING/FYVE/PHD zinc finger superfamily protein (AHRD V3.3 --* AT1G43770.3)
Solyc02g062920.3.1	2	TASVd CEVd	-20.689	Splicing factor u2af large subunit, putative (AHRD V3.3 *-* B9SGJ4_RICCO)
Solyc04g015080.3.1	2	CEVd TASVd	-20.677	oxidoreductase, 2OG-Fe(II) oxygenase family protein (AHRD V3.3 *** AT2G22260.6)
Solyc02g071780.3.1	2	CEVd PSTVd	-20.667	MACPF domain protein (AHRD V3.3 *** G7ILM1_MEDTR)
Solyc09g064560.1.1	2	CLVd PSTVd	-20.667	LOW QUALITY:Leguminosin group485 secreted peptide (AHRD V3.3 *** I3S1U4_MEDTR)
Solyc00g023260.1.1	2	TASVd CLVd	-20.667	ADP-ribosylation factor GTPase-activating protein AGD7 (AHRD V3.3 *** AGD7_ARATH)
Solyc01g103245.1.1	2	CEVd TASVd	-20.65	Zinc finger CCCH domain-containing protein 44 (AHRD V3.3 *** W9SKR1_9ROSA)		2.057897908
Solyc10g024320.2.1	2	CLVd PSTVd	-20.65	Lon protease homolog, mitochondrial (AHRD V3.3 *** A0A0V0IX74_SOLCH)
Solyc02g088167.1.1	2	CEVd PSTVd	-20.65	CASP-like protein (AHRD V3.3 *** M0ZLJ2_SOLTU)
Solyc01g103250.3.1	2	CEVd TASVd	-20.65	Zinc finger CCCH domain-containing protein 44 (AHRD V3.3 *** W9SKR1_9ROSA)
Solyc11g065210.3.1	2	CLVd MPVd	-20.633	Dbxref=InterPro:IPR001394,Pfam:PF00443
Solyc07g053360.3.1	2	CLVd PSTVd	-20.629	Late embryogenesis abundant domain-containing family protein (AHRD V3.3 *** B9IQP9_POPTR)
Solyc03g006920.2.1	2	CEVd PSTVd	-20.608	Kinase family protein (AHRD V3.3 *** B9ICZ2_POPTR)
Solyc05g012790.3.1	2	CSVd TASVd	-20.6	S-acyltransferase (AHRD V3.3 *** K4BY01_SOLLC)		-2.594044451
Solyc07g025250.2.1	2	CLVd PSTVd	-20.595	Pentatricopeptide repeat-containing protein, putative (AHRD V3.3 *** A0A061F1G5_THECC)
Solyc07g055710.3.1	2	CEVd TASVd	-20.594	SolycHsfA4b		2.187865279
Solyc10g076550.1.1	2	CEVd PSTVd	-20.589	Protein kinase family protein (AHRD V3.3 *-* AT3G25490.1)		5.978584909
Solyc01g088020.3.1	2	PSTVd TCDVd	-20.587	Transducin/WD40 repeat-like superfamily protein (AHRD V3.3 *** AT1G18830.3)
Solyc09g065120.3.1	2	CLVd PSTVd	-20.579	Preprotein translocase subunit SecY (AHRD V3.3 *** A0A072U218_MEDTR)		-1.276908598
Solyc01g097190.3.1	2	TASVd PSTVd	-20.575	Ankyrin repeat family protein (AHRD V3.3 *** A0A061F958_THECC)
Solyc09g030390.3.1	2	CEVd CLVd	-20.568	Serine/arginine repetitive matrix protein 1 (AHRD V3.3 *** A0A151RS01_CAJCA)
Solyc05g054420.3.1	2	MPVd TASVd	-20.567	XH/XS domain-containing family protein (AHRD V3.3 *** B9HTH7_POPTR)	protein INVOLVED IN DE NOVO 2 [Solanum lycopersicum]
Solyc00g020545.1.1	2	PCFVd PSTVd	-20.567	Ferric reductase oxidase (AHRD V3.3 *-* V9HYU8_MANES)
Solyc01g081140.1.1	2	CSVd CEVd	-20.567	Phototropic-responsive NPH3 family protein, putative (AHRD V3.3 *** A0A061EZT3_THECC)
Solyc02g081670.1.1	2	CLVd TCDVd	-20.561	anantha
Solyc05g055100.2.1	2	CEVd TASVd	-20.552	Ubiquitin carboxyl-terminal hydrolase 12 (AHRD V3.3 *-* W9RMK9_9ROSA)
Solyc09g059675.1.1	2	CLVd PSTVd	-20.55	alpha/beta hydrolase family protein (AHRD V3.3 *** AT1G15060.2)
Solyc10g076870.2.1	2	CEVd PSTVd	-20.55	RNA-binding (RRM/RBD/RNP motifs) family protein (AHRD V3.3 *-* AT2G44710.2)
Solyc10g084040.2.1	2	CSVd MPVd	-20.55	Thylakoid lumenal 15.0 kDa protein 2, chloroplastic (AHRD V3.3 *** TL15B_ARATH)		-1.743904485
Solyc03g026080.3.1	2	PCFVd CLVd	-20.538	Rhomboid-like protein (AHRD V3.3 *** K4BF81_SOLLC)
Solyc03g071550.2.1	2	MPVd CEVd	-20.533	RING/FYVE/PHD zinc finger protein (AHRD V3.3 *-* G7K198_MEDTR)
Solyc06g065190.1.1	2	CEVd TASVd	-20.531	TCP transcription factor 13		1.026643993
Solyc11g011530.2.1	2	PSTVd CEVd	-20.529	F-box family protein (AHRD V3.3 --* B9HWR1_POPTR)
Solyc02g089360.3.1	2	CEVd PSTVd	-20.526	SMAD/FHA domain-containing protein (AHRD V3.3 *** A0A061ENF0_THECC)
Solyc07g006940.2.1	2	CLVd MPVd	-20.525	Receptor-like kinase (AHRD V3.3 *** G7JT83_MEDTR)
Solyc05g018233.1.1	2	CSVd PSTVd	-20.515	CRS2-associated factor 1, chloroplastic (AHRD V3.3 *** A0A0K9PK33_ZOSMR)		-1.093780056
Solyc03g093160.3.1	2	PCFVd CLVd	-20.513	Luc7-like protein 3 (AHRD V3.3 *** A0A1D1Z0B4_9ARAE)
Solyc10g045290.2.1	2	CSVd PSTVd	-20.507	Kinase interacting (KIP1-like) family protein, putative (AHRD V3.3 *** A0A061DQM7_THECC)
Solyc01g009740.2.1	2	PSTVd TCDVd	-20.503	Jasmonate zim-domain protein (AHRD V3.3 --* G7LE60_MEDTR)
Solyc12g010900.1.1	2	PSTVd CEVd	-20.503	F-box protein (AHRD V3.3 *** T1RVG4_STRHE)		1.735174054
Solyc02g089800.3.1	2	CEVd CLVd	-20.5	Nuclear matrix constituent-like protein 1 (AHRD V3.3 *** E5GCT1_CUCME)
Solyc12g098400.2.1	2	CLVd PCFVd	-20.5	O-fucosyltransferase family protein (AHRD V3.3 *** AT1G76270.1)
Solyc12g009780.1.1	2	TCDVd TASVd	-20.5	LOW QUALITY:Leucine-rich-repeat receptor-like protein (AHRD V3.3 *** A0A0D4WVW2_GOSBA)		4.994060033
Solyc02g020870.1.1	2	CSVd TCDVd	-20.5	LOW QUALITY:Histone H2B (AHRD V3.3 --* H2B_TOBAC)
Solyc04g079290.3.1	2	PSTVd TCDVd	-20.497	heme oxygenase 2
Solyc02g085820.3.1	2	CLVd CEVd	-20.496	NADPH--cytochrome P450 reductase (AHRD V3.3 *** A0A0D9X5R3_9ORYZ)
Solyc07g052830.3.1	2	CLVd CEVd	-20.487	DNA-binding storekeeper protein-related transcriptional regulator (AHRD V3.3 *-* AT4G00390.1)
Solyc01g068540.3.1	2	TASVd MPVd	-20.483	Homeodomain-like superfamily protein, putative (AHRD V3.3 *** A0A061DHF1_THECC)
Solyc03g031710.2.1	2	PSTVd CSVd	-20.48	AT hook, DNA-binding motif-containing protein (AHRD V3.3 *-* A0A103YJM2_CYNCS)
Solyc10g081240.2.1	2	CSVd MPVd	-20.473	GrpE protein homolog (AHRD V3.3 *** K4D311_SOLLC)		-2.083712064
Solyc09g074510.3.1	2	CEVd PSTVd	-20.461	Tubby-like F-box protein (AHRD V3.3 *** M0RYY8_MUSAM)
Solyc07g054630.3.1	2	PCFVd CSVd	-20.45	B3 domain-containing transcription factor VRN1 (AHRD V3.3 *** A0A0B0PU79_GOSAR)
Solyc04g051610.3.1	2	CLVd TASVd	-20.444	violaxanthin de-epoxidase-like protein (AHRD V3.3 *** AT2G21860.1)
Solyc12g019480.2.1	2	CEVd CSVd	-20.44	Formin-like protein (AHRD V3.3 *** K4DDH4_SOLLC)
Solyc01g091820.3.1	2	PSTVd MPVd	-20.437	Flap endonuclease GEN-like 1 (AHRD V3.3 *** W9SAV0_9ROSA)
Solyc02g093810.3.1	2	CEVd TASVd	-20.425	HAUS augmin-like complex subunit 6 (AHRD V3.3 *** A0A061ECN9_THECC)
Solyc09g008600.3.1	2	PSTVd TCDVd	-20.414	Eukaryotic aspartyl protease family protein (AHRD V3.3 *** AT5G22850.1)
Solyc11g069100.2.1	2	PSTVd TCDVd	-20.409	LOW QUALITY:Argonaute family member (AHRD V3.3 *-* A9RG03_PHYPA)
Solyc12g098700.1.1	2	CEVd TASVd	-20.404	RNA helicase DEAD42
Solyc02g091890.2.1	2	CEVd TASVd	-20.4	myb-like protein X (AHRD V3.3 *-* AT4G33740.5)
Solyc07g021120.2.1	2	CEVd PSTVd	-20.386	conserved telomere maintenance component 1 (AHRD V3.3 *** AT4G09680.4)
Solyc08g081260.1.1	2	CEVd CSVd	-20.386	Disease resistance protein (TIR-NBS class) (AHRD V3.3 *** A0A061FNY9_THECC)
Solyc08g022140.1.1	2	TCDVd PSTVd	-20.375	LOW QUALITY:2Fe-2S ferredoxin-like superfamily protein (AHRD V3.3 *-* AT4G32590.2)
Solyc07g064700.3.1	2	CEVd CLVd	-20.372	Bromodomain-containing protein, putative (AHRD V3.3 *** A0A061F5J3_THECC)
Solyc04g071320.3.1	2	TCDVd PSTVd	-20.369	ubiquitin interaction motif-containing protein (AHRD V3.3 *** AT1G43690.1)
Solyc01g098430.3.1	2	CEVd TASVd	-20.353	Breast carcinoma-amplified sequence 3 (AHRD V3.3 *** W9SH94_9ROSA)		1.185417039
Solyc03g005280.3.1	2	TASVd CSVd	-20.35	Aspartic proteinase (AHRD V3.3 *** A0A151SSN8_CAJCA)
Solyc07g064270.3.1	2	CLVd CEVd	-20.35	Glucose-6-phosphate/phosphate-translocator family protein (AHRD V3.3 *** B9I0B8_POPTR)
Solyc03g033260.3.1	2	PSTVd TASVd	-20.348	Maltose excess protein 1 (AHRD V3.3 *-* A0A0C5DIX1_CAMSI)
Solyc04g064720.3.1	2	PSTVd TASVd	-20.348	Maltose excess protein 1 (AHRD V3.3 *** A0A0C5DIX1_CAMSI)
Solyc09g091760.2.1	2	PSTVd CLVd	-20.338	bHLH transcription factor 151
Solyc01g112220.3.1	2	MPVd CEVd	-20.325	Kinase family protein (AHRD V3.3 *** U5GGQ9_POPTR)		3.442965306
Solyc04g071580.3.1	2	CLVd CEVd	-20.323	ASR2
Solyc04g080840.2.1	2	MPVd PSTVd	-20.3	Beta-galactosidase (AHRD V3.3 *** B9R812_RICCO)
Solyc04g071540.3.1	2	PSTVd CEVd	-20.3	Sterol glucosyltransferase (AHRD V3.3 *** Q2I015_9SOLA)
Solyc04g010330.3.1	2	TCDVd TASVd	-20.3	Auxin-regulated protein
Solyc01g080640.3.1	2	CEVd PSTVd	-20.3	Multidrug resistance protein ABC transporter family protein (AHRD V3.3 *** G7IF78_MEDTR)
Solyc12g077540.2.1	2	CEVd TASVd	-20.3	Trihelix transcription factor GT-1 (AHRD V3.3 *** TGT1_ARATH)
Solyc09g031580.3.1	2	CEVd TASVd	-20.3	RING/FYVE/PHD zinc finger protein (AHRD V3.3 *-* G7K198_MEDTR)
Solyc08g076360.3.1	2	CEVd PSTVd	-20.3	gamma-tocopherol methyltransferase
Solyc04g079280.3.1	2	PSTVd TCDVd	-20.289	alpha/beta-Hydrolases superfamily protein (AHRD V3.3 *** AT4G34310.1)
Solyc09g015550.1.1	2	PSTVd CSVd	-20.28	LOW QUALITY:Movement protein (AHRD V3.3 *-* A0A151UGG0_CAJCA)
Solyc07g042030.2.1	2	PCFVd CLVd	-20.267	Pentatricopeptide repeat-containing protein, putative (AHRD V3.3 *** A0A061EC24_THECC)
Solyc03g113150.3.1	2	PCFVd PSTVd	-20.259	Pectate lyase (AHRD V3.3 *** K4BKG8_SOLLC)
Solyc04g010080.3.1	2	MPVd CEVd	-20.25	Meiotically up-regulated protein 71-like protein (AHRD V3.3 *** G7KWG3_MEDTR)
Solyc03g114040.3.1	2	PSTVd CEVd	-20.25	Protein PRD1 (AHRD V3.3 *** A0A0B2SCJ2_GLYSO)
Solyc08g083190.3.1	2	CLVd CSVd	-20.247	Alpha/beta-Hydrolases superfamily protein (AHRD V3.3 *** A0A061G3V4_THECC)
Solyc12g038750.1.1	2	MPVd TASVd	-20.244	LOW QUALITY:ARID/BRIGHT DNA binding domain containing protein (AHRD V3.3 *-* B2CZF7_LOTJA)
Solyc05g052630.3.1	2	PSTVd TASVd	-20.24	flocculation protein (AHRD V3.3 *** AT2G39950.9)
Solyc06g035760.3.1	2	PSTVd CLVd	-20.233	Cytochrome P450 (AHRD V3.3 *** R4R2I7_9SOLA)
Solyc12g098910.2.1	2	CSVd CEVd	-20.23	Non-specific serine/threonine protein kinase (AHRD V3.3 *** K4DHR4_SOLLC)		2.360766428
Solyc05g054090.3.1	2	PSTVd CLVd	-20.217	UDP-3-O-acyl N-acetylglycosamine deacetylase family protein (AHRD V3.3 --* AT1G25210.2)		-3.966378835
Solyc06g068065.1.1	2	PCFVd CLVd	-20.213	Pentatricopeptide repeat (PPR) superfamily protein (AHRD V3.3 --* AT5G08305.1)
Solyc01g080130.2.1	2	CLVd PCFVd	-20.2	cytochrome P450 family protein (AHRD V3.3 *** AT3G06150.1)		-1.032123228
Solyc01g098985.1.1	2	CSVd PSTVd	-20.2	Kinesin-like protein (AHRD V3.3 *** M1BMZ3_SOLTU)
Solyc04g080430.3.1	2	CLVd CSVd	-20.2	Cytosolic purine 5'-nucleotidase (AHRD V3.3 *** A0A0B0P914_GOSAR)
Solyc06g072410.2.1	2	CLVd PSTVd	-20.2	DUF674 family protein (AHRD V3.3 *-* A0A072TP22_MEDTR)
Solyc09g059650.3.1	2	CLVd PSTVd	-20.193	Vacuolar iron transporter family protein (AHRD V3.3 --* A0A061DZC1_THECC)
Solyc10g076560.1.1	2	CEVd CSVd	-20.188	Kinase, putative (AHRD V3.3 *-* B9RJQ3_RICCO)		6.32544466
Solyc11g045120.2.1	2	PSTVd CEVd	-20.18	Retrovirus-related Pol polyprotein from transposon TNT 1-94 (AHRD V3.3 *-* A0A151R7Y9_CAJCA)
Solyc08g029090.3.1	2	MPVd CEVd	-20.175	B3 domain-containing protein family (AHRD V3.3 *-* A0A151RF19_CAJCA)		-1.129135582
Solyc08g065980.3.1	2	CEVd PSTVd	-20.175	glycine-rich protein (AHRD V3.3 *** AT4G32920.3)
Solyc10g055260.2.1	2	PSTVd CEVd	-20.175	SlLAX5
Solyc01g068270.3.1	2	CSVd CEVd	-20.173	Kinase family protein (AHRD V3.3 *** B9H7J5_POPTR)
Solyc05g055480.3.1	2	CEVd CSVd	-20.168	NAC (AHRD V3.3 *** J7H8R1_CESNO)
Solyc11g072380.2.1	2	CLVd CEVd	-20.167	Vicilin-like antimicrobial peptides 2-2 (AHRD V3.3 *** W9SCA8_9ROSA)
Solyc03g083440.3.1	2	CLVd CSVd	-20.167	Glutamate synthase, putative (AHRD V3.3 *** B9RII5_RICCO)		-1.119894986
Solyc03g059490.1.1	2	CLVd MPVd	-20.167	Leucine rich repeat receptor protein kinase 2 (AHRD V3.3 *** F8WS89_SOLLC)
Solyc02g081210.3.1	2	PSTVd TCDVd	-20.15	Expansin (AHRD V3.3 *** Q9ZP33_SOLLC)		-1.964607644
Solyc02g022870.3.1	2	PSTVd CEVd	-20.15	Maternal effect embryo arrest protein (AHRD V3.3 *** A0A072VFX6_MEDTR)
Solyc07g065170.3.1	2	TCDVd MPVd	-20.14	40S ribosomal protein S8 (AHRD V3.3 *** K4CHJ6_SOLLC)
Solyc08g067890.3.1	2	PSTVd CEVd	-20.133	Copper ion binding protein (AHRD V3.3 *** A0A0K9PL91_ZOSMR)
Solyc03g114960.3.1	2	CEVd PSTVd	-20.109	ABC transporter B family protein (AHRD V3.3 *** A0A072URQ8_MEDTR)		1.545474652
Solyc06g067900.2.1	2	CSVd PSTVd	-20.109	Boron transporter, putative (AHRD V3.3 *-* A0A061G9M0_THECC)
Solyc10g009210.3.1	2	CLVd TASVd	-20.1	Calmodulin-binding protein (AHRD V3.3 *** A0A072V4D6_MEDTR)
Solyc08g067740.3.1	2	CSVd PSTVd	-20.1	ribosomal protein L5 (AHRD V3.3 --* AT3G25520.3)
Solyc07g005580.3.1	2	CLVd PSTVd	-20.093	1-acyl-sn-glycerol-3-phosphate acyltransferase (AHRD V3.3 *** K4CB29_SOLLC)		-1.169325117
Solyc02g093220.3.1	2	PCFVd MPVd	-20.093	F-box family protein (AHRD V3.3 *** D7MKT1_ARALL)		3.230756596
Solyc01g094370.3.1	2	CEVd PCFVd	-20.086	remorin 2
Solyc02g085920.3.1	2	CLVd CEVd	-20.086	antigenic heat-stable protein (AHRD V3.3 *** AT1G56420.1)		1.00332929
Solyc08g081710.3.1	2	TASVd CEVd	-20.086	membrane-associated kinase regulator (AHRD V3.3 *** AT1G64080.1)
Solyc08g006605.1.1	2	CEVd PCFVd	-20.083	dynamin related protein (AHRD V3.3 *** AT2G14120.4)
Solyc07g007960.3.1	2	PCFVd CSVd	-20.082	Ubiquitin system component Cue protein (AHRD V3.3 *** AT5G32440.3)
Solyc11g061778.1.1	2	PSTVd TASVd	-20.075	Adenylate isopentenyltransferase (AHRD V3.3 *-* A0A072UTI1_MEDTR)
Solyc10g075010.1.1	2	CEVd PSTVd	-20.067	F-box family protein (AHRD V3.3 *** B9HMA7_POPTR)		4.050142128
Solyc02g032525.1.1	2	CEVd PSTVd	-20.067	Ulp1 protease family, C-terminal catalytic domain containing protein (AHRD V3.3 *-* Q60D46_SOLDE)
Solyc09g064840.3.1	2	CLVd CEVd	-20.05	Tudor/PWWP/MBT domain-containing protein (AHRD V3.3 *-* AT3G63070.1)
Solyc00g017870.1.1	2	CSVd CLVd	-20.05	LOW QUALITY:translocon at the outer envelope membrane of chloroplasts 159 (AHRD V3.3 --* AT4G02510.4)
Solyc11g012880.2.1	2	CEVd PSTVd	-20.05	EamA-like transporter family protein (AHRD V3.3 *** AT1G77610.1)
Solyc06g066730.3.1	2	MPVd CSVd	-20.04	Coatomer beta subunit, putative (AHRD V3.3 *** B9SQC0_RICCO)		-1.602335733
Solyc02g080060.1.1	2	CLVd PCFVd	-20.04	Cysteine-rich receptor-kinase-like protein (AHRD V3.3 *** A0A072VRC1_MEDTR)		3.765024571
Solyc06g073340.3.1	2	CLVd TASVd	-20.033	RING/U-box superfamily protein (AHRD V3.3 *** AT1G05890.1)
Solyc02g068300.3.1	2	CEVd TASVd	-20.031	clade XVI lectin receptor kinase		1.069397616
Solyc10g011670.3.1	2	CLVd PSTVd	-20.025	Mitochondrial substrate carrier family protein (AHRD V3.3 *** B9I8V0_POPTR)
Solyc06g072870.1.1	2	PSTVd TASVd	-20.02	Glycosyltransferase (AHRD V3.3 *** K4C907_SOLLC)
Solyc07g019480.1.1	2	CLVd CEVd	-20.011	LOW QUALITY:B3 domain-containing protein family (AHRD V3.3 --* A0A151UHX6_CAJCA)
Solyc11g022390.2.1	2	CLVd CEVd	-19.986	CDK5 regulatory subunit-associated protein 1-like 1 (AHRD V3.3 *** A0A0B0P0K6_GOSAR)
Solyc09g010690.3.1	2	TASVd PSTVd	-19.984	Ankyrin repeat family protein (AHRD V3.3 *** B9GJP4_POPTR)		1.741819976
Solyc12g040760.1.1	2	PSTVd MPVd	-19.975	LOW QUALITY:RING/U-box superfamily protein, putative (AHRD V3.3 *-* A0A061GE38_THECC)
Solyc08g079510.3.1	2	CSVd CLVd	-19.957	cyclin-dependent kinase-like protein (AHRD V3.3 *** AT1G12330.1)
Solyc09g065130.3.1	2	PCFVd CEVd	-19.95	Mitochondrial Rho GTPase (AHRD V3.3 *** K4CUE0_SOLLC)
Solyc02g014730.3.1	2	CEVd MPVd	-19.948	Cytochrome P450 (AHRD V3.3 *** A0A103YA00_CYNCS)		2.855691242
Solyc04g058190.3.1	2	PSTVd CLVd	-19.94	PHD finger family protein (AHRD V3.3 *** B9GTY7_POPTR)
Solyc09g090250.3.1	2	PCFVd CLVd	-19.92	Casein kinase, putative (AHRD V3.3 *** B9SS69_RICCO)
Solyc05g007980.3.1	2	CSVd CLVd	-19.918	Sulfate transporter, putative (AHRD V3.3 *** B9SJ59_RICCO)
Solyc09g074670.3.1	2	PSTVd CLVd	-19.916	Zinc finger, CW-type (AHRD V3.3 *** A0A103YNR4_CYNCS)		1.046067874
Solyc07g008475.1.1	2	PSTVd CLVd	-19.914	Subtilisin-like protease (AHRD V3.3 *-* A0A1D1Z5J1_9ARAE)
Solyc02g067010.3.1	2	PSTVd TASVd	-19.914	Pattern formation EMB30-like protein (AHRD V3.3 *** A0A0B0NVB0_GOSAR)		-2.22802062
Solyc12g042860.2.1	2	CEVd CSVd	-19.913	Retrovirus-related Pol polyprotein from transposon TNT 1-94 (AHRD V3.3 *-* A0A151TG49_CAJCA)
Solyc12g098675.1.1	2	CLVd CSVd	-19.904	Eukaryotic translation initiation factor 3 subunit H (AHRD V3.3 *** K4DHP1_SOLLC)
Solyc04g025260.3.1	2	PSTVd CEVd	-19.904	Endoplasmic reticulum metallopeptidase 1 (AHRD V3.3 *** A0A151SE95_CAJCA)
Solyc04g008360.3.1	2	PSTVd CLVd	-19.9	Protein OBERON 3 (AHRD V3.3 *-* A0A0B2R231_GLYSO)
Solyc06g084570.3.1	2	CEVd PSTVd	-19.9	S-adenosyl-L-methionine-dependent methyltransferases superfamily protein (AHRD V3.3 *** AT4G02405.1)
Solyc12g056650.2.1	2	CLVd PSTVd	-19.9	GIGANTEA (AHRD V3.3 *** F2Z6M2_IPONI)		1.184970502
Solyc02g072500.3.1	2	PSTVd CLVd	-19.9	Nucleobase-ascorbate transporter-like protein (AHRD V3.3 *** G7LJF6_MEDTR)		-2.006088815
Solyc03g025850.3.1	2	PSTVd CSVd	-19.861	remorin 1
Solyc07g006840.1.1	2	CEVd PSTVd	-19.85	NAC domain protein (AHRD V3.3 *-* S5RDR3_9ROSA)
Solyc01g066917.1.1	2	PCFVd PSTVd	-19.85	Ulp1 protease family, C-terminal catalytic domain containing protein (AHRD V3.3 *-* Q60D46_SOLDE)
Solyc09g018950.3.1	2	CSVd CEVd	-19.85	RPA-interacting protein A (AHRD V3.3 *** A0A0B2QJQ5_GLYSO)
Solyc03g025160.3.1	2	TASVd CEVd	-19.84	Translational activator gcn1 (AHRD V3.3 *** A0A0B0PG07_GOSAR)
Solyc09g063025.1.1	2	CSVd CEVd	-19.833	nucleolar pre-ribosomal-associated protein (AHRD V3.3 --* AT1G72270.1)
Solyc03g098170.3.1	2	CEVd PSTVd	-19.832	tubulin folding cofactor B (AHRD V3.3 *** AT3G10220.1)
Solyc00g006820.3.1	2	TCDVd CEVd	-19.829	Major facilitator superfamily protein (AHRD V3.3 *** A0A097PNX1_SOLLC)
Solyc01g006960.3.1	2	TASVd CEVd	-19.829	Trafficking protein particle complex subunit 8 (AHRD V3.3 *** A0A0B2QRW8_GLYSO)
Solyc10g008640.3.1	2	CLVd PSTVd	-19.822	Diacylglycerol kinase (AHRD V3.3 *** K4CY41_SOLLC)		1.358444214
Solyc05g007510.3.1	2	PSTVd CLVd	-19.8	RNA-directed RNA polymerase		2.335344203
Solyc09g031970.3.1	2	CLVd PSTVd	-19.8	Alpha-1,4 glucan phosphorylase (AHRD V3.3 *** K4CSQ2_SOLLC)		-1.827747156
Solyc02g071330.3.1	2	PSTVd CEVd	-19.8	SH3 domain-containing protein (AHRD V3.3 *** AT4G18060.1)
Solyc11g045480.2.1	2	CLVd PSTVd	-19.8	myosin-binding protein (Protein of unknown function, DUF593) (AHRD V3.3 *** AT5G06560.1)
Solyc04g009500.3.1	2	CEVd TASVd	-19.796	Mediator of RNA polymerase II transcription subunit 15-like protein (AHRD V3.3 *** A0A0U3AA10_REHGL)		1.076030967
Solyc01g097120.3.1	2	TASVd PSTVd	-19.789	TPX2 (targeting protein for Xklp2) protein family (AHRD V3.3 *-* AT1G54460.1)
Solyc12g009600.2.1	2	CSVd CLVd	-19.767	Thylakoid lumenal 16.5 kDa protein (AHRD V3.3 *** A0A061GNW6_THECC)		-3.172373707
Solyc10g007150.3.1	2	CSVd CLVd	-19.767	Apoptosis inhibitory 5 (AHRD V3.3 *** A0A103XEZ4_CYNCS)
Solyc03g044950.2.1	2	CEVd TASVd	-19.75	Calcium uniporter, mitochondrial (AHRD V3.3 *** A0A0B0PJN2_GOSAR)
Solyc10g055060.2.1	2	PSTVd MPVd	-19.75	Nucleotide binding site-leucine rich repeat protein (AHRD V3.3 *** A0A0H5AGV4_SOLPI)
Solyc05g018590.3.1	2	MPVd CEVd	-19.75	26S protease regulatory subunit, putative (AHRD V3.3 *** B9STQ0_RICCO)
Solyc10g078370.2.1	2	CEVd CSVd	-19.75	Auxin Efflux Facilitator 9
Solyc04g012060.3.1	2	PSTVd CSVd	-19.743	Ribonucleoside-diphosphate reductase (AHRD V3.3 *** K4BPQ8_SOLLC)
Solyc11g042460.2.1	2	PSTVd MPVd	-19.735	Non-lysosomal glucosylceramidase (AHRD V3.3 *** K4D818_SOLLC)		1.818113859
Solyc06g063170.3.1	2	TASVd PCFVd	-19.733	Glutamate receptor (AHRD V3.3 *** K4C748_SOLLC)
Solyc06g082580.3.1	2	CSVd PSTVd	-19.733	Eukaryotic translation initiation factor 2 beta subunit-like (AHRD V3.3 *** Q2V9B2_SOLTU)
Solyc06g005070.2.1	2	PSTVd CEVd	-19.733	Major facilitator superfamily protein (AHRD V3.3 *** AT1G68570.1)		-2.576427848
Solyc03g083550.1.1	2	TASVd CLVd	-19.732	UDP-glucuronate 4-epimerase 4 (AHRD V3.3 *** GAE4_ARATH)		-1.860005509
Solyc09g065570.3.1	2	CLVd MPVd	-19.73	Kinase family protein (AHRD V3.3 *** B9GSJ9_POPTR)
Solyc08g079100.3.1	2	CEVd MPVd	-19.725	CRABS CLAW 1b
Solyc10g080180.2.1	2	CLVd PSTVd	-19.72	Transducin/WD40 repeat-like superfamily protein (AHRD V3.3 *** AT5G14050.1)
Solyc01g087740.1.1	2	CLVd PSTVd	-19.717	Subtilisin-like protease (AHRD V3.3 *** O82777_SOLLC)		-1.698747873
Solyc11g017280.2.1	2	PSTVd CSVd	-19.717	Leucine-rich repeat receptor-like tyrosine-protein kinase (AHRD V3.3 *** W9QXS4_9ROSA)		5.811655819
Solyc12g062480.2.1	2	PSTVd CEVd	-19.713	conserved telomere maintenance component 1 (AHRD V3.3 *** AT4G09680.4)
Solyc02g094540.3.1	2	PSTVd CEVd	-19.7	nuclear factor kappa-B-binding protein (AHRD V3.3 *-* AT5G13950.4)
Solyc12g005860.2.1	2	CSVd CLVd	-19.7	Aconitate hydratase (AHRD V3.3 *** K4DBC4_SOLLC)
Solyc07g018090.3.1	2	PSTVd CLVd	-19.7	CLEC16A-like protein (AHRD V3.3 *** AT3G28430.1)
Solyc02g067850.2.1	2	PSTVd CEVd	-19.7	LOW QUALITY:U-box domain-containing 3-like protein (AHRD V3.3 *** A0A0B0MLP6_GOSAR)
Solyc04g049140.3.1	2	CEVd PSTVd	-19.691	Transcription factor jumonji (JmjC) domain protein (AHRD V3.3 *** A0A072VKD6_MEDTR)
Solyc07g063475.1.1	2	CSVd CEVd	-19.674	protein kinase family protein (AHRD V3.3 *** AT5G54380.1)		-1.062705947
Solyc10g086280.2.1	2	CEVd MPVd	-19.654	Heavy metal transport/detoxification superfamily protein (AHRD V3.3 *** AT5G03380.1)		2.373603359
Solyc06g072310.3.1	2	CLVd PSTVd	-19.65	Homeobox-leucine zipper family protein (AHRD V3.3 *** B9N3B2_POPTR)
Solyc03g111640.3.1	2	MPVd PSTVd	-19.624	Programmed cell death 4 (AHRD V3.3 *** A0A0B0N0N9_GOSAR)
Solyc05g010060.3.1	2	PSTVd CLVd	-19.6	Phosphate transporter PHO1-like protein (AHRD V3.3 *** A0A072TS35_MEDTR)
Solyc07g005460.3.1	2	CEVd TASVd	-19.6	RNA polymerase II C-terminal domain phosphatase-like protein (AHRD V3.3 *** A0A0K9Q1D5_ZOSMR)
Solyc02g082050.3.1	2	CLVd CSVd	-19.6	disease resistance protein (TIR-NBS-LRR class) (AHRD V3.3 *** AT5G17680.2)
Solyc08g082820.3.1	2	PCFVd CEVd	-19.6	TOMBIPGRBC Tomato BiP (binding protein)/grp78
Solyc09g014780.3.1	2	PSTVd CEVd	-19.6	Regulatory-associated protein of TOR 1 (AHRD V3.3 *** AT3G08850.1)
Solyc12g089280.2.1	2	PSTVd TASVd	-19.6	5'-3' exoribonuclease 3 (AHRD V3.3 *** AT1G75660.1)
Solyc09g042740.3.1	2	CEVd CLVd	-19.589	Formin-like protein (AHRD V3.3 *** K4CSX6_SOLLC)
Solyc01g067390.3.1	2	CEVd CLVd	-19.561	RNA helicase DEAH-box1
Solyc04g081920.3.1	2	CEVd MPVd	-19.556	Pseudouridine synthase family protein (AHRD V3.3 *** AT1G76050.2)
Solyc01g094820.3.1	2	PSTVd CEVd	-19.55	ARID/BRIGHT DNA-binding domain-containing protein (AHRD V3.3 *** A0A103XI63_CYNCS)
Solyc01g073695.1.1	2	CSVd CLVd	-19.55	P-loop containing nucleoside triphosphate hydrolases superfamily protein (AHRD V3.3 *** AT5G57480.1)		-1.443874377
Solyc02g064595.1.1	2	TASVd PCFVd	-19.55	Myb transcription factor (AHRD V3.3 *-* A0A072VG04_MEDTR)
Solyc10g054940.1.1	2	TCDVd TASVd	-19.55	NBS gene
Solyc09g089560.3.1	2	CLVd PSTVd	-19.525	MATH domain-containing protein (AHRD V3.3 *** W9QVS1_9ROSA)
Solyc05g013400.3.1	2	TASVd CLVd	-19.513	Pentatricopeptide repeat superfamily protein, putative (AHRD V3.3 *** A0A061GR61_THECC)
Solyc09g015220.2.1	2	CEVd PCFVd	-19.5	Protein kinase family protein (AHRD V3.3 *** AT3G25490.1)
Solyc11g028080.2.1	2	PSTVd CEVd	-19.5	Transmembrane protein, putative (AHRD V3.3 *** G7JN47_MEDTR)		1.160109599
Solyc04g081730.3.1	2	CSVd PSTVd	-19.493	JHL20J20.12 protein, putative (AHRD V3.3 *** A0A061FCM3_THECC)
Solyc06g071160.3.1	2	PSTVd CEVd	-19.492	Galactosyltransferase family protein (AHRD V3.3 *** AT5G62620.1)
Solyc05g007460.3.1	2	CLVd CSVd	-19.491	sphingoid base hydroxylase 2 (AHRD V3.3 *** AT1G14290.1)		1.528827867
Solyc07g055585.1.1	2	PSTVd TCDVd	-19.488	Serine/threonine-protein kinase (AHRD V3.3 *-* M1BGH3_SOLTU)
Solyc07g045520.3.1	2	CLVd CEVd	-19.481	FAR1-related sequence 10 (AHRD V3.3 *** AT5G28530.3)
Solyc11g045670.2.1	2	PSTVd CLVd	-19.476	S-acyltransferase (AHRD V3.3 *** A0A0V0ING6_SOLCH)
Solyc12g087860.2.1	2	PCFVd PSTVd	-19.471	RING/U-box superfamily protein, putative (AHRD V3.3 *** A0A061FLH6_THECC)
Solyc07g055330.3.1	2	CEVd PSTVd	-19.467	RING/U-box superfamily protein, putative (AHRD V3.3 *** A0A061ECA4_THECC)
Solyc04g078250.3.1	2	PCFVd CLVd	-19.467	metal transporter Nramp2
Solyc04g025660.1.1	2	CLVd TASVd	-19.456	LOW QUALITY:Ethylene receptor homolog (AHRD V3.3 *-* Q9XET9_SOLLC)
Solyc08g061820.3.1	2	PSTVd TASVd	-19.45	F-box / LRR-repeat protein (AHRD V3.3 *** F8WLC8_CITUN)
Solyc10g084325.1.1	2	TASVd CLVd	-19.45	Subtilisin-like protease (AHRD V3.3 *** O82777_SOLLC)		1.070172008
Solyc07g042930.3.1	2	CEVd PSTVd	-19.45	Rhomboid family protein (AHRD V3.3 *** B9HXC8_POPTR)
Solyc04g077190.3.1	2	PSTVd CEVd	-19.433	Endo-1,4-beta-xylanase A (AHRD V3.3 *** A0A0B2QB53_GLYSO)		-1.968038554
Solyc11g013030.2.1	2	PSTVd TASVd	-19.433	DIS3-like exonuclease 2 (AHRD V3.3 *** K4D6A7_SOLLC)
Solyc08g079990.2.1	2	MPVd TASVd	-19.433	Subtilisin-like protease (AHRD V3.3 *** A0A151SNY0_CAJCA)
Solyc11g040120.2.1	2	PCFVd CEVd	-19.429	DNA helicase (AHRD V3.3 *** M0ZQ54_SOLTU)
Solyc11g072120.2.1	2	PSTVd CEVd	-19.426	2-oxoglutarate (2OG) and Fe(II)-dependent oxygenase superfamily protein (AHRD V3.3 *** AT1G55290.1)		-1.219494189
Solyc03g034201.1.1	2	CLVd PSTVd	-19.417	DNA repair protein RadA-like protein (AHRD V3.3 --* AT5G50340.2)
Solyc08g074440.3.1	2	CSVd CLVd	-19.413	Serine/arginine repetitive matrix protein 2 (AHRD V3.3 *-* A0A0B2Q7P1_GLYSO)
Solyc01g049770.3.1	2	CEVd TCDVd	-19.408	LOW QUALITY:SPT2 chromatin protein (AHRD V3.3 --* AT4G37860.2)		-1.17356449
Solyc09g010790.1.1	2	CLVd CSVd	-19.4	LOW QUALITY:Phosphatidylinositol N-acetyglucosaminlytransferase subunit P-like protein (AHRD V3.3 *-* A0A072TN99_MEDTR)
Solyc11g071370.1.1	2	PSTVd MPVd	-19.391	Pentatricopeptide repeat-containing family protein (AHRD V3.3 *** B9GHN6_POPTR)		-1.581561552
Solyc01g088300.3.1	2	CSVd PSTVd	-19.38	Germin-like protein 1 (AHRD V3.3 *** B9NCV4_POPTR)
Solyc09g025270.3.1	2	CEVd PSTVd	-19.375	U-box domain-containing protein 3 (AHRD V3.3 *** W9RQV1_9ROSA)		-1.104700962
Solyc10g049750.2.1	2	CSVd CLVd	-19.367	Helicase protein with RING/U-box domain-containing protein (AHRD V3.3 *** AT1G05120.1)
Solyc03g097970.3.1	2	TASVd CSVd	-19.353	B-cell receptor-associated-like protein (AHRD V3.3 *** G7JZ88_MEDTR)
Solyc02g062250.3.1	2	CEVd PSTVd	-19.35	Peptidyl-prolyl cis-trans isomerase (AHRD V3.3 *** K4B6B4_SOLLC)
Solyc04g057880.3.1	2	PSTVd MPVd	-19.35	Histone-lysine N-methyltransferase (AHRD V3.3 *-* A0A0K9NPD3_ZOSMR)
Solyc07g005250.1.1	2	PSTVd CEVd	-19.335	Auxin response factor 6 (AHRD V3.3 --* ARFF_ORYSI)
Solyc08g066120.3.1	2	CSVd PCFVd	-19.333	polyribonucleotide nucleotidyltransferase (AHRD V3.3 *** AT3G03710.1)		-1.062280055
Solyc11g008490.2.1	2	CEVd PSTVd	-19.333	Pumilio-like protein (AHRD V3.3 *** A0A0B0PW20_GOSAR)
Solyc02g085110.3.1	2	PSTVd CEVd	-19.333	Laccase (AHRD V3.3 *** I1J8U1_SOYBN)
Solyc01g080470.3.1	2	CSVd PSTVd	-19.329	tRNA/rRNA methyltransferase family protein (AHRD V3.3 *** A9PAZ0_POPTR)
Solyc04g078170.2.1	2	CSVd TASVd	-19.328	Tetratricopeptide repeat-containing protein (AHRD V3.3 *** D7MQ06_ARALL)
Solyc10g006990.3.1	2	PSTVd CEVd	-19.3	nucleotidyltransferase family protein
Solyc02g085870.3.1	2	TCDVd CLVd	-19.3	beta-ketoacyl-coenzyme A synthase		1.227797762
Solyc05g006707.1.1	2	CEVd PSTVd	-19.3	Hedgehog-interacting-like protein (AHRD V3.3 *-* C3TX91_BRASY)
Solyc12g098580.1.1	2	CLVd TASVd	-19.293	Glycosyltransferase (AHRD V3.3 *** K4DHN1_SOLLC)		4.061413457
Solyc07g042630.3.1	2	CEVd PSTVd	-19.292	Terpene cyclase/mutase family member (AHRD V3.3 *** V9LYF2_9SOLA)		2.353308325
Solyc10g080690.2.1	2	CLVd CSVd	-19.291	Patatin (AHRD V3.3 *** K4D2V9_SOLLC)		-2.453199244
Solyc12g006320.2.1	2	PSTVd CEVd	-19.288	RNA helicase DEAD35		-1.35926342
Solyc10g084020.1.1	2	CLVd CEVd	-19.285	SAUR-like auxin-responsive protein family, putative (AHRD V3.3 *** A0A061EU13_THECC)		-2.816887174
Solyc03g113490.3.1	2	PSTVd CLVd	-19.278	HIPL1-like protein (AHRD V3.3 *** A0A0B0MLG6_GOSAR)		1.995882866
Solyc01g091340.3.1	2	CEVd PSTVd	-19.271	Peptidyl-prolyl cis-trans isomerase (AHRD V3.3 *-* A0A0K9P1Y7_ZOSMR)
Solyc02g065790.3.1	2	CSVd TASVd	-19.267	Haloacid dehalogenase-like hydrolase (HAD) superfamily protein (AHRD V3.3 *-* AT3G29760.5)
Solyc02g062930.3.1	2	PSTVd CLVd	-19.259	vacuolar iron transporter (VIT) family protein (AHRD V3.3 --* AT4G27860.4)
Solyc06g051750.3.1	2	TASVd PSTVd	-19.246	Cytochrome P450 (AHRD V3.3 *** Q70Z22_TOBAC)		-2.403748658
Solyc06g036580.3.1	2	TASVd CSVd	-19.241	U4/U6 small nuclear ribonucleoprotein Prp3 (AHRD V3.3 *** A0A0B2RPV3_GLYSO)
Solyc02g037495.1.1	2	PCFVd CEVd	-19.239	AMP-dependent synthetase and ligase family protein (AHRD V3.3 *** AT5G16340.1)		4.120342079
Solyc02g062070.1.1	2	CSVd PSTVd	-19.236	LOW QUALITY:NAC domain-containing protein, putative (AHRD V3.3 *-* B9SK58_RICCO)
Solyc12g049340.2.1	2	CLVd TCDVd	-19.233	3-ketoacyl-CoA synthase (AHRD V3.3 *** K4BB98_SOLLC)		1.166805386
Solyc01g090200.3.1	2	CLVd CEVd	-19.225	glycine-tRNA ligase (AHRD V3.3 *** AT3G48110.1)		-1.624333564
Solyc10g055550.2.1	2	CLVd CEVd	-19.216	BZIP transcription factor (AHRD V3.3 *** B7FIL7_MEDTR)
Solyc01g090390.1.1	2	PSTVd CEVd	-19.21	Pentatricopeptide repeat (PPR-like) superfamily protein (AHRD V3.3 *** AT2G44880.2)
Solyc08g006210.2.1	2	CLVd CEVd	-19.2	Transcriptional factor B3 family protein (AHRD V3.3 *** AT2G24700.1)
Solyc03g062720.3.1	2	PSTVd CLVd	-19.2	Photosynthetic NDH subcomplex B 2 (AHRD V3.3 *** A0A0F7GZL7_9ROSI)		-4.778631499
Solyc05g032840.1.1	2	TASVd PSTVd	-19.187	LOW QUALITY:40S ribosomal protein S27 (AHRD V3.3 --* RS27_CHLRE)
Solyc02g091120.3.1	2	CEVd PCFVd	-19.183	DNA ligase (AHRD V3.3 *** K4BCR1_SOLLC)		1.245595418
Solyc04g018140.1.1	2	CEVd CLVd	-19.174	LOW QUALITY:F-box/RNI-like superfamily protein (AHRD V3.3 --* AT3G58940.2)
Solyc09g059400.3.1	2	PSTVd CLVd	-19.169	CCCH-type zinc fingerfamily protein with RNA-binding domain-containing protein (AHRD V3.3 --* AT5G12440.8)
Solyc01g108450.3.1	2	PSTVd TASVd	-19.167	Carboxypeptidase (AHRD V3.3 *** K4B360_SOLLC)
Solyc06g009370.3.1	2	CLVd PCFVd	-19.157	tolB protein-like protein (AHRD V3.3 *** AT4G01870.2)		2.64341111
Solyc02g027080.2.1	2	MPVd CSVd	-19.15	Disease resistance protein BS2 (AHRD V3.3 *** Q9SNW0_9SOLA)
Solyc11g008670.2.1	2	CEVd PSTVd	-19.147	Chromatin assembly factor 1, subunit A, putative (AHRD V3.3 *** B9RM13_RICCO)
Solyc09g090730.2.1	2	CLVd CEVd	-19.133	AMT1		2.791040023
Solyc01g107300.3.1	2	TASVd CLVd	-19.125	Protein phosphatase 2C family protein (AHRD V3.3 *** AT4G33920.1)
Solyc05g054980.3.1	2	CEVd CLVd	-19.1	Serine/threonine-protein phosphatase 2A regulatory subunit B'' subunit alpha (AHRD V3.3 *** A0A0B0NW47_GOSAR)
Solyc07g066390.1.1	2	CEVd PSTVd	-19.1	Pentatricopeptide repeat-containing protein (AHRD V3.3 *** A0A103Y4I4_CYNCS)		-2.191686482
Solyc12g005875.1.1	2	MPVd PSTVd	-19.1	NEDD8-activating enzyme E1 regulatory subunit (AHRD V3.3 *-* K4DBC5_SOLLC)		1.451773854
Solyc04g051790.2.1	2	CSVd PSTVd	-19.081	LOW QUALITY:Transposon protein, putative, mutator sub-class (AHRD V3.3 *-* Q60DJ3_ORYSJ)
Solyc06g062580.3.1	2	PCFVd CLVd	-19.075	Beta-galactosidase (AHRD V3.3 *** BGAL_SOLLC)		-2.36807315
Solyc04g064520.3.1	2	TCDVd TASVd	-19.067	Transmembrane protein, putative (AHRD V3.3 *** G7LHG7_MEDTR)
Solyc06g064840.3.1	2	PSTVd CEVd	-19.059	AGAMOUS MADS box factor transcription factor (AHRD V3.3 *** A0A0K9Q4Y3_ZOSMR)
Solyc09g090700.1.1	2	CLVd TASVd	-19.051	Aldehyde dehydrogenase (AHRD V3.3 *** A0A0V0ICD2_SOLCH)
Solyc11g011910.2.1	2	PSTVd CSVd	-19.05	Transmembrane 9 superfamily member (AHRD V3.3 *** K4D5Z6_SOLLC)
Solyc07g039620.2.1	2	CLVd PSTVd	-19.033	cellulose synthase A4 (AHRD V3.3 --* AT5G44030.1)
Solyc03g118355.1.1	2	CEVd PSTVd	-19.03	dual specificity protein phosphatase family protein (AHRD V3.3 *-* AT5G23720.1)
Solyc10g076530.2.1	2	CLVd CEVd	-19	Kinase, putative (AHRD V3.3 *** B9RE26_RICCO)
Solyc06g071050.3.1	2	PSTVd CSVd	-19	Hypersensitive-induced response protein (AHRD V3.3 *** A6YGE4_CARPA)		3.286136405
Solyc12g096750.2.1	2	CLVd TASVd	-19	Dbxref=InterPro:IPR000408
Solyc12g009050.2.1	2	CLVd CEVd	-18.991	Nuclear transcription factor Y subunit (AHRD V3.3 *-* A0A0K9P8V1_ZOSMR)
Solyc06g083600.2.1	2	CSVd CLVd	-18.99	B3 domain-containing transcription factor ABI3-like protein (AHRD V3.3 *** A0A0B0MR68_GOSAR)
[truncated: 6,678 more rows]

## Sheet: S2b
Table S2b: Gene ontology enrichment of potential PTGS targets of artificial vd-sRNAs for the 3 subontologies (BP for Biological Process, MF for Molecular Function, and CC for Cellular Component) sorted in descending order of probability
Subontology	GO.ID	Term	Annotated	Significant	Expected	Rank in classicFisher	classicFisher	classicKS	elimKS
BP	GO:0007018	microtubule-based movement	65	44	18.09	1	2.4e-11	1.2e-10	1.2e-10
BP	GO:0006468	protein phosphorylation	1247	429	347.06	5	3.4e-08	1.8e-06	1.8e-06
BP	GO:0055085	transmembrane transport	633	217	176.17	11	0.00014	0.0013	0.0013
BP	GO:0006075	(1->3)-beta-D-glucan biosynthetic process	10	8	2.78	14	0.00091	0.0018	0.0018
BP	GO:0006418	tRNA aminoacylation for protein translation	36	20	10.02	13	0.00042	0.0021	0.0021
BP	GO:0022402	cell cycle process	59	29	16.42	12	0.00040	0.0023	0.0023
BP	GO:0006811	ion transport	410	129	114.11	95	0.05401	0.0041	0.0041
BP	GO:0000226	microtubule cytoskeleton organization	38	20	10.58	16	0.00106	0.0045	0.0045
BP	GO:0030258	lipid modification	23	12	6.4	44	0.01156	0.0087	0.0087
BP	GO:0046839	phospholipid dephosphorylation	11	6	3.06	96	0.05606	0.0118	0.0118
BP	GO:0046856	phosphatidylinositol dephosphorylation	11	6	3.06	97	0.05606	0.0118	0.0118
BP	GO:0006325	chromatin organization	65	26	18.09	63	0.02246	0.0123	0.0123
BP	GO:0042440	pigment metabolic process	40	20	11.13	23	0.00238	0.0126	0.0126
BP	GO:0006400	tRNA modification	21	11	5.84	50	0.01491	0.0142	0.0142
BP	GO:0009451	RNA modification	61	27	16.98	33	0.00428	0.0145	0.0145
BP	GO:0006813	potassium ion transport	33	17	9.18	26	0.00333	0.0148	0.0148
BP	GO:0006812	cation transport	287	82	79.88	319	0.41071	0.0148	0.0148
BP	GO:0071804	cellular potassium ion transport	31	16	8.63	31	0.00426	0.0154	0.0154
BP	GO:0071805	potassium ion transmembrane transport	31	16	8.63	32	0.00426	0.0154	0.0154
BP	GO:0046148	pigment biosynthetic process	33	17	9.18	27	0.00333	0.0172	0.0172
BP	GO:0051640	organelle localization	17	9	4.73	64	0.02501	0.0175	0.0175
BP	GO:0007264	small GTPase mediated signal transduction	24	13	6.68	36	0.00576	0.0202	0.0202
BP	GO:0098813	nuclear chromosome segregation	15	9	4.17	39	0.00901	0.0212	0.0212
BP	GO:0030001	metal ion transport	155	53	43.14	88	0.04750	0.0215	0.0215
BP	GO:0000819	sister chromatid segregation	13	8	3.62	43	0.01130	0.0216	0.0216
BP	GO:0016192	vesicle-mediated transport	117	44	32.56	45	0.01328	0.0249	0.0249
BP	GO:0006626	protein targeting to mitochondrion	10	6	2.78	78	0.03316	0.0313	0.0313
BP	GO:0070585	protein localization to mitochondrion	10	6	2.78	79	0.03316	0.0313	0.0313
BP	GO:0072655	establishment of protein localization to mitochondrion	10	6	2.78	80	0.03316	0.0313	0.0313
BP	GO:0016458	gene silencing	15	6	4.17	209	0.21730	0.0318	0.0318
BP	GO:0009741	response to brassinosteroid	10	4	2.78	240	0.29356	0.0324	0.0324
BP	GO:0009742	brassinosteroid mediated signaling pathway	10	4	2.78	241	0.29356	0.0324	0.0324
BP	GO:0043401	steroid hormone mediated signaling pathway	10	4	2.78	242	0.29356	0.0324	0.0324
BP	GO:0048545	response to steroid hormone	10	4	2.78	243	0.29356	0.0324	0.0324
BP	GO:0071367	cellular response to brassinosteroid stimulus	10	4	2.78	244	0.29356	0.0324	0.0324
BP	GO:0071383	cellular response to steroid hormone stimulus	10	4	2.78	245	0.29356	0.0324	0.0324
BP	GO:0071396	cellular response to lipid	10	4	2.78	246	0.29356	0.0324	0.0324
BP	GO:0006298	mismatch repair	14	7	3.9	101	0.06520	0.0365	0.0365
BP	GO:0006338	chromatin remodeling	13	7	3.62	85	0.04260	0.0377	0.0377
BP	GO:0007186	G-protein coupled receptor signaling pathway	15	8	4.17	76	0.03257	0.0378	0.0378
BP	GO:0005985	sucrose metabolic process	13	7	3.62	86	0.04260	0.0406	0.0406
BP	GO:0007034	vacuolar transport	16	9	4.45	52	0.01555	0.0417	0.0417
BP	GO:0006721	terpenoid metabolic process	12	7	3.34	65	0.02575	0.0426	0.0426
BP	GO:0016114	terpenoid biosynthetic process	12	7	3.34	66	0.02575	0.0426	0.0426
BP	GO:0033993	response to lipid	11	4	3.06	291	0.36700	0.0429	0.0429
BP	GO:0008299	isoprenoid biosynthetic process	35	15	9.74	84	0.03992	0.0430	0.0430
BP	GO:0006720	isoprenoid metabolic process	37	15	10.3	100	0.06481	0.0445	0.0445
BP	GO:0009072	aromatic amino acid family metabolic process	35	16	9.74	53	0.01781	0.0451	0.0451
BP	GO:0000070	mitotic sister chromatid segregation	12	7	3.34	67	0.02575	0.0458	0.0458
BP	GO:0140014	mitotic nuclear division	12	7	3.34	68	0.02575	0.0458	0.0458
BP	GO:0006605	protein targeting	41	15	11.41	151	0.14096	0.0458	0.0458
BP	GO:0048285	organelle fission	23	10	6.4	112	0.07831	0.0478	0.0478
BP	GO:0048731	system development	32	12	8.91	154	0.15273	0.0491	0.0491
MF	GO:0005524	ATP binding	2025	784	589.11	11	2.5e-23	3.4e-20	3.4e-20
MF	GO:0003777	microtubule motor activity	65	44	18.91	14	1.3e-10	4.0e-10	4.0e-10
MF	GO:0005515	protein binding	3287	1084	956.25	17	3.8e-08	7.0e-08	6.4e-07
MF	GO:0004672	protein kinase activity	1219	433	354.63	22	2.8e-07	7.0e-06	7.0e-06
MF	GO:0008017	microtubule binding	39	25	11.35	26	6.0e-06	2.3e-05	2.3e-05
MF	GO:0004252	serine-type endopeptidase activity	155	66	45.09	31	0.00022	0.00012	0.00012
MF	GO:0000166	nucleotide binding	3052	1129	887.88	1	1.7e-25	1.3e-21	0.00046
MF	GO:0005216	ion channel activity	72	34	20.95	34	0.00084	0.00091	0.00091
MF	GO:0042623	ATPase activity, coupled	100	43	29.09	42	0.00205	0.00206	0.00206
MF	GO:0003843	1,3-beta-D-glucan synthase activity	10	8	2.91	40	0.00127	0.00238	0.00238
MF	GO:0015405	P-P-bond-hydrolysis-driven transmembrane transporter activity	79	35	22.98	43	0.00283	0.00254	0.00254
MF	GO:0008509	anion transmembrane transporter activity	60	25	17.46	72	0.02504	0.00378	0.00378
MF	GO:0043168	anion binding	2678	1001	779.08	7	4.9e-24	1.6e-20	0.00500
MF	GO:0005096	GTPase activator activity	22	12	6.4	61	0.01081	0.00683	0.00683
MF	GO:0004812	aminoacyl-tRNA ligase activity	38	20	11.05	41	0.00194	0.00820	0.00820
MF	GO:0016887	ATPase activity	201	85	58.47	30	4.1e-05	5.4e-05	0.01098
MF	GO:0004872	receptor activity	50	24	14.55	45	0.00359	0.01099	0.01099
MF	GO:0060089	molecular transducer activity	50	24	14.55	46	0.00359	0.01099	0.01099
MF	GO:0005543	phospholipid binding	47	17	13.67	131	0.18055	0.01181	0.01181
MF	GO:0032553	ribonucleotide binding	2469	936	718.28	4	1.3e-24	5.4e-21	0.01330
MF	GO:0042626	ATPase activity, coupled to transmembrane movement of substances	71	31	20.66	50	0.00621	0.01334	0.01334
MF	GO:0043492	ATPase activity, coupled to movement of substances	71	31	20.66	51	0.00621	0.01334	0.01334
MF	GO:0030554	adenyl nucleotide binding	2240	860	651.66	6	2.1e-24	9.0e-21	0.01444
MF	GO:0032559	adenyl ribonucleotide binding	2235	859	650.2	5	1.5e-24	6.9e-21	0.01453
MF	GO:0038023	signaling receptor activity	48	23	13.96	47	0.00443	0.01458	0.01458
MF	GO:0003887	DNA-directed DNA polymerase activity	12	7	3.49	76	0.03274	0.01539	0.01539
MF	GO:0016157	sucrose synthase activity	11	7	3.2	65	0.01815	0.01712	0.01712
MF	GO:0019842	vitamin binding	40	14	11.64	142	0.25370	0.01839	0.01839
MF	GO:0016820	hydrolase activity, acting on acid anhyd...	77	31	22.4	70	0.02314	0.01858	0.01858
MF	GO:0035091	phosphatidylinositol binding	12	7	3.49	77	0.03274	0.02041	0.02041
MF	GO:0000155	phosphorelay sensor kinase activity	28	13	8.15	79	0.03874	0.02079	0.02079
MF	GO:0004673	protein histidine kinase activity	28	13	8.15	80	0.03874	0.02079	0.02079
MF	GO:0016775	phosphotransferase activity, nitrogenous group as acceptor	28	13	8.15	81	0.03874	0.02079	0.02079
MF	GO:0015079	potassium ion transmembrane transporter activity	31	16	9.02	54	0.00688	0.02121	0.02121
MF	GO:0034061	DNA polymerase activity	13	8	3.78	63	0.01500	0.02408	0.02408
MF	GO:0030983	mismatched DNA binding	12	7	3.49	78	0.03274	0.02517	0.02517
MF	GO:0003774	motor activity	86	52	25.02	16	1.4e-09	1.4e-08	0.02521
MF	GO:0010181	FMN binding	19	10	5.53	73	0.02632	0.02800	0.02800
MF	GO:0017076	purine nucleotide binding	2463	931	716.53	8	5.4e-24	2.0e-20	0.02902
MF	GO:0016682	oxidoreductase activity, acting on diphenols and related substances as donors, oxygen as acceptor	14	9	4.07	52	0.00662	0.02934	0.02934
MF	GO:0016866	intramolecular transferase activity	44	21	12.8	53	0.00679	0.03177	0.03177
MF	GO:0043531	ADP binding	210	75	61.09	68	0.02167	0.03739	0.03739
MF	GO:0097367	carbohydrate derivative binding	2490	938	724.38	10	1.2e-23	3.9e-20	0.03748
MF	GO:0008514	organic anion transmembrane transporter activity	22	9	6.4	129	0.16143	0.03882	0.03882
MF	GO:0032555	purine ribonucleotide binding	2450	926	712.75	9	7.7e-24	2.8e-20	0.04026
MF	GO:0016810	hydrolase activity, acting on carbon-nitrogen (but not peptide) bonds	58	26	16.87	55	0.00776	0.04408	0.04408
MF	GO:0035251	UDP-glucosyltransferase activity	57	29	16.58	32	0.00043	0.00177	0.04537
MF	GO:0016679	oxidoreductase activity, acting on diphenols and related substances as donors	17	10	4.95	59	0.01005	0.04652	0.04652
MF	GO:0003779	actin binding	41	17	11.93	95	0.06097	0.04652	0.04652
MF	GO:0008092	cytoskeletal protein binding	90	46	26.18	27	8.9e-06	1.2e-05	0.04770
CC	GO:0000148	1,3-beta-D-glucan synthase complex	10	8	2.66	2	0.00065	0.0014	0.0014
CC	GO:0005777	peroxisome	23	12	6.12	5	0.00782	0.0023	0.0023
CC	GO:0030117	membrane coat	25	12	6.65	8	0.01748	0.0088	0.0088
CC	GO:0015629	actin cytoskeleton	33	10	8.78	76	0.37780	0.0094	0.0094
CC	GO:0016459	myosin complex	21	8	5.59	45	0.17064	0.0125	0.0125
CC	GO:0016020	membrane	1940	558	516.31	3	0.00126	0.0057	0.0148
CC	GO:0098805	whole membrane	58	19	15.44	47	0.17845	0.0158	0.0158
CC	GO:0016591	RNA polymerase II, holoenzyme	12	7	3.19	11	0.02004	0.0310	0.0310
CC	GO:0005643	nuclear pore	16	9	4.26	7	0.01137	0.0352	0.0352
CC	GO:0005798	Golgi-associated vesicle	20	9	5.32	22	0.05846	0.0462	0.0462
CC	GO:0012506	vesicle membrane	20	9	5.32	23	0.05846	0.0462	0.0462
CC	GO:0030120	vesicle coat	20	9	5.32	24	0.05846	0.0462	0.0462
CC	GO:0030659	cytoplasmic vesicle membrane	20	9	5.32	25	0.05846	0.0462	0.0462
CC	GO:0030660	Golgi-associated vesicle membrane	20	9	5.32	26	0.05846	0.0462	0.0462
CC	GO:0030662	coated vesicle membrane	20	9	5.32	27	0.05846	0.0462	0.0462
CC	GO:0044433	cytoplasmic vesicle part	20	9	5.32	28	0.05846	0.0462	0.0462

## Sheet: S3
Table S3: Potential RdDM targets of CEVd derived sRNAs in promoter regions of tomato
Sample	Chromosome_coordinates	#reads	feature_type	gene1_ref	gene1_function	gene2_ref	gene2_function	orientation	coordinates_in_chromosome	SAM_data	Reads_seq	Ref_seq	5prime_distance	DEG upstream	LogFC	P value	FDR	vd-sRNA in gene promoter	3prime_distance	DEG downstream	LogFC	P value	FDR	vd-sRNA in gene promoter
S2	SL3.0ch05_66058382	2	intergenic	Solyc05g055640.3.1	ARM repeat superfamily protein (AHRD V3.3 --* AT1G12930.1)	Solyc05g055650.3.1	Quinohemoprotein ethanol dehydrogenase type-1 (AHRD V3.3 *-* A0A0B2Q0Y5_GLYSO)	16	66058382	19M	ACTTCCTCCAGGTTTCCCC	MD:Z:15G1A1	168	no					4	no
S1	SL3.0ch10_1729760	1	intergenic	Solyc10g007340.3.1	Methylthioribose-1-phosphate isomerase (AHRD V3.3 *-* A0A0B0PHV1_GOSAR)	Solyc10g007345.1.1	LOW QUALITY:Ribonuclease H (AHRD V3.3 *** Q2HU20_MEDTR)	0	1729760	18M	CAGGAGCTCGTCTCCTTC	MD:Z:6A2A8	75	no					10	no
S1	SL3.0ch01_78340979	2	intergenic	Solyc01g079390.3.1	Histone-lysine N-methyltransferase MEDEA (AHRD V3.3 *-* MEDEA_ARATH)	Solyc01g079400.3.1	TRICHOME BIREFRINGENCE-LIKE 6 (AHRD V3.3 *** AT3G62390.1)	16	78340979	21M	TTGGGGTTGAAGCTTCAGTTG	MD:Z:3A2A5T8	572	no					13	no
S1	SL3.0ch00_8854829	1	intergenic	Solyc00g010525.1.1	Tetratricopeptide repeat (TPR)-like superfamily protein (AHRD V3.3 --* AT5G46400.3)	Solyc00g010530.1.1	protein FLOWERING locus D-like protein (AHRD V3.3 --* AT3G10390.4)	16	8854829	19M	GCTTCAGCGACGAGCGGAT	MD:Z:5C8A1C2	113	no					18	no
S1	SL3.0ch00_8854823	3	intergenic	Solyc00g010525.1.1	Tetratricopeptide repeat (TPR)-like superfamily protein (AHRD V3.3 --* AT5G46400.3)	Solyc00g010530.1.1	protein FLOWERING locus D-like protein (AHRD V3.3 --* AT3G10390.4)	16	8854823	19M	CGAGCCGCTTCAGCGACGA	MD:Z:5T5C7	107	no					24	no
S2	SL3.0ch00_8854823	6	intergenic	Solyc00g010525.1.1	Tetratricopeptide repeat (TPR)-like superfamily protein (AHRD V3.3 --* AT5G46400.3)	Solyc00g010530.1.1	protein FLOWERING locus D-like protein (AHRD V3.3 --* AT3G10390.4)	16	8854823	19M	CGAGGCGCTTCAGCGACGA	MD:Z:4C0T5C7	107	no					24	no
S1	SL3.0ch01_2157611	8	intergenic	Solyc01g008080.3.1	40S ribosomal protein S27 (AHRD V3.3 *** M0TJU4_MUSAM)	Solyc01g008090.3.1	40S ribosomal protein S27 (AHRD V3.3 *-* M0TJU4_MUSAM)	0	2157611	19M	CGGCGGCGAGGGAAGAAGT	MD:Z:13G4A0	31	no					45	no
S2	SL3.0ch01_2157611	2	intergenic	Solyc01g008080.3.1	40S ribosomal protein S27 (AHRD V3.3 *** M0TJU4_MUSAM)	Solyc01g008090.3.1	40S ribosomal protein S27 (AHRD V3.3 *-* M0TJU4_MUSAM)	0	2157611	19M	CGGCGGCGAGGGAAGAAGT	MD:Z:13G4A0	31	no					45	no
S1	SL3.0ch01_2157610	9	intergenic	Solyc01g008080.3.1	40S ribosomal protein S27 (AHRD V3.3 *** M0TJU4_MUSAM)	Solyc01g008090.3.1	40S ribosomal protein S27 (AHRD V3.3 *-* M0TJU4_MUSAM)	0	2157610	20M	ACGGCGGCGAGGGAAGAAGT	MD:Z:0C13G4A0	30	no					46	no
S2	SL3.0ch01_2157610	5	intergenic	Solyc01g008080.3.1	40S ribosomal protein S27 (AHRD V3.3 *** M0TJU4_MUSAM)	Solyc01g008090.3.1	40S ribosomal protein S27 (AHRD V3.3 *-* M0TJU4_MUSAM)	16	2157610	19M	ACGGCGGCGAGGGAAGAAG	MD:Z:0C13G4	30	no					46	no
S2	SL3.0ch11_55680695	2	intergenic	Solyc11g072140.2.1	Protein kinase family protein (AHRD V3.3 *** B5RHV5_MUSBA)	Solyc11g072150.2.1	Nuclear transcription factor Y subunit C8 (AHRD V3.3 *** I3TAY5_MEDTR)	16	55680695	22M	CCCCGACCTCGTCTTCCTCCAG	MD:Z:4T8C2T5	286	no					46	no
S1	SL3.0ch01_2157608	4	intergenic	Solyc01g008080.3.1	40S ribosomal protein S27 (AHRD V3.3 *** M0TJU4_MUSAM)	Solyc01g008090.3.1	40S ribosomal protein S27 (AHRD V3.3 *-* M0TJU4_MUSAM)	0	2157608	21M	GAACGGCGGCGAGGGAAGAAG	MD:Z:1G0C13G4	28	no					48	no
S1	SL3.0ch04_63710591	1	intergenic	Solyc04g079020.3.1	3-deoxy-manno-octulosonate cytidylyltransferase (AHRD V3.3 *** A0A0B2P540_GLYSO)	Solyc04g079010.1.1	3-deoxy-manno-octulosonate cytidylyltransferase (AHRD V3.3 *-* KDSB_MAIZE)	16	63710591	20M	AGCCGCGTTTTCTTAATCTT	MD:Z:1T2T15	98	no					53	no
S1	SL3.0ch08_54290942	24	intergenic	Solyc08g065880.3.1	3'-5' exonuclease domain-containing protein-like (AHRD V3.3 *** Q2V9B5_SOLTU)	Solyc08g065890.3.1	Clathrin interactor EPSIN 1 (AHRD V3.3 *** A0A0B2QBN6_GLYSO)	16	54290942	8M1I12M	TGGCTCCACATCCGATCGTCG	MD:Z:2T16A0	515	no					53	no
S2	SL3.0ch08_54290942	23	intergenic	Solyc08g065880.3.1	3'-5' exonuclease domain-containing protein-like (AHRD V3.3 *** Q2V9B5_SOLTU)	Solyc08g065890.3.1	Clathrin interactor EPSIN 1 (AHRD V3.3 *** A0A0B2QBN6_GLYSO)	16	54290942	8M1I12M	TGGCTCCACATCCGATCGTCG	MD:Z:2T16A0	515	no					53	no
S1	SL3.0ch06_47970995	2	intergenic	Solyc06g076950.3.1	PfkB-like carbohydrate kinase family protein (AHRD V3.3 *** A0A061GZW1_THECC)	Solyc06g076960.2.1	ELF4-like 4 (AHRD V3.3 *** AT1G17455.2)	0	47970995	19M	AAAGAAAAAAGAACGGCGG	MD:Z:12G3G2	556	no					58	no
S2	SL3.0ch02_50313432	1	intergenic	Solyc02g087210.3.1	Zinc finger AN1 domain-containing stress-associated protein 12 (AHRD V3.3 *** A0A151RAZ5_CAJCA)	Solyc02g087220.3.1	Sterile alpha motif domain-containing family protein (AHRD V3.3 *** A9PGP1_POPTR)	0	50313432	20M	TTCAGCGGAGAAACAGGAGC	MD:Z:6T0T12	351	no					60	no
S1	SL3.0ch02_36518973	1	intergenic	Solyc02g064800.3.1	Transducin/WD-like repeat-protein (AHRD V3.3 *** A0A072W178_MEDTR)	Solyc02g064802.1.1	chloride channel D (AHRD V3.3 --* AT5G26240.2)	16	36518973	20M	GAAGCTTCAGTTGTATCCAA		69	no					120	no
S1	SL3.0ch10_63881024	3	intergenic	Solyc10g084090.2.1	Pentatricopeptide repeat superfamily protein, putative (AHRD V3.3 *** A0A061F037_THECC)	Solyc10g084095.1.1	Kinase-like protein (AHRD V3.3 --* A8BLL9_PRUAV)	16	63881024	20M	CTTCCTTTCGCTGCTGGCTC	MD:Z:7C7T1A2	451	no					122	no
S2	SL3.0ch10_63881024	1	intergenic	Solyc10g084090.2.1	Pentatricopeptide repeat superfamily protein, putative (AHRD V3.3 *** A0A061F037_THECC)	Solyc10g084095.1.1	Kinase-like protein (AHRD V3.3 --* A8BLL9_PRUAV)	0	63881024	20M	CTTCCTTTCGCTGCTGGCTC	MD:Z:7C7T1A2	451	no					122	no
S1	SL3.0ch04_65940547	1	intergenic	Solyc04g082060.3.1	F-box domain, cyclin-like protein (AHRD V3.3 *** A0A103YDV2_CYNCS)	Solyc04g082050.3.1	Ganglioside-induced differentiation-associated protein 2 (AHRD V3.3 *** A0A199VGA4_ANACO)	16	65940547	15M1D6M	CTGCTCTCCGGGCGAGTGTGA	MD:Z:11T3^T0C5	43	no					132	no
S2	SL3.0ch01_74509918	1	intergenic	Solyc01g066600.3.1	LOW QUALITY:Nitrate reductase [NADH] (AHRD V3.3 --* NIA_CUCMA)	Solyc01g066610.3.1	fanconi anemia group I-like protein (AHRD V3.3 *** AT5G49110.4)	16	74509918	20M	CCCTCGCCGCGCTTCTTTTT	MD:Z:4G2G1T10	567	no					171	no
S1	SL3.0ch01_74509917	4	intergenic	Solyc01g066600.3.1	LOW QUALITY:Nitrate reductase [NADH] (AHRD V3.3 --* NIA_CUCMA)	Solyc01g066610.3.1	fanconi anemia group I-like protein (AHRD V3.3 *** AT5G49110.4)	16	74509917	21M	TCCCTCGCCGCGCTTCTTTTT	MD:Z:5G2G1T10	566	no					172	no
S2	SL3.0ch01_74509917	3	intergenic	Solyc01g066600.3.1	LOW QUALITY:Nitrate reductase [NADH] (AHRD V3.3 --* NIA_CUCMA)	Solyc01g066610.3.1	fanconi anemia group I-like protein (AHRD V3.3 *** AT5G49110.4)	16	74509917	21M	TCCCTCGCCGCGCTTCTTTTT	MD:Z:5G2G1T10	566	no					172	no
S1	SL3.0ch03_57751616	1	intergenic	Solyc03g095290.3.1	alpha/beta-Hydrolases superfamily protein (AHRD V3.3 *** AT3G10840.1)	Solyc03g095305.1.1	COP1-interacting protein 4.1 (AHRD V3.3 --* AT4G00930.4)	0	57751616	18M	ATACCACTGAAGCTTCAA	MD:Z:16C1	67	no					183	no
S1	SL3.0ch07_62845903	1	intergenic	Solyc07g054370.3.1	F-box family protein (AHRD V3.3 *** T1RU12_SILVU)	Solyc07g054380.2.1	Homeobox-leucine zipper protein family (AHRD V3.3 *-* AT4G37790.1)	0	62845903	20M	CGGAGCTTCTCTCTGGAGAC	MD:Z:1A6T8T2	456	no					241	no
S2	SL3.0ch07_62845903	1	intergenic	Solyc07g054370.3.1	F-box family protein (AHRD V3.3 *** T1RU12_SILVU)	Solyc07g054380.2.1	Homeobox-leucine zipper protein family (AHRD V3.3 *-* AT4G37790.1)	0	62845903	20M	CGGAGCTTCTCTCTGGAGAC	MD:Z:1A6T8T2	456	no					241	no
S2	SL3.0ch04_63122044	2	intergenic	Solyc04g078290.3.1	Cytochrome P450 (AHRD V3.3 *** A0A103XWR5_CYNCS)	Solyc04g078255.1.1	CBS domain protein (DUF21) (AHRD V3.3 --* AT2G14520.4)	16	63122044	19M	CTCGTCTCCTTCCTTTCGC	MD:Z:7A0T10	75	no					279	no
S1	SL3.0ch04_63122043	7	intergenic	Solyc04g078290.3.1	Cytochrome P450 (AHRD V3.3 *** A0A103XWR5_CYNCS)	Solyc04g078255.1.1	CBS domain protein (DUF21) (AHRD V3.3 --* AT2G14520.4)	16	63122043	20M	GCTCGTCTCCTTCCTTTCGC	MD:Z:8A0T10	74	no					280	no
S2	SL3.0ch04_63122043	2	intergenic	Solyc04g078290.3.1	Cytochrome P450 (AHRD V3.3 *** A0A103XWR5_CYNCS)	Solyc04g078255.1.1	CBS domain protein (DUF21) (AHRD V3.3 --* AT2G14520.4)	16	63122043	19M	GCTCGTCTCCTTCCTTTCG	MD:Z:8A0T9	74	no					280	no
S2	SL3.0ch04_63122042	1	intergenic	Solyc04g078290.3.1	Cytochrome P450 (AHRD V3.3 *** A0A103XWR5_CYNCS)	Solyc04g078255.1.1	CBS domain protein (DUF21) (AHRD V3.3 --* AT2G14520.4)	0	63122042	21M	AGCTCGTCTCCTTCCTTTCGC	MD:Z:0T8A0T10	73	no					281	no
S2	SL3.0ch03_69203923	1	intergenic	Solyc03g118990.2.1	Elongation factor 1 alpha (AHRD V3.3 *-* A0A1B2LUN9_9CARY)	Solyc03g118995.1.1	Elongation factor 1 alpha (AHRD V3.3 *-* A0A1B2LUN9_9CARY),Pfam:PF00009	0	69203923	20M	GATCCACGGCGACCGAAGCA	MD:Z:3A10A1T3	50	no					284	no
S1	SL3.0ch04_12313354	5	intergenic	Solyc04g039990.3.1	NBS-LRR disease resistance protein (AHRD V3.3 *** C6FF78_SOYBN)	Solyc04g040000.2.1	polypyrimidine tract-binding protein 1 (AHRD V3.3 --* AT3G01150.4)	16	12313354	19M	GATACAACTGAAGCTTCAA	MD:Z:4G1G12	288	no					289	no
S2	SL3.0ch04_12313354	2	intergenic	Solyc04g039990.3.1	NBS-LRR disease resistance protein (AHRD V3.3 *** C6FF78_SOYBN)	Solyc04g040000.2.1	polypyrimidine tract-binding protein 1 (AHRD V3.3 --* AT3G01150.4)	16	12313354	20M	GATACAACTGAAGCTTCAAA	MD:Z:4G1G13	288	no					289	no
S1	SL3.0ch04_12313353	3	intergenic	Solyc04g039990.3.1	NBS-LRR disease resistance protein (AHRD V3.3 *** C6FF78_SOYBN)	Solyc04g040000.2.1	polypyrimidine tract-binding protein 1 (AHRD V3.3 --* AT3G01150.4)	16	12313353	21M	GGATACAACTGAAGCTTCAAA	MD:Z:0T4G1G13	287	no					290	no
S2	SL3.0ch04_12313353	1	intergenic	Solyc04g039990.3.1	NBS-LRR disease resistance protein (AHRD V3.3 *** C6FF78_SOYBN)	Solyc04g040000.2.1	polypyrimidine tract-binding protein 1 (AHRD V3.3 --* AT3G01150.4)	16	12313353	21M	GGATACAACTGAAGCTTCAAA	MD:Z:0T4G1G13	287	no					290	no
S1	SL3.0ch04_12313352	4	intergenic	Solyc04g039990.3.1	NBS-LRR disease resistance protein (AHRD V3.3 *** C6FF78_SOYBN)	Solyc04g040000.2.1	polypyrimidine tract-binding protein 1 (AHRD V3.3 --* AT3G01150.4)	16	12313352	21M	TGGATACAACTGAAGCTTCAA	MD:Z:1T4G1G12	286	no					291	no
S2	SL3.0ch04_12313352	1	intergenic	Solyc04g039990.3.1	NBS-LRR disease resistance protein (AHRD V3.3 *** C6FF78_SOYBN)	Solyc04g040000.2.1	polypyrimidine tract-binding protein 1 (AHRD V3.3 --* AT3G01150.4)	0	12313352	22M	TGGATACAACTGAAGCTTCAAA	MD:Z:1T4G1G13	286	no					291	no
S2	SL3.0ch08_2836436	1	intergenic	Solyc08g008420.3.1	Mitochondrial pyruvate carrier (AHRD V3.3 *** K4CIX6_SOLLC)	Solyc08g008425.1.1	Bidirectional sugar transporter SWEET (AHRD V3.3 *-* A0A142DVG7_SOLTU)	16	2836436	20M	GGGCGAGGGTGAAAGCCCTT	MD:Z:9C2G6A0	253	no					319	no
S1	SL3.0ch06_46494547	1	intergenic	Solyc06g074815.1.1	Cytochrome P450 71B35 (AHRD V3.3 --* C71BW_ARATH)	Solyc06g074810.3.1	Protein SMG8 (AHRD V3.3 *** A0A0B0MQ28_GOSAR)	0	46494547	10M1I11M	AAAGAAAAAAGCACGGCGGCGT	MD:Z:13A1T5	30	no					323	no
S1	SL3.0ch09_68691492	1	intergenic	Solyc09g082540.3.1	Tetratricopeptide repeat (TPR)-like superfamily protein (AHRD V3.3 *** AT1G04190.1)	Solyc09g082550.3.1	Sulfate transporter (AHRD V3.3 *** D7LTZ8_ARALL)	0	68691492	19M	CGCTGCTGGCTTCACATCC	MD:Z:8C1A8	914	no					330	no
S1	SL3.0ch09_68691491	7	intergenic	Solyc09g082540.3.1	Tetratricopeptide repeat (TPR)-like superfamily protein (AHRD V3.3 *** AT1G04190.1)	Solyc09g082550.3.1	Sulfate transporter (AHRD V3.3 *** D7LTZ8_ARALL)	16	68691491	20M	TCGCTGCTGGCTCCACATCC	MD:Z:9C1A0T7	913	no					331	no
S2	SL3.0ch09_68691491	5	intergenic	Solyc09g082540.3.1	Tetratricopeptide repeat (TPR)-like superfamily protein (AHRD V3.3 *** AT1G04190.1)	Solyc09g082550.3.1	Sulfate transporter (AHRD V3.3 *** D7LTZ8_ARALL)	0	68691491	20M	TCGCTGCTGGCTCCACATCC	MD:Z:9C1A0T7	913	no					331	no
S1	SL3.0ch06_1075997	1	intergenic	Solyc06g006057.1.1	Leucine-rich receptor-like protein kinase family protein (AHRD V3.3 *-* AT5G46330.2)	Solyc06g006060.1.1	Leucine-rich repeat receptor-like kinase (AHRD V3.3 *-* F2WB30_9ROSI)	16	1075997	21M	CGTTCTTTTCTCTTTACTGCC	MD:Z:1T1C11T5	932	no					367	no
S1	SL3.0ch00_14586296	1	intergenic	Solyc00g094520.1.1	LOW QUALITY:NADH-ubiquinone oxidoreductase chain 6 (AHRD V3.3 *-* A0A151UEX6_CAJCA)	Solyc00g094530.1.1	LOW QUALITY:NADH-ubiquinone oxidoreductase chain 1 (AHRD V3.3 *-* NU1M_PETHY)	16	14586296	10M1I11M	GGCGACCGAAGCAGCCGCTCCC	MD:Z:11G5C3	805	no					409	no
S2	SL3.0ch05_58468622	1	intergenic	Solyc05g045900.1.1	LOW QUALITY:Ribosomal protein S19 (AHRD V3.3 *-* Q5MA05_TOBAC)	Solyc05g045910.1.1	Ribosomal protein S3 (AHRD V3.3 *-* I3NTU1_9SOLA)	16	58468622	22M	CGCCGCGCTTCTTTTTTTCTTT	MD:Z:2A1C1C15	920	no					464	no
S1	SL3.0ch09_1599877	2	intergenic	Solyc09g008120.3.1	ATP-dependent RNA helicase, putative (AHRD V3.3 *** B9REC8_RICCO)	Solyc09g008130.3.1	Phosphoglycerate kinase (AHRD V3.3 *** K4CQK2_SOLLC)	16	1599877	20M	ACCCAAGCCGCTTTTTTTTT	MD:Z:7A0T11	249	no					494	no
S1	SL3.0ch05_58446406	1	intergenic	Solyc05g045820.1.1	LOW QUALITY:Ribosomal protein S19 (AHRD V3.3 *** V9PBU6_VACMA)	Solyc05g045830.1.1	Ribosomal protein S3 (AHRD V3.3 *-* G3EIY5_CUCSA)	16	58446406	22M	CGCCGCCGTTCTTTTTTTCTTT	MD:Z:2A1C2C14	956	no					561	no
S2	SL3.0ch05_58446405	1	intergenic	Solyc05g045820.1.1	LOW QUALITY:Ribosomal protein S19 (AHRD V3.3 *** V9PBU6_VACMA)	Solyc05g045830.1.1	Ribosomal protein S3 (AHRD V3.3 *-* G3EIY5_CUCSA)	16	58446405	23M	TCGCCGCGCTTCTTTTTTTCTTT	MD:Z:3A1C1C15	955	no					562	no
S1	SL3.0ch06_25197681	1	intergenic	Solyc06g035850.1.1	LOW QUALITY:BnaC04g27970D protein (AHRD V3.3 -** A0A078E1W4_BRANA)	Solyc06g035860.2.1	multidrug resistance-associated protein 3 (AHRD V3.3 --* AT3G13080.4)	0	25197681	21M	AAGGACTTCTTCCCTCGCCCC	MD:Z:4T9C1A4	671	no					574	no
S1	SL3.0ch11_55260611	1	intergenic	Solyc11g071510.2.1	Glycosyl hydrolase (AHRD V3.3 *-* N0DW43_9CARY)	Solyc11g071520.2.1	Glucan endo-1,3-beta-glucosidase (AHRD V3.3 *** A0A072VNE5_MEDTR)	16	55260611	22M	GCCGCCCTTCTTTTTTCTTTAC	MD:Z:3T5T6A5	190	no					645	no
S1	SL3.0ch04_41832561	1	intergenic	Solyc04g049430.1.1	LOW QUALITY:Subtilase family protein (AHRD V3.3 --* AT4G10510.4)	Solyc04g049440.2.1	WPP domain-associated protein, putative (AHRD V3.3 *-* A0A061FNJ3_THECC)	0	41832561	20M	TTCACACCCAAGCCGCTTTT	MD:Z:13T0T5	604	no					682	no
S1	SL3.0ch04_41832560	1	intergenic	Solyc04g049430.1.1	LOW QUALITY:Subtilase family protein (AHRD V3.3 --* AT4G10510.4)	Solyc04g049440.2.1	WPP domain-associated protein, putative (AHRD V3.3 *-* A0A061FNJ3_THECC)	0	41832560	21M	CTTCACACCCAAGCCGCTTTT	MD:Z:0T13T0T5	603	no					683	no
S2	SL3.0ch02_51943665	1	intergenic	Solyc02g089490.3.1	Plant Tudor-like RNA-binding protein (AHRD V3.3 --* AT4G32440.3)	Solyc02g089493.1.1	CONSTANS protein (AHRD V3.3 *-* C0Z3T8_SOLTU)	16	51943665	23M	CTCGCCGCGGTTCTTTTTTCTTT	MD:Z:2G3T12A3	304	no					710	no
S1	SL3.0ch03_53818063	20	intergenic	Solyc03g082450.3.1	Receptor-like protein kinase (AHRD V3.3 *** M8BN66_AEGTA)	Solyc03g082455.1.1	3-methyl-2-oxobutanoate hydroxymethyltransferase (AHRD V3.3 --* A0A0D6QWD2_ARACU)	16	53818063	20M	CGCCGCCGTTCTTTTTTCTT	MD:Z:2A2T1T12	55	no					824	no
S2	SL3.0ch03_53818063	5	intergenic	Solyc03g082450.3.1	Receptor-like protein kinase (AHRD V3.3 *** M8BN66_AEGTA)	Solyc03g082455.1.1	3-methyl-2-oxobutanoate hydroxymethyltransferase (AHRD V3.3 --* A0A0D6QWD2_ARACU)	16	53818063	21M	CGCCGCCGTTCTTTTTTCTTT	MD:Z:2A2T1T13	55	no					824	no
S1	SL3.0ch04_54856442	1	intergenic	Solyc04g057780.3.1	ENHANCED DISEASE RESISTANCE 2 (AHRD V3.3 --* AT4G19040.3)	Solyc04g056748.1.1	BED zinc finger,hAT family dimerization domain, putative (AHRD V3.3 *-* A0A061FD65_THECC)	0	54856442	21M	AAAAAGAAACGCGGCGAGGGA	MD:Z:9A1A1A7	547	no					857	no
S1	SL3.0ch09_17001440	1	intergenic	Solyc09g018785.1.1	RNI-like superfamily protein isoform 2 (AHRD V3.3 --* A0A061EXQ9_THECC)	Solyc09g018780.3.1	Oligoribonuclease (AHRD V3.3 *** A0A1D1Z113_9ARAE)	16	17001440	21M	GGGCGAGGGGCGAGGCGCTTT		89	no					866	no
S1	SL3.0ch01_91972398	7	intergenic	Solyc01g103490.3.1	MACPF domain-containing protein (AHRD V3.3 *** A0A0B2S5Z8_GLYSO)	Solyc01g103500.3.1	Multidrug resistance 3 (AHRD V3.3 *** A0A0B0MAA3_GOSAR)	16	91972398	18M	GAGCACCACAGGAACCTC	MD:Z:3G14	547	no					900	no
S1	SL3.0ch01_91972397	1	intergenic	Solyc01g103490.3.1	MACPF domain-containing protein (AHRD V3.3 *** A0A0B2S5Z8_GLYSO)	Solyc01g103500.3.1	Multidrug resistance 3 (AHRD V3.3 *** A0A0B0MAA3_GOSAR)	16	91972397	20M	AGAGCACCACAGGAACCTCA		546	no					901	no
S2	SL3.0ch01_91972397	2	intergenic	Solyc01g103490.3.1	MACPF domain-containing protein (AHRD V3.3 *** A0A0B2S5Z8_GLYSO)	Solyc01g103500.3.1	Multidrug resistance 3 (AHRD V3.3 *** A0A0B0MAA3_GOSAR)	16	91972397	19M	AGAGCACCACAGGAACCTC	MD:Z:0C3G14	546	no					901	no
S2	SL3.0ch01_91972396	2	intergenic	Solyc01g103490.3.1	MACPF domain-containing protein (AHRD V3.3 *** A0A0B2S5Z8_GLYSO)	Solyc01g103500.3.1	Multidrug resistance 3 (AHRD V3.3 *** A0A0B0MAA3_GOSAR)	16	91972396	21M	TAGAGCACCACAGGAACCTCA	MD:Z:1C3G14C0	545	no					902	no
S1	SL3.0ch07_63926444	1	intergenic	Solyc07g055880.1.1	LOW QUALITY:Serine/threonine-protein kinase STE20, putative (AHRD V3.3 *-* A0A061G6D2_THECC)	Solyc07g055870.3.1	MAP kinase kinase kinase 58	16	63926444	20M	CTCGACTTCCTCCAGGTTTC	MD:Z:2G11A0T4	428	no					929	no
S2	SL3.0ch07_63926444	1	intergenic	Solyc07g055880.1.1	LOW QUALITY:Serine/threonine-protein kinase STE20, putative (AHRD V3.3 *-* A0A061G6D2_THECC)	Solyc07g055870.3.1	MAP kinase kinase kinase 58	16	63926444	21M	CTCGACTTCCTCCAGGTTTCT	MD:Z:2G11A0T5	428	no					929	no
S2	SL3.0ch06_47911629	1	intergenic	Solyc06g076870.3.1	60S acidic ribosomal protein P0 (AHRD V3.3 *** K4CA45_SOLLC)	Solyc06g076860.3.1	cell division control 6 (AHRD V3.3 *** AT2G29680.2)	16	47911629	21M	CTTCAGGAATCCCCGGGGAAA	MD:Z:5A5A0A8	204	no					85	yes	-3.034541725	0.000130323	0.000775229	yes
S2	SL3.0ch05_64058138	1	intergenic	Solyc05g053070.3.1	Dehydrin family protein, expressed (AHRD V3.3 *-* Q40711_ORYSJ)	Solyc05g053060.1.1	LOW QUALITY:ATP synthase subunit beta, chloroplastic (AHRD V3.3 --* ATPB_SOYBN)	16	64058138	20M	CTCGCCGCCGTTCTTTTTTC	MD:Z:12G1C0G4	133	no					146	yes	-1.917022758	0.000688607	0.00273395	yes
S1	SL3.0ch02_48848396	2	intergenic	Solyc02g085245.1.1	Histone deacetylase (AHRD V3.3 --* A0A090M7H3_OSTTA)	Solyc02g085250.3.1	FAD/NAD(P)-binding oxidoreductase family protein (AHRD V3.3 *** AT5G49555.1)	0	48848396	12M1I10M	GCTGAAGCGCCTCGCCCCTCGCC	MD:Z:6A13T1	738	no					621	yes	-1.651363634	5.66e-05	0.000423158	no
S2	SL3.0ch02_48848396	1	intergenic	Solyc02g085245.1.1	Histone deacetylase (AHRD V3.3 --* A0A090M7H3_OSTTA)	Solyc02g085250.3.1	FAD/NAD(P)-binding oxidoreductase family protein (AHRD V3.3 *** AT5G49555.1)	0	48848396	12M1I9M	GCTGAAGCGCCTCGCCCCTCGC	MD:Z:6A13T0	738	no					621	yes	-1.651363634	5.66e-05	0.000423158	no
S1	SL3.0ch02_48848395	4	intergenic	Solyc02g085245.1.1	Histone deacetylase (AHRD V3.3 --* A0A090M7H3_OSTTA)	Solyc02g085250.3.1	FAD/NAD(P)-binding oxidoreductase family protein (AHRD V3.3 *** AT5G49555.1)	16	48848395	13M1I8M	CGCTGAAGCGCCTCGCCCCTCG	MD:Z:0G6A13	737	no					622	yes	-1.651363634	5.66e-05	0.000423158	no
S2	SL3.0ch02_48848395	8	intergenic	Solyc02g085245.1.1	Histone deacetylase (AHRD V3.3 --* A0A090M7H3_OSTTA)	Solyc02g085250.3.1	FAD/NAD(P)-binding oxidoreductase family protein (AHRD V3.3 *** AT5G49555.1)	16	48848395	13M1I8M	CGCTGAAGCGCCTCGCCCCTCG	MD:Z:0G6A13	737	no					622	yes	-1.651363634	5.66e-05	0.000423158	no
S1	SL3.0ch02_51572530	1	intergenic	Solyc02g089040.3.1	Unknown protein (AHRD V3.3 )	Solyc02g089050.3.1	Longifolia protein (AHRD V3.3 *** A0A072UUU5_MEDTR)	16	51572530	19M	AGCTCCGGGCGAGGGGCGA	MD:Z:6C7A0T3	300	no					633	yes	-2.674115404	4.59e-05	0.000365269	no
S2	SL3.0ch02_51572530	3	intergenic	Solyc02g089040.3.1	Unknown protein (AHRD V3.3 )	Solyc02g089050.3.1	Longifolia protein (AHRD V3.3 *** A0A072UUU5_MEDTR)	16	51572530	19M	AGCTCCGGGCGAGGGGCGA	MD:Z:6C7A0T3	300	no					633	yes	-2.674115404	4.59e-05	0.000365269	no
S1	SL3.0ch02_51572529	13	intergenic	Solyc02g089040.3.1	Unknown protein (AHRD V3.3 )	Solyc02g089050.3.1	Longifolia protein (AHRD V3.3 *** A0A072UUU5_MEDTR)	16	51572529	20M	AAGCTCCGGGCGAGGGGCGA	MD:Z:7C7A0T3	299	no					634	yes	-2.674115404	4.59e-05	0.000365269	no
S2	SL3.0ch02_51572529	16	intergenic	Solyc02g089040.3.1	Unknown protein (AHRD V3.3 )	Solyc02g089050.3.1	Longifolia protein (AHRD V3.3 *** A0A072UUU5_MEDTR)	16	51572529	20M	AAGCTCCGGGCGAGGGGCGA	MD:Z:7C7A0T3	299	no					634	yes	-2.674115404	4.59e-05	0.000365269	no
S2	SL3.0ch03_66342518	5	intergenic	Solyc03g115000.3.1	Longifolia protein (AHRD V3.3 *** A0A072UUU5_MEDTR)	Solyc03g115005.1.1	Oxygen-evolving enhancer protein 3 (AHRD V3.3 *** B6SQ77_MAIZE)	0	66342518	19M	TCGCCCCTCGCCCGGAGCT	MD:Z:3A8G2G3	775	no					739	yes	-4.248117407	1.56e-05	0.000170509	yes
S2	SL3.0ch08_65276190	1	intergenic	Solyc08g082330.3.1	Defensin-like protein 113 (AHRD V3.3 --* DF113_ARATH)	Solyc08g082335.1.1	F-box protein (AHRD V3.3 --* W9RW78_9ROSA)	16	65276190	20M	AAGGAGACGAGCTCCTGTTT	MD:Z:8T2T8	159	no					1042
S1	SL3.0ch08_65276188	1	intergenic	Solyc08g082330.3.1	Defensin-like protein 113 (AHRD V3.3 --* DF113_ARATH)	Solyc08g082335.1.1	F-box protein (AHRD V3.3 --* W9RW78_9ROSA)	16	65276188	21M	GGAAGGAGACGAGCTCCTGTT	MD:Z:1A8T2T7	157	no					1044
S2	SL3.0ch06_46928577	1	intergenic	Solyc06g075370.3.1	Dof zinc finger protein (AHRD V3.3 *** W9RMR9_9ROSA)	Solyc06g075380.1.1	LOW QUALITY:Leucine-rich repeat protein kinase family protein (AHRD V3.3 --* AT1G51800.1)	0	46928577	21M	TGGAGAAAGTCGAGGTCGGGG	MD:Z:1A8A5G4	236	no					1083
S2	SL3.0ch01_85970905	1	intergenic	Solyc01g094650.3.1	Recombination initiation defects 3, putative isoform 1 (AHRD V3.3 --* A0A061DV47_THECC)	Solyc01g094655.1.1	Protein PAIR1 (AHRD V3.3 *** A0A151UCR8_CAJCA)	16	85970905	20M	AAAATCCGGGCGAGGGGCGA	MD:Z:6T5G5A1	894	no					1088
S1	SL3.0ch09_2763663	1	intergenic	Solyc09g009350.2.1	calcium-dependent lipid-binding family protein (AHRD V3.3 *-* AT1G48090.6)	Solyc09g009360.1.1	LOW QUALITY:NADH dehydrogenase subunit 7 (AHRD V3.3 *** ATMG00510.1)	16	2763663	7M1D14M	GCCTTCACCCTCGCCCGGAGA	MD:Z:7^C4T7A1	928	no					1090
S1	SL3.0ch03_71977166	1	intergenic	Solyc03g123730.3.1	26S protease regulatory subunit (AHRD V3.3 *** T2DN87_PHAVU)	Solyc03g123740.3.1	Ovule receptor-like kinase 28 (AHRD V3.3 *** A4GWX5_SOLCH)	16	71977166	21M	GCTCTCCGGGCGAGGGGGAAA	MD:Z:3A1T9A5	41	no					1154
S1	SL3.0ch11_34966074	3	intergenic	Solyc11g042760.1.1	LOW QUALITY:Apoptosis-inducing factor like A (AHRD V3.3 *-* A0A0B2QF61_GLYSO)	Solyc11g042750.1.1	LOW QUALITY:Disease resistance protein related, putative (AHRD V3.3 *-* Q6L3K8_SOLDE)	0	34966074	19M	TTGGGTTTGAAGCTTCAGT	MD:Z:12T6	764	no					1270
S1	SL3.0ch04_47604751	1	intergenic	Solyc04g050574.1.1	Cytochrome P450 family protein (AHRD V3.3 *** B9HFW6_POPTR)	Solyc04g050576.1.1	Unknown protein (AHRD V3.3 )	16	47604751	10M1D11M	CTCGCCGCCGTGCTTTTTTCT	MD:Z:4T5^C8G2	520	no					1274
S2	SL3.0ch04_47604748	1	intergenic	Solyc04g050574.1.1	Cytochrome P450 family protein (AHRD V3.3 *** B9HFW6_POPTR)	Solyc04g050576.1.1	Unknown protein (AHRD V3.3 )	16	47604748	10M1D11M	TCCCTCGCCGCGCTGCTTTTT	MD:Z:2A4T2^C11	517	no					1277
S2	SL3.0ch06_1756997	3	intergenic	Solyc06g007860.1.1	LOW QUALITY:S-norcoclaurine synthase (AHRD V3.3 *** A0A0B2SNQ7_GLYSO)	Solyc06g007870.3.1	RING/U-box superfamily protein, putative (AHRD V3.3 *** A0A061DV39_THECC)	16	1756997	20M	GGTTGAAGCTTCAGTTGTAT	MD:Z:11T1T6	626	no					1284
S1	SL3.0ch04_53917771	11	intergenic	Solyc04g056280.3.1	cyclin dependent kinase C	Solyc04g056290.3.1	Ubiquitin carboxyl-terminal hydrolase (AHRD V3.3 *** A0A072TTI7_MEDTR)	16	53917771	19M	AGTGATCCGCGGCGACCGA	MD:Z:4G3C3G6	388	no					1328
S2	SL3.0ch04_53917771	12	intergenic	Solyc04g056280.3.1	cyclin dependent kinase C	Solyc04g056290.3.1	Ubiquitin carboxyl-terminal hydrolase (AHRD V3.3 *** A0A072TTI7_MEDTR)	16	53917771	19M	AGTGATCCGCGGCGACCGA	MD:Z:4G3C3G6	388	no					1328
S1	SL3.0ch04_53917770	66	intergenic	Solyc04g056280.3.1	cyclin dependent kinase C	Solyc04g056290.3.1	Ubiquitin carboxyl-terminal hydrolase (AHRD V3.3 *** A0A072TTI7_MEDTR)	16	53917770	19M	CAGTGATCCGCGGCGACCG	MD:Z:5G3C3G5	387	no					1329
S2	SL3.0ch04_53917770	43	intergenic	Solyc04g056280.3.1	cyclin dependent kinase C	Solyc04g056290.3.1	Ubiquitin carboxyl-terminal hydrolase (AHRD V3.3 *** A0A072TTI7_MEDTR)	16	53917770	20M	CAGTGATCCGCGGCGACCGA	MD:Z:5G3C3G6	387	no					1329
S1	SL3.0ch04_53917769	447	intergenic	Solyc04g056280.3.1	cyclin dependent kinase C	Solyc04g056290.3.1	Ubiquitin carboxyl-terminal hydrolase (AHRD V3.3 *** A0A072TTI7_MEDTR)	16	53917769	20M	CCAGTGATCCGCGGCGACCG	MD:Z:6G3C3G5	386	no					1330
S2	SL3.0ch04_53917769	337	intergenic	Solyc04g056280.3.1	cyclin dependent kinase C	Solyc04g056290.3.1	Ubiquitin carboxyl-terminal hydrolase (AHRD V3.3 *** A0A072TTI7_MEDTR)	16	53917769	19M	CCAGTGATCCGCGGCGACC	MD:Z:6G3C3G4	386	no					1330
S2	SL3.0ch04_53917768	1	intergenic	Solyc04g056280.3.1	cyclin dependent kinase C	Solyc04g056290.3.1	Ubiquitin carboxyl-terminal hydrolase (AHRD V3.3 *** A0A072TTI7_MEDTR)	16	53917768	22M	GCCAGTGATCCCCGGCGACCGA	MD:Z:0C6G7G6	385	no					1331
S1	SL3.0ch02_29859793	1	intergenic	Solyc02g032820.3.1	Protein kinase (AHRD V3.3 *** Q9AR92_MEDSA)	Solyc02g032830.2.1	Peroxidase (AHRD V3.3 *** K4B5M7_SOLLC)	0	29859793	21M	AGAAGATTAAGAAAACGCGGC	MD:Z:8C11A0	151	no					1452
S1	SL3.0ch02_29859792	44	intergenic	Solyc02g032820.3.1	Protein kinase (AHRD V3.3 *** Q9AR92_MEDSA)	Solyc02g032830.2.1	Peroxidase (AHRD V3.3 *** K4B5M7_SOLLC)	16	29859792	22M	GAGAAGATTAAGAAAAAGCGGC	MD:Z:9C6C4A0	150	no					1453
S2	SL3.0ch02_29859792	20	intergenic	Solyc02g032820.3.1	Protein kinase (AHRD V3.3 *** Q9AR92_MEDSA)	Solyc02g032830.2.1	Peroxidase (AHRD V3.3 *** K4B5M7_SOLLC)	0	29859792	21M	GAGAAGATTAAGAAAAAGCGG	MD:Z:9C6C4	150	no					1453
S1	SL3.0ch02_29859791	145	intergenic	Solyc02g032820.3.1	Protein kinase (AHRD V3.3 *** Q9AR92_MEDSA)	Solyc02g032830.2.1	Peroxidase (AHRD V3.3 *** K4B5M7_SOLLC)	16	29859791	22M	AGAGAAGATTAAGAAAAAGCGG	MD:Z:10C6C4	149	no					1454
S2	SL3.0ch02_29859791	93	intergenic	Solyc02g032820.3.1	Protein kinase (AHRD V3.3 *** Q9AR92_MEDSA)	Solyc02g032830.2.1	Peroxidase (AHRD V3.3 *** K4B5M7_SOLLC)	0	29859791	21M	AGAGAAGATTAAGAAAAAGCG	MD:Z:10C6C3	149	no					1454
S1	SL3.0ch02_29859789	14	intergenic	Solyc02g032820.3.1	Protein kinase (AHRD V3.3 *** Q9AR92_MEDSA)	Solyc02g032830.2.1	Peroxidase (AHRD V3.3 *** K4B5M7_SOLLC)	0	29859789	24M	GCAGAGAAGATTAAGAAAAAGCGG	MD:Z:1A10C6C4	147	no					1456
S2	SL3.0ch02_29859789	7	intergenic	Solyc02g032820.3.1	Protein kinase (AHRD V3.3 *** Q9AR92_MEDSA)	Solyc02g032830.2.1	Peroxidase (AHRD V3.3 *** K4B5M7_SOLLC)	0	29859789	24M	GCAGAGAAGATTAAGAAAAAGCGG	MD:Z:1A10C6C4	147	no					1456
S1	SL3.0ch02_29859788	1	intergenic	Solyc02g032820.3.1	Protein kinase (AHRD V3.3 *** Q9AR92_MEDSA)	Solyc02g032830.2.1	Peroxidase (AHRD V3.3 *** K4B5M7_SOLLC)	0	29859788	24M	AGCAGAGAAGATTAAGAAAAAGCG	MD:Z:2A10C6C3	146	no					1457
S1	SL3.0ch02_40572787	2	intergenic	Solyc02g070240.3.1	Zinc finger transcription factor 17	Solyc02g070250.3.1	Accelerated cell death 11 (AHRD V3.3 *** A0A097PRE2_SOLLC)	0	40572787	21M	TAAAGAAAAAAGAAGCGCGGC	MD:Z:3T2G4T9	834	no					1469
S2	SL3.0ch02_40572787	3	intergenic	Solyc02g070240.3.1	Zinc finger transcription factor 17	Solyc02g070250.3.1	Accelerated cell death 11 (AHRD V3.3 *** A0A097PRE2_SOLLC)	0	40572787	21M	TAAAGAAAAAAGAAGCGCGGC	MD:Z:3T2G4T9	834	no					1469
S1	SL3.0ch11_50479214	1	intergenic	Solyc11g064890.2.1	hypoxia-induced protein L31	Solyc11g064900.2.1	Calcium-dependent protein kinase, putative (AHRD V3.3 *** B9SJ93_RICCO)	16	50479214	19M	TGTATCCACCGGGTAGTCT		34	no					1488
S1	SL3.0ch09_70307256	4	intergenic	Solyc09g090300.3.1	DCTP pyrophosphatase 1 (AHRD V3.3 *** A0A061ENZ8_THECC)	Solyc09g090310.2.1	Glycolipid transfer protein domain-containing protein (AHRD V3.3 *** A0A103Y7C8_CYNCS)	16	70307256	20M	GCCGTTCTTTTTTCTTTACT	MD:Z:1T4T13	303	no					1541
S1	SL3.0ch00_15694448	1	intergenic	Solyc00g126430.1.1	LOW QUALITY:Xanthosine phosphorylase, putative (AHRD V3.3 *** B9TC98_RICCO)	Solyc00g126440.2.1	LOW QUALITY:Protein prenylyltransferase superfamily protein (AHRD V3.3 --* AT5G28220.1)	0	15694448	19M	GTCGCCGCGGATCACTGGC	MD:Z:12T0T2C2	905	no					1556
S2	SL3.0ch00_15694448	2	intergenic	Solyc00g126430.1.1	LOW QUALITY:Xanthosine phosphorylase, putative (AHRD V3.3 *** B9TC98_RICCO)	Solyc00g126440.2.1	LOW QUALITY:Protein prenylyltransferase superfamily protein (AHRD V3.3 --* AT5G28220.1)	0	15694448	19M	GTCGCCGCGGATCACTGGC	MD:Z:12T0T2C2	905	no					1556
S1	SL3.0ch00_15694445	28	intergenic	Solyc00g126430.1.1	LOW QUALITY:Xanthosine phosphorylase, putative (AHRD V3.3 *** B9TC98_RICCO)	Solyc00g126440.2.1	LOW QUALITY:Protein prenylyltransferase superfamily protein (AHRD V3.3 --* AT5G28220.1)	0	15694445	22M	TCGGTCGCCGCGGATCTCTGGC	MD:Z:2A12T3C2	902	no					1559
S2	SL3.0ch00_15694445	21	intergenic	Solyc00g126430.1.1	LOW QUALITY:Xanthosine phosphorylase, putative (AHRD V3.3 *** B9TC98_RICCO)	Solyc00g126440.2.1	LOW QUALITY:Protein prenylyltransferase superfamily protein (AHRD V3.3 --* AT5G28220.1)	0	15694445	21M	TCGGTCGCCGCGGATCTCTGG	MD:Z:2A12T3C1	902	no					1559
S1	SL3.0ch00_15694444	1	intergenic	Solyc00g126430.1.1	LOW QUALITY:Xanthosine phosphorylase, putative (AHRD V3.3 *** B9TC98_RICCO)	Solyc00g126440.2.1	LOW QUALITY:Protein prenylyltransferase superfamily protein (AHRD V3.3 --* AT5G28220.1)	0	15694444	20M	ATCGGTCGCCGCGGATCACT	MD:Z:3A12T0T2	901	no					1560
S1	SL3.0ch04_62435490	1	intergenic	Solyc04g077430.3.1	Chaperone DnaJ (AHRD V3.3 *** A0A0B0NK31_GOSAR)	Solyc04g077440.3.1	Squalene monooxygenase (AHRD V3.3 *** Q506K3_DATIN)	16	62435490	21M	ACCGCCGTTCTTTTTTCTTTT		107	no					1705
S1	SL3.0ch07_63412423	1	intergenic	Solyc07g055150.3.1	2-aminoethanethiol dioxygenase (AHRD V3.3 *** A0A151RTN6_CAJCA)	Solyc07g055160.3.1	alpha/beta-Hydrolases superfamily protein (AHRD V3.3 *** AT2G42690.1)	0	63412423	19M	TCTCTCTGGAGACTACCCG	MD:Z:9C3A0T4	997	no					1749
S1	SL3.0ch03_68363645	7	intergenic	Solyc03g117860.3.1	RING/U-box superfamily protein (AHRD V3.3 *-* AT3G14250.1)	Solyc03g117870.3.1	4-coumarate--CoA ligase	16	68363645	21M	AGAGAAGATTAAGAAAAAGCG	MD:Z:12A4T3	543	no					1826
S2	SL3.0ch03_68363645	10	intergenic	Solyc03g117860.3.1	RING/U-box superfamily protein (AHRD V3.3 *-* AT3G14250.1)	Solyc03g117870.3.1	4-coumarate--CoA ligase	0	68363645	21M	AGAGAAGATTAAGAAAAAGCG	MD:Z:12A4T3	543	no					1826
S2	SL3.0ch03_68363644	3	intergenic	Solyc03g117860.3.1	RING/U-box superfamily protein (AHRD V3.3 *-* AT3G14250.1)	Solyc03g117870.3.1	4-coumarate--CoA ligase	0	68363644	22M	CAGAGAAGATTAAGAAAAAGCG	MD:Z:0A12A4T3	542	no					1827
S1	SL3.0ch01_23857933	1	intergenic	Solyc01g017337.1.1	Cytochrome c biogenesis protein CcsA (AHRD V3.3 *-* CCSA_SOLBU)	Solyc01g017360.2.1	DNA-directed RNA polymerase subunit beta (AHRD V3.3 *-* RPOB_TOBAC)	16	23857933	19M	AGCCGCTTTTTCTTAATCT	MD:Z:10G5A2	815	no					1833
S2	SL3.0ch09_20820576	1	intergenic	Solyc09g037070.2.1	Sister-chromatide cohesion protein 3 (AHRD V3.3 --* D7LHE4_ARALL)	Solyc09g037080.2.1	Alcohol dehydrogenase (AHRD V3.3 --* Q4LAW8_CAPCH)	16	20820576	19M	CTTCAGTTGTATCCACCGG	MD:Z:8A3G2A3	662	no					1836
S2	SL3.0ch08_59270929	1	intergenic	Solyc08g075010.3.1	Carbon catabolite repressor protein 4 like 4 (AHRD V3.3 *** A0A0B2PWB3_GLYSO)	Solyc08g075013.1.1	F-box/FBD-like domains containing protein (AHRD V3.3 --* AT5G38565.1)	0	59270929	20M	TGAAGGACTTCTTCCCTCGC	MD:Z:1C1T4A11	448	no					1841
S1	SL3.0ch00_11185600	6	intergenic	Solyc00g023580.1.1	Thioredoxin superfamily protein (AHRD V3.3 --* AT1G07700.4)	Solyc00g023590.2.1	LOW QUALITY:Pectin lyase-like superfamily protein (AHRD V3.3 --* AT1G78400.1)	16	11185600	11M1I10M	ACCCCAAGCCGCTTTTTCTTAA	MD:Z:6T4A9	671	no					1871
S2	SL3.0ch00_11185600	4	intergenic	Solyc00g023580.1.1	Thioredoxin superfamily protein (AHRD V3.3 --* AT1G07700.4)	Solyc00g023590.2.1	LOW QUALITY:Pectin lyase-like superfamily protein (AHRD V3.3 --* AT1G78400.1)	16	11185600	11M1I10M	ACCCCAAGCCGCTTTTTCTTAA	MD:Z:6T4A9	671	no					1871
S2	SL3.0ch00_11185599	1	intergenic	Solyc00g023580.1.1	Thioredoxin superfamily protein (AHRD V3.3 --* AT1G07700.4)	Solyc00g023590.2.1	LOW QUALITY:Pectin lyase-like superfamily protein (AHRD V3.3 --* AT1G78400.1)	16	11185599	12M1I10M	AACCCCAAGCCGCTTTTTCTTAA	MD:Z:7T4A9	670	no					1872
S1	SL3.0ch01_76262096	1	intergenic	Solyc01g067610.3.1	DNA-directed RNA polymerase subunit beta (AHRD V3.3 --* RPOB_OENEH)	Solyc01g067620.3.1	2-oxoglutarate (2OG) and Fe(II)-dependent oxygenase superfamily protein (AHRD V3.3 *** AT3G21420.1)	16	76262096	20M	AAAAGCGGCTTGGGGGTGAA	MD:Z:5G2T10T0	853	no					2392
S2	SL3.0ch01_89794700	1	intergenic	Solyc01g099770.3.1	meloidogyne-induced giant cell protein DB141	Solyc01g099780.3.1	Translationally-controlled tumor protein homolog (AHRD V3.3 *** TCTP_SOLTU)	0	89794700	20M	TAAGAAAAAGCGGCTTGGGG	MD:Z:9C0T2T6	969	no					3125
S1	SL3.0ch01_89794699	6	intergenic	Solyc01g099770.3.1	meloidogyne-induced giant cell protein DB141	Solyc01g099780.3.1	Translationally-controlled tumor protein homolog (AHRD V3.3 *** TCTP_SOLTU)	0	89794699	21M	TTAAGAAAAAGCGGCTTGGGG	MD:Z:10C0T2T6	968	no					3126
S2	SL3.0ch01_89794699	7	intergenic	Solyc01g099770.3.1	meloidogyne-induced giant cell protein DB141	Solyc01g099780.3.1	Translationally-controlled tumor protein homolog (AHRD V3.3 *** TCTP_SOLTU)	0	89794699	21M	TTAAGAAAAAGCGGCTTGGGG	MD:Z:10C0T2T6	968	no					3126
S1	SL3.0ch01_89794698	6	intergenic	Solyc01g099770.3.1	meloidogyne-induced giant cell protein DB141	Solyc01g099780.3.1	Translationally-controlled tumor protein homolog (AHRD V3.3 *** TCTP_SOLTU)	0	89794698	21M	ATTAAGAAAAAGCGGCTTGGG	MD:Z:11C0T2T5	967	no					3127
S2	SL3.0ch01_89794698	5	intergenic	Solyc01g099770.3.1	meloidogyne-induced giant cell protein DB141	Solyc01g099780.3.1	Translationally-controlled tumor protein homolog (AHRD V3.3 *** TCTP_SOLTU)	0	89794698	21M	ATTAAGAAAAAGCGGCTTGGG	MD:Z:11C0T2T5	967	no					3127
S1	SL3.0ch01_89794697	7	intergenic	Solyc01g099770.3.1	meloidogyne-induced giant cell protein DB141	Solyc01g099780.3.1	Translationally-controlled tumor protein homolog (AHRD V3.3 *** TCTP_SOLTU)	0	89794697	21M	GATTAAGAAAAAGCGGCTTGG	MD:Z:12C0T2T4	966	no					3128
S2	SL3.0ch01_89794697	2	intergenic	Solyc01g099770.3.1	meloidogyne-induced giant cell protein DB141	Solyc01g099780.3.1	Translationally-controlled tumor protein homolog (AHRD V3.3 *** TCTP_SOLTU)	0	89794697	22M	GATTAAGAAAAAGCGGCTTGGG	MD:Z:12C0T2T5	966	no					3128
S1	SL3.0ch04_4726270	1	intergenic	Solyc04g014490.1.1	LOW QUALITY:B-cell receptor-associated-like protein (AHRD V3.3 *** AT5G17190.1)	Solyc04g014500.3.1	Nudix hydrolase-like protein (AHRD V3.3 *** G7J9C3_MEDTR)	16	4726270	19M	CACCCTCGCCCGGAGAGCA	MD:Z:7C3T3T3	756	no					3417
S1	SL3.0ch01_82230365	1	intergenic	Solyc01g087400.3.1	Histone-lysine N-methyltransferase MLL4 (AHRD V3.3 *** A0A0B0PKG0_GOSAR)	Solyc01g087410.3.1	RING/FYVE/PHD zinc finger protein, putative (AHRD V3.3 *-* A0A072UJ97_MEDTR)	0	82230365	21M	CAAGGGCTTTCACCCTCGCCC	MD:Z:4T3A3A8	631	no					3607
S1	SL3.0ch01_82230364	1	intergenic	Solyc01g087400.3.1	Histone-lysine N-methyltransferase MLL4 (AHRD V3.3 *** A0A0B0PKG0_GOSAR)	Solyc01g087410.3.1	RING/FYVE/PHD zinc finger protein, putative (AHRD V3.3 *-* A0A072UJ97_MEDTR)	0	82230364	21M	CCAAGGGCTTTCATCCTCGCC	MD:Z:5T3A3A7	630	no					3608
S1	SL3.0ch01_82230363	2	intergenic	Solyc01g087400.3.1	Histone-lysine N-methyltransferase MLL4 (AHRD V3.3 *** A0A0B0PKG0_GOSAR)	Solyc01g087410.3.1	RING/FYVE/PHD zinc finger protein, putative (AHRD V3.3 *-* A0A072UJ97_MEDTR)	0	82230363	21M	TCCAAGGGCTTTCACCCTCGC	MD:Z:6T3A3A6	629	no					3609
S2	SL3.0ch01_82230363	2	intergenic	Solyc01g087400.3.1	Histone-lysine N-methyltransferase MLL4 (AHRD V3.3 *** A0A0B0PKG0_GOSAR)	Solyc01g087410.3.1	RING/FYVE/PHD zinc finger protein, putative (AHRD V3.3 *-* A0A072UJ97_MEDTR)	0	82230363	21M	TCCAAGGGCTTTCACCCTCGC	MD:Z:6T3A3A6	629	no					3609
S2	SL3.0ch01_80118902	1	intergenic	Solyc01g080920.3.1	LOW QUALITY:U-box domain-containing protein (AHRD V3.3 *** A0A0K9PSS4_ZOSMR)	Solyc01g080930.3.1	3-hydroxyisobutyryl-CoA hydrolase-like protein (AHRD V3.3 *** A0A072TX02_MEDTR)	16	80118902	22M	AAAGAAAAAGCGGCTTGGGGTT	MD:Z:10T2G0G7	802	no					4001
S1	SL3.0ch02_23061708	2	intergenic	Solyc02g021368.1.1	Ribosomal protein S3 (AHRD V3.3 *** A0A075VXF7_CAPAN)	Solyc02g021380.1.1	LOW QUALITY:Protein transport protein SEC23 (AHRD V3.3 *-* W9QYF9_9ROSA)	0	23061708	21M	AAAGAAAAAAAGAACGGCGGC	MD:Z:14G2G3	625	no					4229
S2	SL3.0ch02_23061708	1	intergenic	Solyc02g021368.1.1	Ribosomal protein S3 (AHRD V3.3 *** A0A075VXF7_CAPAN)	Solyc02g021380.1.1	LOW QUALITY:Protein transport protein SEC23 (AHRD V3.3 *-* W9QYF9_9ROSA)	0	23061708	22M	AAAGAAAAAAAGAAGCGCGGCG	MD:Z:15G1G3A0	625	no					4229
S1	SL3.0ch05_63022925	1	intergenic	Solyc05g051790.3.1	DNA-directed RNA polymerase II (AHRD V3.3 *** G7K102_MEDTR)	Solyc05g051800.3.1	RING/FYVE/PHD zinc finger superfamily protein (AHRD V3.3 *** AT2G22120.2)	16	63022925	19M	CGGGGATCCCGGAAGGACT	MD:Z:10T2C5	722	no					4536
S2	SL3.0ch02_375715	1	intergenic	Solyc02g043963.1.1	SPX domain-containing protein (AHRD V3.3 *-* D7MDY2_ARALL)	Solyc02g043967.1.1	secretory carrier 3 (AHRD V3.3 --* AT1G61250.2)	16	375715	19M	CTCGCCGCGCTTCTTTTTT		844	no					4643
S2	SL3.0ch12_2497776	1	intergenic	Solyc12g009210.2.1	Pectin lyase-like superfamily protein (AHRD V3.3 *** AT3G42950.1)	Solyc12g009220.2.1	jasmonate ZIM-domain protein 1	0	2497776	21M	TTTTTCTTAATCTTCTCTGTT	MD:Z:5T12T2	907	no					4804
S1	SL3.0ch07_66869437	1	intergenic	Solyc07g064700.3.1	Bromodomain-containing protein, putative (AHRD V3.3 *** A0A061F5J3_THECC)	Solyc07g064710.3.1	Tetraacyldisaccharide 4'-kinase family protein (AHRD V3.3 *** U5GWH8_POPTR)	16	66869437	20M	TCGCCGCCGTTCTTTTTTCT	MD:Z:3T7A0A7	483	no					4966
S1	SL3.0ch12_6084477	1	intergenic	Solyc12g016035.1.1	Protein kinase family protein (AHRD V3.3 *-* F4JRW3_ARATH)	Solyc12g016040.2.1	Protein kinase family protein (AHRD V3.3 *-* F4JRW3_ARATH)	16	6084477	19M	CTGTTTCTCCGCTGGACGC	MD:Z:0A1T15A0	749	no					4967
S1	SL3.0ch12_6084476	9	intergenic	Solyc12g016035.1.1	Protein kinase family protein (AHRD V3.3 *-* F4JRW3_ARATH)	Solyc12g016040.2.1	Protein kinase family protein (AHRD V3.3 *-* F4JRW3_ARATH)	16	6084476	19M	CCTGTTTCTCCGCTGGACG	MD:Z:1A1T15	748	no					4968
S2	SL3.0ch12_6084476	8	intergenic	Solyc12g016035.1.1	Protein kinase family protein (AHRD V3.3 *-* F4JRW3_ARATH)	Solyc12g016040.2.1	Protein kinase family protein (AHRD V3.3 *-* F4JRW3_ARATH)	16	6084476	19M	CCTGTTTCTCCGCTGGACG	MD:Z:1A1T15	748	no					4968
S1	SL3.0ch12_6084475	3	intergenic	Solyc12g016035.1.1	Protein kinase family protein (AHRD V3.3 *-* F4JRW3_ARATH)	Solyc12g016040.2.1	Protein kinase family protein (AHRD V3.3 *-* F4JRW3_ARATH)	16	6084475	20M	TCCTGTTTCTCCGCTGGACG	MD:Z:0C1A1T15	747	no					4969
S1	SL3.0ch06_42263637	2	intergenic	Solyc06g067990.3.1	Mov34/MPN/PAD-1 family protein (AHRD V3.3 *** G7IMH2_MEDTR)	Solyc06g068000.1.1	LOW QUALITY:threonine aldolase 2 (AHRD V3.3 --* AT3G04520.3)	16	42263637	21M	ACCCCAAGCCGCTTTTTCTTA	MD:Z:7A2T9C0	898	no					5028
S2	SL3.0ch06_42263637	6	intergenic	Solyc06g067990.3.1	Mov34/MPN/PAD-1 family protein (AHRD V3.3 *** G7IMH2_MEDTR)	Solyc06g068000.1.1	LOW QUALITY:threonine aldolase 2 (AHRD V3.3 --* AT3G04520.3)	16	42263637	21M	ACCCCAAGCCGCTTTTTCTTA	MD:Z:7A2T9C0	898	no					5028
S1	SL3.0ch06_24121240	1	intergenic	Solyc06g034300.1.1	LOW QUALITY:RING/U-box superfamily protein (AHRD V3.3 --* AT1G53190.2)	Solyc06g034320.1.1	transmembrane protein (AHRD V3.3 *** AT4G25225.2)	16	24121240	20M	CCCAAGCCGCTTTTTCTTAA	MD:Z:5T2T6T4	534	no					5054
S2	SL3.0ch06_24121240	1	intergenic	Solyc06g034300.1.1	LOW QUALITY:RING/U-box superfamily protein (AHRD V3.3 --* AT1G53190.2)	Solyc06g034320.1.1	transmembrane protein (AHRD V3.3 *** AT4G25225.2)	16	24121240	20M	CCCAAGCCGCTTTTTCTTAA	MD:Z:5T2T6T4	534	no					5054
S1	SL3.0ch06_24121239	20	intergenic	Solyc06g034300.1.1	LOW QUALITY:RING/U-box superfamily protein (AHRD V3.3 --* AT1G53190.2)	Solyc06g034320.1.1	transmembrane protein (AHRD V3.3 *** AT4G25225.2)	16	24121239	21M	ACCCAAGCCGCTTTTTCTTAA	MD:Z:6T2T6T4	533	no					5055
S2	SL3.0ch06_24121239	7	intergenic	Solyc06g034300.1.1	LOW QUALITY:RING/U-box superfamily protein (AHRD V3.3 --* AT1G53190.2)	Solyc06g034320.1.1	transmembrane protein (AHRD V3.3 *** AT4G25225.2)	16	24121239	21M	ACCCAAGCCGCTTTTTCTTAA	MD:Z:6T2T6T4	533	no					5055
S1	SL3.0ch11_6180889	1	intergenic	Solyc11g013270.2.1	O-fucosyltransferase family protein (AHRD V3.3 *** AT1G38131.1)	Solyc11g013290.2.1	Protein PIR (AHRD V3.3 *** PIR_ARATH)	16	6180889	21M	AGCTCCTATTTCTCCGCTGGA	MD:Z:2G12C3A1	722	no					5125
S1	SL3.0ch03_5681326	1	intergenic	Solyc03g033950.3.1	pre-mRNA-splicing factor of RES complex protein (AHRD V3.3 *** AT1G31870.2)	Solyc03g033970.1.1	Phenylcoumaran benzylic ether reductase 3	0	5681326	19M	CGGAGCTTCTCTCTGGAGA		577	no					5437
S2	SL3.0ch03_5681325	1	intergenic	Solyc03g033950.3.1	pre-mRNA-splicing factor of RES complex protein (AHRD V3.3 *** AT1G31870.2)	Solyc03g033970.1.1	Phenylcoumaran benzylic ether reductase 3	16	5681325	20M	CCGGAGCTTCTCTCTGGAGA	MD:Z:8G2G2C5	576	no					5438
S1	SL3.0ch03_5681324	1	intergenic	Solyc03g033950.3.1	pre-mRNA-splicing factor of RES complex protein (AHRD V3.3 *** AT1G31870.2)	Solyc03g033970.1.1	Phenylcoumaran benzylic ether reductase 3	16	5681324	21M	CCCGGAGCTGCTCTCTGGAGA	MD:Z:0A11G2C5	575	no					5439
S2	SL3.0ch08_65103859	1	intergenic	Solyc08g082080.3.1	Amino acid transporter family protein (AHRD V3.3 *** B9GL79_POPTR)	Solyc08g082090.1.1	LOW QUALITY:Avr9/Cf-9 rapidly elicited protein (AHRD V3.3 *** AT5G41810.2)	16	65103859	17M1I6M	GCTTGGGGTTGAAGCTTCAGTTGT	MD:Z:7A7G7	96	no					5459
S1	SL3.0ch06_47134418	1	intergenic	Solyc06g075600.3.1	Ankyrin repeat family protein (AHRD V3.3 *** AT1G07710.2)	Solyc06g075610.1.1	LOW QUALITY:Exocyst subunit exo70 family protein (AHRD V3.3 *** G7JTM6_MEDTR)	0	47134418	20M	TGGAGGAAGTCGAGGTCGGA	MD:Z:5A2A3T7	737	no					6214
S1	SL3.0ch08_51229649	7	intergenic	Solyc08g062500.3.1	EEIG1/EHBP1 protein amino-terminal domain protein (AHRD V3.3 *** AT5G20610.1)	Solyc08g062510.3.1	Homeobox leucine zipper protein (AHRD V3.3 *** A0A072UAM9_MEDTR)	16	51229649	19M	GCTGGACGCCAGTGATCCG	MD:Z:4C0T13	294	no					7409
S2	SL3.0ch08_51229649	4	intergenic	Solyc08g062500.3.1	EEIG1/EHBP1 protein amino-terminal domain protein (AHRD V3.3 *** AT5G20610.1)	Solyc08g062510.3.1	Homeobox leucine zipper protein (AHRD V3.3 *** A0A072UAM9_MEDTR)	16	51229649	19M	GCTGGACGCCAGTGATCCG	MD:Z:4C0T13	294	no					7409
S1	SL3.0ch08_51229648	13	intergenic	Solyc08g062500.3.1	EEIG1/EHBP1 protein amino-terminal domain protein (AHRD V3.3 *** AT5G20610.1)	Solyc08g062510.3.1	Homeobox leucine zipper protein (AHRD V3.3 *** A0A072UAM9_MEDTR)	16	51229648	20M	CGCTGGACGCCAGTGATCCG	MD:Z:0T4C0T13	293	no					7410
S2	SL3.0ch08_51229648	4	intergenic	Solyc08g062500.3.1	EEIG1/EHBP1 protein amino-terminal domain protein (AHRD V3.3 *** AT5G20610.1)	Solyc08g062510.3.1	Homeobox leucine zipper protein (AHRD V3.3 *** A0A072UAM9_MEDTR)	16	51229648	20M	CGCTGGACGCCAGTGATCCG	MD:Z:0T4C0T13	293	no					7410
S1	SL3.0ch08_51229647	108	intergenic	Solyc08g062500.3.1	EEIG1/EHBP1 protein amino-terminal domain protein (AHRD V3.3 *** AT5G20610.1)	Solyc08g062510.3.1	Homeobox leucine zipper protein (AHRD V3.3 *** A0A072UAM9_MEDTR)	16	51229647	20M	CCGCTGGACGCCAGTGATCC	MD:Z:1T4C0T12	292	no					7411
S2	SL3.0ch08_51229647	65	intergenic	Solyc08g062500.3.1	EEIG1/EHBP1 protein amino-terminal domain protein (AHRD V3.3 *** AT5G20610.1)	Solyc08g062510.3.1	Homeobox leucine zipper protein (AHRD V3.3 *** A0A072UAM9_MEDTR)	16	51229647	20M	CCGCTGGACGCCAGTGATCC	MD:Z:1T4C0T12	292	no					7411
S1	SL3.0ch04_3549240	2	intergenic	Solyc04g010220.3.1	centrosomal protein of 135 kDa-like protein (AHRD V3.3 *** AT2G37370.3)	Solyc04g010230.3.1	Pectate lyase (AHRD V3.3 *** K4BPH7_SOLLC)	16	3549240	19M	CCGCCGTTCTTTTTTCTTT	MD:Z:2T2T13	294	no					7465
S1	SL3.0ch04_28610775	1	intergenic	Solyc04g024810.1.1	plant-specific transcription factor YABBY family protein (AHRD V3.3 --* AT2G26580.2)	Solyc04g024800.1.1	Axial regulator YABBY 5 (AHRD V3.3 --* YAB5_ARATH)	0	28610775	21M	TGGCGTCCAGCGGAGATACAG	MD:Z:5G1T0G12	488	no					7765
S1	SL3.0ch10_51902355	1	intergenic	Solyc10g051350.2.1	NAD(P)H-quinone oxidoreductase subunit I, chloroplastic (AHRD V3.3 *** NDHI_AETGR)	Solyc10g051360.1.1	Leucine-rich repeat protein kinase family protein (AHRD V3.3 *-* A0A061DZ70_THECC)	16	51902355	22M	TTTCTTAATCATCTCTGCTCTC	MD:Z:8C7C5	324	no					7844
S1	SL3.0ch05_6945767	14	intergenic	Solyc05g013620.2.1	Retrovirus-related Pol polyprotein from transposon TNT 1-94 (AHRD V3.3 --* A0A151U3Z8_CAJCA)	Solyc05g013650.2.1	LOW QUALITY:lysine ketoglutarate reductase trans-splicing protein (DUF707) (AHRD V3.3 *** AT1G67850.7)	16	6945767	22M	GGTGGATACAACTGAAGCTTCA	MD:Z:9T6T2C2	670	no					7903
S2	SL3.0ch05_6945767	7	intergenic	Solyc05g013620.2.1	Retrovirus-related Pol polyprotein from transposon TNT 1-94 (AHRD V3.3 --* A0A151U3Z8_CAJCA)	Solyc05g013650.2.1	LOW QUALITY:lysine ketoglutarate reductase trans-splicing protein (DUF707) (AHRD V3.3 *** AT1G67850.7)	16	6945767	21M	GGTGGATACAACTGAAGCTTC	MD:Z:9T6T2C1	670	no					7903
S1	SL3.0ch05_6945762	1	intergenic	Solyc05g013620.2.1	Retrovirus-related Pol polyprotein from transposon TNT 1-94 (AHRD V3.3 --* A0A151U3Z8_CAJCA)	Solyc05g013650.2.1	LOW QUALITY:lysine ketoglutarate reductase trans-splicing protein (DUF707) (AHRD V3.3 *** AT1G67850.7)	16	6945762	21M	AAACCGGTGGATACAACTGAA	MD:Z:3A0T9T6	665	no					7908
S1	SL3.0ch02_49150820	3	intergenic	Solyc02g085690.3.1	ubiquitin-conjugating enzyme family protein	Solyc02g085700.1.1	geranylgeranyl pyrophosphate synthetase	16	49150820	19M	AGCAGCGAAAGGAAGGAGA	MD:Z:10T2G5	929	no					10062
S2	SL3.0ch02_49150820	3	intergenic	Solyc02g085690.3.1	ubiquitin-conjugating enzyme family protein	Solyc02g085700.1.1	geranylgeranyl pyrophosphate synthetase	16	49150820	19M	AGCAGCGAAAGGAAGGAGA	MD:Z:10T2G5	929	no					10062
S1	SL3.0ch02_49150818	5	intergenic	Solyc02g085690.3.1	ubiquitin-conjugating enzyme family protein	Solyc02g085700.1.1	geranylgeranyl pyrophosphate synthetase	16	49150818	21M	CCAGCAGCGAAAGGAAGGAGA	MD:Z:1T10T2G5	927	no					10064
S2	SL3.0ch02_49150818	11	intergenic	Solyc02g085690.3.1	ubiquitin-conjugating enzyme family protein	Solyc02g085700.1.1	geranylgeranyl pyrophosphate synthetase	16	49150818	21M	CCAGCAGCGAAAGGAAGGAGA	MD:Z:1T10T2G5	927	no					10064
S2	SL3.0ch10_59785038	1	intergenic	Solyc10g076740.2.1	GDSL esterase/lipase family (AHRD V3.3 *** A0A151RQI9_CAJCA)	Solyc10g076750.2.1	Protein yippee-like (AHRD V3.3 *** K4D217_SOLLC)	16	59785038	13M3I6M	AGGACTTCTTCCCTCGCCGCCG	MD:Z:19	268	no					10822
S1	SL3.0ch02_4406438	1	intergenic	Solyc02g050200.2.1	Breast cancer type 2 susceptibility-like protein (AHRD V3.3 *** W9RBD4_9ROSA)	Solyc02g050210.2.1	Breast cancer type 2 susceptibility (AHRD V3.3 *** A0A0B0P9I0_GOSAR)	16	4406438	19M	CGAGGGGCGAGGCGCTTCA		950	no					11357
S2	SL3.0ch02_4406438	1	intergenic	Solyc02g050200.2.1	Breast cancer type 2 susceptibility-like protein (AHRD V3.3 *** W9RBD4_9ROSA)	Solyc02g050210.2.1	Breast cancer type 2 susceptibility (AHRD V3.3 *** A0A0B0P9I0_GOSAR)	16	4406438	19M	CGAGGGGCGAGGCGCTTCA		950	no					11357
S1	SL3.0ch02_4406437	1	intergenic	Solyc02g050200.2.1	Breast cancer type 2 susceptibility-like protein (AHRD V3.3 *** W9RBD4_9ROSA)	Solyc02g050210.2.1	Breast cancer type 2 susceptibility (AHRD V3.3 *** A0A0B0P9I0_GOSAR)	16	4406437	20M	GCGAGGGGCGAGGCGCTTCA		949	no					11358
S2	SL3.0ch02_4406437	1	intergenic	Solyc02g050200.2.1	Breast cancer type 2 susceptibility-like protein (AHRD V3.3 *** W9RBD4_9ROSA)	Solyc02g050210.2.1	Breast cancer type 2 susceptibility (AHRD V3.3 *** A0A0B0P9I0_GOSAR)	16	4406437	20M	GCGAGGGGCGAGGCGCTTCA		949	no					11358
S1	SL3.0ch02_4406436	5	intergenic	Solyc02g050200.2.1	Breast cancer type 2 susceptibility-like protein (AHRD V3.3 *** W9RBD4_9ROSA)	Solyc02g050210.2.1	Breast cancer type 2 susceptibility (AHRD V3.3 *** A0A0B0P9I0_GOSAR)	16	4406436	21M	GGCGAGGGGCGAGGCGCTTCA		948	no					11359
S2	SL3.0ch02_4406436	1	intergenic	Solyc02g050200.2.1	Breast cancer type 2 susceptibility-like protein (AHRD V3.3 *** W9RBD4_9ROSA)	Solyc02g050210.2.1	Breast cancer type 2 susceptibility (AHRD V3.3 *** A0A0B0P9I0_GOSAR)	16	4406436	21M	GGCGAGGGGCGAGGCGCTTCA		948	no					11359
S1	SL3.0ch02_4406433	2	intergenic	Solyc02g050200.2.1	Breast cancer type 2 susceptibility-like protein (AHRD V3.3 *** W9RBD4_9ROSA)	Solyc02g050210.2.1	Breast cancer type 2 susceptibility (AHRD V3.3 *** A0A0B0P9I0_GOSAR)	16	4406433	22M	CCGGGCGAGGGGCGAGGCGCTT	MD:Z:1G0A6C12	945	no					11362
S2	SL3.0ch02_4406433	3	intergenic	Solyc02g050200.2.1	Breast cancer type 2 susceptibility-like protein (AHRD V3.3 *** W9RBD4_9ROSA)	Solyc02g050210.2.1	Breast cancer type 2 susceptibility (AHRD V3.3 *** A0A0B0P9I0_GOSAR)	16	4406433	20M	CCGGGCGAGGGGCGAGGCGC		945	no					11362
S1	NC_035963.1_13582	4	intergenic	CQW56_mgt02	tRNA-Gly	CQW56_mgt03	tRNA-Met	16	13582	20M	CTCCTGTTTCTCCGCTGGAC	MD:Z:2T6T5C4	59	no					11797
S1	NC_035963.1_126156	4	intergenic	CQW56_mgt10	tRNA-Gly	CQW56_mgt11	tRNA-Met	16	126156	20M	CTCCTGTTTCTCCGCTGGAC	MD:Z:2T6T5C4	59	no					11797
S1	SL3.0ch06_37708042	2	intergenic	Solyc06g059730.2.1	SlPIN6	Solyc06g059740.3.1	Alcohol dehydrogenase (AHRD V3.3 *** ADH_MALDO)	16	37708042	19M	CCCTCGCCGCCGTTCTTTT	MD:Z:5C2A10	148	no					15240
S2	SL3.0ch06_37708042	1	intergenic	Solyc06g059730.2.1	SlPIN6	Solyc06g059740.3.1	Alcohol dehydrogenase (AHRD V3.3 *** ADH_MALDO)	16	37708042	19M	CCCTCGCCGCCGTTCTTTT	MD:Z:5C2A10	148	no					15240
S1	SL3.0ch06_37708041	27	intergenic	Solyc06g059730.2.1	SlPIN6	Solyc06g059740.3.1	Alcohol dehydrogenase (AHRD V3.3 *** ADH_MALDO)	16	37708041	20M	TCCCTCGCCGCCGTTCTTTT	MD:Z:6C2A10	147	no					15241
S2	SL3.0ch06_37708041	8	intergenic	Solyc06g059730.2.1	SlPIN6	Solyc06g059740.3.1	Alcohol dehydrogenase (AHRD V3.3 *** ADH_MALDO)	16	37708041	21M	TCCCTCGCCGCCGTTCTTTTT	MD:Z:6C2A11	147	no					15241
S1	SL3.0ch06_37708039	1	intergenic	Solyc06g059730.2.1	SlPIN6	Solyc06g059740.3.1	Alcohol dehydrogenase (AHRD V3.3 *** ADH_MALDO)	16	37708039	23M	ATTCCCTCGCCGCCGTTCTTTTT	MD:Z:1C6C2A11	145	no					15243
S1	SL3.0ch06_32035949	3	intergenic	Solyc06g048920.3.1	Glycerol-3-phosphate dehydrogenase [NAD(+)] (AHRD V3.3 *** K4C5D8_SOLLC)	Solyc06g048930.3.1	Tomato Response regulator 16,17	16	32035949	21M	AAAAAGAAGCGCGGCGAGGGA	MD:Z:4G0C5A9	652	no					18345
S2	SL3.0ch06_32035949	3	intergenic	Solyc06g048920.3.1	Glycerol-3-phosphate dehydrogenase [NAD(+)] (AHRD V3.3 *** K4C5D8_SOLLC)	Solyc06g048930.3.1	Tomato Response regulator 16,17	0	32035949	21M	AAAAAGAAGCGCGGCGAGGGA	MD:Z:4G0C5A9	652	no					18345
S1	SL3.0ch07_58211774	1	intergenic	Solyc07g045010.3.1	Aspartyl/glutamyl-tRNA(Asn/Gln) amidotransferase subunit B, putative isoform 1 (AHRD V3.3 *** A0A061DKZ1_THECC)	Solyc07g045030.3.1	NAC domain-containing protein, putative (AHRD V3.3 *** B9RI29_RICCO)	0	58211774	22M	CTTTCGCTGCTGGCTCCTCATC	MD:Z:4T6C7T2	821	no					28277
S1	SL3.0ch01_9342925	1	intergenic	Solyc01g011490.1.1	LOW QUALITY:O-acyltransferase WSD1 (AHRD V3.3 *-* W9R027_9ROSA)	Solyc01g011497.1.1	defensin-like protein (AHRD V3.3 *** AT1G19610.1)	16	9342925	19M	TGTGGAGCCAGCAGCGAAA		456	no					28413
S1	SL3.0ch09_8229708	1	intergenic	Solyc09g015220.2.1	Protein kinase family protein (AHRD V3.3 *** AT3G25490.1)	Solyc09g015230.1.1	Protein kinase family protein (AHRD V3.3 *** AT3G25490.1)	0	8229708	20M	CCTGGAGGAAGTTGAGGTCG	MD:Z:11G6A1	407	no					29239
S1	SL3.0ch01_16487998	1	intergenic	Solyc01g014990.2.1	ferrochelatase 2 (AHRD V3.3 --* AT2G30390.2)	Solyc01g015000.3.1	3-oxoacyl-[acyl-carrier-protein] synthase (AHRD V3.3 *-* A0A0D2UFH3_GOSRA)	0	16487998	20M	AGCGCGGCGAGGGAAGAAGT	MD:Z:4G8G5A0	294	no					31649
S2	SL3.0ch01_16487998	2	intergenic	Solyc01g014990.2.1	ferrochelatase 2 (AHRD V3.3 --* AT2G30390.2)	Solyc01g015000.3.1	3-oxoacyl-[acyl-carrier-protein] synthase (AHRD V3.3 *-* A0A0D2UFH3_GOSRA)	0	16487998	19M	AGCGCGGCGAGGGAAGAAG	MD:Z:4G8G5	294	no					31649
S2	SL3.0ch01_16487997	3	intergenic	Solyc01g014990.2.1	ferrochelatase 2 (AHRD V3.3 --* AT2G30390.2)	Solyc01g015000.3.1	3-oxoacyl-[acyl-carrier-protein] synthase (AHRD V3.3 *-* A0A0D2UFH3_GOSRA)	0	16487997	21M	AAGCGCGGCGAGGGAAGAAGT	MD:Z:5G8G5A0	293	no					31650
S1	SL3.0ch03_6886843	3	intergenic	Solyc03g042524.1.1	B3 domain-containing protein family (AHRD V3.3 --* A0A151TQ65_CAJCA)	Solyc03g042526.1.1	B3 domain-containing protein family (AHRD V3.3 *-* A0A151S4J0_CAJCA)	16	6886843	4M1I16M	GCGAGGGAAGAAGTCCTTCAG	MD:Z:1A18	714	no					32691
S2	SL3.0ch03_6886843	2	intergenic	Solyc03g042524.1.1	B3 domain-containing protein family (AHRD V3.3 --* A0A151TQ65_CAJCA)	Solyc03g042526.1.1	B3 domain-containing protein family (AHRD V3.3 *-* A0A151S4J0_CAJCA)	16	6886843	4M1I16M	GCGAGGGAAGAAGTCCTTCAG	MD:Z:1A18	714	no					32691
S1	SL3.0ch03_6886842	1	intergenic	Solyc03g042524.1.1	B3 domain-containing protein family (AHRD V3.3 --* A0A151TQ65_CAJCA)	Solyc03g042526.1.1	B3 domain-containing protein family (AHRD V3.3 *-* A0A151S4J0_CAJCA)	16	6886842	5M1I16M	GGCGAGGGAAGAAGTCCTTCAG	MD:Z:0A1A18	713	no					32692
S1	SL3.0ch03_6886840	3	intergenic	Solyc03g042524.1.1	B3 domain-containing protein family (AHRD V3.3 --* A0A151TQ65_CAJCA)	Solyc03g042526.1.1	B3 domain-containing protein family (AHRD V3.3 *-* A0A151S4J0_CAJCA)	16	6886840	6M1D16M	GGCGAGGGAAGAAGTCCTTCAG	MD:Z:1A0A3^A16	711	no					32694
S2	SL3.0ch03_6886840	1	intergenic	Solyc03g042524.1.1	B3 domain-containing protein family (AHRD V3.3 --* A0A151TQ65_CAJCA)	Solyc03g042526.1.1	B3 domain-containing protein family (AHRD V3.3 *-* A0A151S4J0_CAJCA)	0	6886840	6M1D16M	GGCGAGGGAAGAAGTCCTTCAG	MD:Z:1A0A3^A16	711	no					32694
S1	SL3.0ch05_39657279	1	intergenic	Solyc05g026050.3.1	Vacuolar protein sorting-associated protein 32 homolog 1 (AHRD V3.3 *** VP321_ARATH)	Solyc05g026060.2.1	Glycine-rich protein (AHRD V3.3 *-* D7M4B5_ARALL)	0	39657279	21M	AGAAAAAGCGGCTTGGGTTTA	MD:Z:4T5T3T6	684	no					46816
S1	SL3.0ch05_39657278	3	intergenic	Solyc05g026050.3.1	Vacuolar protein sorting-associated protein 32 homolog 1 (AHRD V3.3 *** VP321_ARATH)	Solyc05g026060.2.1	Glycine-rich protein (AHRD V3.3 *-* D7M4B5_ARALL)	16	39657278	21M	AAGAAAAAGCGGCTTGGGTTT	MD:Z:5T5T3T5	683	no					46817
S2	SL3.0ch05_39657278	1	intergenic	Solyc05g026050.3.1	Vacuolar protein sorting-associated protein 32 homolog 1 (AHRD V3.3 *** VP321_ARATH)	Solyc05g026060.2.1	Glycine-rich protein (AHRD V3.3 *-* D7M4B5_ARALL)	0	39657278	21M	AAGAAAAAGCGGCTTGGGTTT	MD:Z:5T5T3T5	683	no					46817
S1	SL3.0ch02_25478643	1	intergenic	Solyc02g027080.2.1	Disease resistance protein BS2 (AHRD V3.3 *** Q9SNW0_9SOLA)	Solyc02g030080.3.1	transducin family protein / WD-40 repeat family protein (AHRD V3.3 *** AT5G11240.1)	16	25478643	20M	TGTATCCACCGGGTAGTTTT	MD:Z:8T6C4	667	no					54556
S1	SL3.0ch03_46222659	2	intergenic	Solyc03g013430.2.1	Transcription factor IIS family protein (AHRD V3.3 --* AT5G27310.1)	Solyc03g013400.1.1	LOW QUALITY:DNA-directed RNA polymerase IV seventh largest subunit (AHRD V3.3 --* A0A0C4VYQ8_GINBI)	0	46222659	19M	AGCGCGGCGAGGGAAGAAG	MD:Z:4A2A11	83	no					85160
S2	SL3.0ch03_46222659	1	intergenic	Solyc03g013430.2.1	Transcription factor IIS family protein (AHRD V3.3 --* AT5G27310.1)	Solyc03g013400.1.1	LOW QUALITY:DNA-directed RNA polymerase IV seventh largest subunit (AHRD V3.3 --* A0A0C4VYQ8_GINBI)	0	46222659	20M	AGCGCGGCGAGGGAAGAAGT	MD:Z:4A2A11G0	83	no					85160
S1	SL3.0ch03_46222657	1	intergenic	Solyc03g013430.2.1	Transcription factor IIS family protein (AHRD V3.3 --* AT5G27310.1)	Solyc03g013400.1.1	LOW QUALITY:DNA-directed RNA polymerase IV seventh largest subunit (AHRD V3.3 --* A0A0C4VYQ8_GINBI)	0	46222657	19M	GCAGCGCGGCGAGGGAAGA	MD:Z:6A2A9	81	no					85162
S1	SL3.0ch08_51462825	1	intergenic	Solyc08g062560.3.1	S-adenosyl-L-methionine-dependent methyltransferases superfamily protein (AHRD V3.3 *** AT5G26180.5)	Solyc08g062570.1.1	Glutathione s-transferase, putative (AHRD V3.3 *-* B9R999_RICCO)	0	51462825	19M	AACGCGGCGAGGGAAGAAG	MD:Z:2T1G14	324	no					87126
S1	SL3.0ch08_51462824	4	intergenic	Solyc08g062560.3.1	S-adenosyl-L-methionine-dependent methyltransferases superfamily protein (AHRD V3.3 *** AT5G26180.5)	Solyc08g062570.1.1	Glutathione s-transferase, putative (AHRD V3.3 *-* B9R999_RICCO)	0	51462824	21M	AAACGCGGCGAGGGAAGAAGT	MD:Z:3T1G14A0	323	no					87127
S1	SL3.0ch08_7415652	1	intergenic	Solyc08g016380.1.1	LOW QUALITY:S-adenosyl-L-methionine-dependent methyltransferases superfamily protein (AHRD V3.3 --* AT5G04370.3)	Solyc08g016400.1.1	cytochrome P450, family 96, subfamily A, polypeptide 11 (AHRD V3.3 --* AT4G39500.2)	16	7415652	14M1D10M	GTTTGAAGCTTCAGTTGTATCCAC	MD:Z:5T0T7^C10	773	no					92013
S1	SL3.0ch01_6987407	1	intergenic	Solyc01g011060.1.1	LOW QUALITY:Maturase-related protein (AHRD V3.3 *-* A0A075VUQ6_CAPAN)	Solyc01g011070.1.1	Cleavage and polyadenylation specificity factor (CPSF) A subunit protein (AHRD V3.3 --* AT3G55220.1)	0	6987407	20M	TAAGAAAAAGCGGCTTGGGT	MD:Z:6G3T2G6	516	no					113799
S2	SL3.0ch09_51795935	1	intergenic	Solyc09g057875.1.1	Far-red impaired responsive (FAR1) family protein (AHRD V3.3 *-* AT3G07500.1)	Solyc09g057880.3.1	Far-red impaired responsive (FAR1) family protein (AHRD V3.3 *** AT2G43280.1)	0	51795935	19M	TTTCGCTGCTGGCTCCACA		301	no					128883
S1	SL3.0ch10_9847159	1	intergenic	Solyc10g018710.1.1	LOW QUALITY:TCP transcription factor 1 (AHRD V3.3 *** G3BGU2_SOLLC)	Solyc10g018740.1.1	LOW QUALITY:receptor like protein 41 (AHRD V3.3 --* AT3G25010.2)	0	9847159	19M	GCCAGCAGCGAAAGGAAGG		735	no					167662
S1	SL3.0ch12_65796201	1	intergenic	Solyc12g094640.2.1	Glyceraldehyde-3-phosphate dehydrogenase (AHRD V3.3 *** K4DH36_SOLLC)	Solyc12g094650.2.1	DUF594 family protein (AHRD V3.3 *** A0A072VN99_MEDTR)	16	65796201	20M	CCCCGGGGAAACCTGGAGGA	MD:Z:8T3A1A5	276	yes	-3.614796209	2.75e-07	1.6e-05	no	71	no
S1	SL3.0ch09_66083505	1	intergenic	Solyc09g073000.3.1	Elongation factor Tu (AHRD V3.3 *** K4CUX6_SOLLC)	Solyc09g072990.3.1	mRNA, clone: RTFL01-07-P23 (AHRD V3.3 *** E4MWC7_EUTHA)	0	66083505	19M	CTGGAGACTACCCGGTGGA	MD:Z:3C6G2T5	92	yes	-1.13894902	0.000141593	0.000825576	yes	711	yes	-1.677706261	5.52e-06	8.61e-05	yes
S1	SL3.0ch07_3128785	1	intergenic	Solyc07g008340.3.1	RNase L inhibitor protein 2	Solyc07g008350.3.1	voltage-dependent anion channel protein	16	3128785	20M	CCCTCGCCGCGCTTCTTTTT	MD:Z:1G8T7A1	746	yes	-1.021502866	0.000411715	0.00185739	no	1293
S2	SL3.0ch07_3128785	2	intergenic	Solyc07g008340.3.1	RNase L inhibitor protein 2	Solyc07g008350.3.1	voltage-dependent anion channel protein	16	3128785	20M	CCCTCGCCGCGCTTCTTTTT	MD:Z:1G8T7A1	746	yes	-1.021502866	0.000411715	0.00185739	no	1293
S1	SL3.0ch07_3128784	3	intergenic	Solyc07g008340.3.1	RNase L inhibitor protein 2	Solyc07g008350.3.1	voltage-dependent anion channel protein	16	3128784	21M	TCCCTCGCCGCGCTTCTTTTT	MD:Z:2G8T7A1	745	yes	-1.021502866	0.000411715	0.00185739	no	1294
S2	SL3.0ch07_3128784	7	intergenic	Solyc07g008340.3.1	RNase L inhibitor protein 2	Solyc07g008350.3.1	voltage-dependent anion channel protein	16	3128784	21M	TCCCTCGCCGCGCTTCTTTTT	MD:Z:2G8T7A1	745	yes	-1.021502866	0.000411715	0.00185739	no	1294
S2	SL3.0ch01_79810827	1	intergenic	Solyc01g080705.1.1	Inosine-uridine preferring nucleoside hydrolase-related family protein (AHRD V3.3 *-* B9P577_POPTR)	Solyc01g080710.1.1	LOW QUALITY:Protein Ycf2 (AHRD V3.3 *-* YCF2_COFAR)	0	79810827	19M	AAAGAAAAAAGAACGGCGG	XG:i:0	870	yes	-1.769027278	0.000877656	0.00328055	no	1329
S1	SL3.0ch02_49658483	2	intergenic	Solyc02g086350.3.1	Protein PLASTID MOVEMENT IMPAIRED 2 (AHRD V3.3 *** W9S0V7_9ROSA)	Solyc02g086360.3.1	Phox/Bem1p (AHRD V3.3 *** A0A124SEH3_CYNCS)	0	49658483	20M	AAGAAAAAAGAACGGCGGCG	MD:Z:12G3A1A1	343	yes	-1.349385986	0.000108654	0.00068099	no	2334
S2	SL3.0ch02_49658483	1	intergenic	Solyc02g086350.3.1	Protein PLASTID MOVEMENT IMPAIRED 2 (AHRD V3.3 *** W9S0V7_9ROSA)	Solyc02g086360.3.1	Phox/Bem1p (AHRD V3.3 *** A0A124SEH3_CYNCS)	0	49658483	20M	AAGAAAAAAGAACGGCGGCG	MD:Z:12G3A1A1	343	yes	-1.349385986	0.000108654	0.00068099	no	2334
S2	SL3.0ch06_43323122	1	intergenic	Solyc06g069450.3.1	Haloacid dehalogenase-like hydrolase (HAD) superfamily protein (AHRD V3.3 *-* AT4G26190.5)	Solyc06g069460.2.1	TCP transcription factor 6	0	43323122	20M	TCGCCCCTCGCCCGGGGCTT	MD:Z:3A0T7G7	995	yes	-2.009706831	8.13e-06	0.000109322	no	2524
S1	SL3.0ch02_53888064	2	intergenic	Solyc02g092040.1.1	LOW QUALITY:Leucine-rich receptor-like kinase family protein (AHRD V3.3 *** G7K170_MEDTR)	Solyc02g092045.1.1	separase (AHRD V3.3 --* AT4G22970.3)	0	53888064	19M	AAAAAAAAGCGGCTTGGGT	MD:Z:9A6T2	953	yes	-1.259846075	0.000882353	0.00329445	yes	3508
S1	SL3.0ch10_65566749	4	intergenic	Solyc10g086660.2.1	Rop guanine nucleotide exchange factor, putative (AHRD V3.3 *** B9T764_RICCO)	Solyc10g086670.2.1	Adenine nucleotide alpha hydrolases-like superfamily protein (AHRD V3.3 *** AT3G53990.1)	16	65566749	19M	AGCTTCAGTTGTATCCACC	MD:Z:5A6G6	942	yes	-3.198445179	1.18e-06	3.46e-05	yes	4265
S2	SL3.0ch10_65566749	1	intergenic	Solyc10g086660.2.1	Rop guanine nucleotide exchange factor, putative (AHRD V3.3 *** B9T764_RICCO)	Solyc10g086670.2.1	Adenine nucleotide alpha hydrolases-like superfamily protein (AHRD V3.3 *** AT3G53990.1)	16	65566749	19M	AGCTTCAGTTGTATCCACC	MD:Z:5A6G6	942	yes	-3.198445179	1.18e-06	3.46e-05	yes	4265
S1	SL3.0ch02_25653208	3	intergenic	Solyc02g030120.2.1	Subtilisin-like protease (AHRD V3.3 *** A0A0B0N731_GOSAR)	Solyc02g030130.3.1	Subtilisin-like protease (AHRD V3.3 *-* A0A0B0N731_GOSAR)	16	25653208	20M	CGAGCTCCTGTTTCTCCGCT	MD:Z:3T12T0T2	77	yes	-2.280476821	0.000251562	0.00127563	yes	7631
S1	SL3.0ch01_94453226	3	intergenic	Solyc01g106790.3.1	Tubulin alpha-6 chain, putative (AHRD V3.3 *** A0A072VQC5_MEDTR)	Solyc01g106800.3.1	amino acid transporter 1	16	94453226	19M	AACCACAGGAACCTCAAGA	MD:Z:1G17	1125						12	no
S2	SL3.0ch01_94453226	1	intergenic	Solyc01g106790.3.1	Tubulin alpha-6 chain, putative (AHRD V3.3 *** A0A072VQC5_MEDTR)	Solyc01g106800.3.1	amino acid transporter 1	16	94453226	19M	AACCACAGGAACCTCAAGA	MD:Z:1G17	1125						12	no
S1	SL3.0ch01_94453224	2	intergenic	Solyc01g106790.3.1	Tubulin alpha-6 chain, putative (AHRD V3.3 *** A0A072VQC5_MEDTR)	Solyc01g106800.3.1	amino acid transporter 1	16	94453224	20M	TTCACCACAGGAACCTCAAG	MD:Z:2A0G16	1123						14	no
S1	SL3.0ch06_43473736	1	intergenic	Solyc06g069610.1.1	LOW QUALITY:LysM type receptor kinase (AHRD V3.3 *** G7JZ13_MEDTR)	Solyc06g069630.3.1	Plant calmodulin-binding-like protein (AHRD V3.3 *-* A0A072U7E1_MEDTR)	16	43473736	20M	TCGACTTCCTCCAGGTTTCC	MD:Z:4T2T10T1	2185						37	no
S1	SL3.0ch06_43473735	20	intergenic	Solyc06g069610.1.1	LOW QUALITY:LysM type receptor kinase (AHRD V3.3 *** G7JZ13_MEDTR)	Solyc06g069630.3.1	Plant calmodulin-binding-like protein (AHRD V3.3 *-* A0A072U7E1_MEDTR)	16	43473735	19M	CTCGACTTCCTCCAGGTTT	MD:Z:5T2T10	2184						38	no
S2	SL3.0ch06_43473735	12	intergenic	Solyc06g069610.1.1	LOW QUALITY:LysM type receptor kinase (AHRD V3.3 *** G7JZ13_MEDTR)	Solyc06g069630.3.1	Plant calmodulin-binding-like protein (AHRD V3.3 *-* A0A072U7E1_MEDTR)	16	43473735	21M	CTCGACTTCCTCCAGGTTTCC	MD:Z:5T2T10T1	2184						38	no
S1	SL3.0ch06_43473734	1	intergenic	Solyc06g069610.1.1	LOW QUALITY:LysM type receptor kinase (AHRD V3.3 *** G7JZ13_MEDTR)	Solyc06g069630.3.1	Plant calmodulin-binding-like protein (AHRD V3.3 *-* A0A072U7E1_MEDTR)	16	43473734	20M	CCTCGACTTCCTCCAGGTTT		2183						39	no
S1	SL3.0ch10_64911876	1	intergenic	Solyc10g085680.2.1	Protein kinase superfamily protein (AHRD V3.3 *** AT5G01920.2)	Solyc10g085690.2.1	PRC-barrel-like protein (AHRD V3.3 *** A0A103XQI6_CYNCS)	16	64911876	21M	GGGAAACCTGCAGGAAGTCGA	MD:Z:1C2T1A14	1278						87	no
S1	SL3.0ch01_81678719	1	intergenic	Solyc01g086870.3.1	bHLH transcription factor 076	Solyc01g086880.2.1	NAD(P)H-quinone oxidoreductase subunit I, chloroplastic (AHRD V3.3 *-* NDHI_TRIBB)	0	81678719	19M	CTTAATCTTCTCTGCTCTC	MD:Z:6A6C5	3334						102	no
S1	SL3.0ch06_32002293	1	intergenic	Solyc06g048897.1.1	LOW QUALITY:Polyprotein, putative (AHRD V3.3 *-* Q0KIN7_SOLDE)	Solyc06g048893.1.1	Protein kinase (AHRD V3.3 *** A0A0K9NZM3_ZOSMR)	0	32002293	19M	CGCCCCTCGCCCGGAGCTT	MD:Z:1C6C3T6	3979						117	no
S1	SL3.0ch06_32002292	9	intergenic	Solyc06g048897.1.1	LOW QUALITY:Polyprotein, putative (AHRD V3.3 *-* Q0KIN7_SOLDE)	Solyc06g048893.1.1	Protein kinase (AHRD V3.3 *** A0A0K9NZM3_ZOSMR)	0	32002292	20M	TCGCCCCTCGCCCGGAGCTT	MD:Z:2C6C3T6	3978						118	no
S2	SL3.0ch06_32002292	19	intergenic	Solyc06g048897.1.1	LOW QUALITY:Polyprotein, putative (AHRD V3.3 *-* Q0KIN7_SOLDE)	Solyc06g048893.1.1	Protein kinase (AHRD V3.3 *** A0A0K9NZM3_ZOSMR)	0	32002292	20M	TCGCCCCTCGCCCGGAGCTT	MD:Z:2C6C3T6	3978						118	no
S2	SL3.0ch01_96674130	1	intergenic	Solyc01g109910.3.1	RING/U-box superfamily protein (AHRD V3.3 *** AT4G39140.5)	Solyc01g109920.2.1	LOW QUALITY:Dehydrin protein (AHRD V3.3 *** V9M5C3_MANES)	16	96674130	14M1I7M	GAAGCTTCAGATGTATCCACCG	MD:Z:5A2T12	2027						131	no
S1	SL3.0ch03_4609152	1	intergenic	Solyc03g032060.1.1	RING/U-box superfamily protein (AHRD V3.3 *** AT1G20823.1)	Solyc03g032070.3.1	RuvB-like helicase (AHRD V3.3 *** K4BFH8_SOLLC)	16	4609152	22M	AAAAAGAAACGCGGCGAGGGAA	MD:Z:10C0G2G7	12132						149	no
S1	SL3.0ch03_4609150	2	intergenic	Solyc03g032060.1.1	RING/U-box superfamily protein (AHRD V3.3 *** AT1G20823.1)	Solyc03g032070.3.1	RuvB-like helicase (AHRD V3.3 *** K4BFH8_SOLLC)	16	4609150	24M	GAAAAAAGAAACGCGGCGAGGGAA	MD:Z:12C0G2G7	12130						151	no
S2	SL3.0ch01_95988392	1	intergenic	Solyc01g108935.1.1	B3 domain-containing protein (AHRD V3.3 *-* W9QJE4_9ROSA)	Solyc01g108950.2.1	B3 domain-containing protein (AHRD V3.3 -** A0A0B2PAD4_GLYSO)	16	95988392	7M1I13M	CCTGTATCTCCGCTGGACGCC	MD:Z:3T5A10	7146						153	no
S1	SL3.0ch02_53981272	1	intergenic	Solyc02g092150.3.1	ACT domain-containing protein (AHRD V3.3 *** D7M3X3_ARALL)	Solyc02g092160.3.1	BSD domain-containing protein, putative (AHRD V3.3 *** A0A061DP77_THECC)	16	53981272	19M	TCCGCGGCGACCGAAGCAG	MD:Z:7A2G2G5	1039						157	no
S2	SL3.0ch02_53981272	3	intergenic	Solyc02g092150.3.1	ACT domain-containing protein (AHRD V3.3 *** D7M3X3_ARALL)	Solyc02g092160.3.1	BSD domain-containing protein, putative (AHRD V3.3 *** A0A061DP77_THECC)	0	53981272	19M	TCCGCGGCGACCGAAGCAG	MD:Z:7A2G2G5	1039						157	no
S1	SL3.0ch02_53981271	7	intergenic	Solyc02g092150.3.1	ACT domain-containing protein (AHRD V3.3 *** D7M3X3_ARALL)	Solyc02g092160.3.1	BSD domain-containing protein, putative (AHRD V3.3 *** A0A061DP77_THECC)	16	53981271	19M	ATCCGCGGCGACCGAAGCA	MD:Z:8A2G2G4	1038						158	no
S1	SL3.0ch12_57578805	1	intergenic	Solyc12g042020.2.1	2-oxoglutarate (2OG) and Fe(II)-dependent oxygenase superfamily protein, putative (AHRD V3.3 *** A0A061ELQ8_THECC)	Solyc12g042025.1.1	2-oxoglutarate (2OG) and Fe(II)-dependent oxygenase superfamily protein, putative (AHRD V3.3 *-* A0A061EMA7_THECC)	0	57578805	21M	GCTCCACATCCGATCGTCGCT	MD:Z:11C3C1A3	133155						173	no
S2	SL3.0ch12_57578805	1	intergenic	Solyc12g042020.2.1	2-oxoglutarate (2OG) and Fe(II)-dependent oxygenase superfamily protein, putative (AHRD V3.3 *** A0A061ELQ8_THECC)	Solyc12g042025.1.1	2-oxoglutarate (2OG) and Fe(II)-dependent oxygenase superfamily protein, putative (AHRD V3.3 *-* A0A061EMA7_THECC)	0	57578805	21M	GCTCCACATCCGATCGTCGCT	MD:Z:11C3C1A3	133155						173	no
S1	SL3.0ch01_21182539	2	intergenic	Solyc01g016670.1.1	LOW QUALITY:PDI-like 1-1 (AHRD V3.3 --* AT1G21750.2)	Solyc01g016680.2.1	2-oxoglutarate (2OG) and Fe(II)-dependent oxygenase superfamily protein (AHRD V3.3 *** AT1G06620.2)	0	21182539	21M	GCTCCACATCCGATCGTCGCT	MD:Z:11C3C1A3	250501						173	no
S2	SL3.0ch01_21182539	1	intergenic	Solyc01g016670.1.1	LOW QUALITY:PDI-like 1-1 (AHRD V3.3 --* AT1G21750.2)	Solyc01g016680.2.1	2-oxoglutarate (2OG) and Fe(II)-dependent oxygenase superfamily protein (AHRD V3.3 *** AT1G06620.2)	0	21182539	21M	GCTCCACATCCGATCGTCGCT	MD:Z:11C3C1A3	250501						173	no
S2	SL3.0ch04_1504949	2	intergenic	Solyc04g007820.3.1	Sn-1 protein (AHRD V3.3 *** Q42393_CAPAN)	Solyc04g007825.1.1	MLP-like protein 28 (AHRD V3.3 *** AT1G70830.1)	16	1504949	20M	GCCAGCAGCGAAAGGAAGGA	MD:Z:5A4G5G3	7147						223	no
S1	SL3.0ch04_1504948	1	intergenic	Solyc04g007820.3.1	Sn-1 protein (AHRD V3.3 *** Q42393_CAPAN)	Solyc04g007825.1.1	MLP-like protein 28 (AHRD V3.3 *** AT1G70830.1)	16	1504948	21M	AGCCAGCAGCGAAAGGAAGGA	MD:Z:6A4G5G3	7146						224	no
S2	SL3.0ch04_1504948	6	intergenic	Solyc04g007820.3.1	Sn-1 protein (AHRD V3.3 *** Q42393_CAPAN)	Solyc04g007825.1.1	MLP-like protein 28 (AHRD V3.3 *** AT1G70830.1)	16	1504948	20M	AGCCAGCAGCGAAAGGAAGG	MD:Z:6A4G5G2	7146						224	no
S1	SL3.0ch04_1504945	4	intergenic	Solyc04g007820.3.1	Sn-1 protein (AHRD V3.3 *** Q42393_CAPAN)	Solyc04g007825.1.1	MLP-like protein 28 (AHRD V3.3 *** AT1G70830.1)	0	1504945	19M	TGGAGCCAGCAGCGAAAGG	MD:Z:2A6A4G4	7143						227	no
S2	SL3.0ch04_1504945	4	intergenic	Solyc04g007820.3.1	Sn-1 protein (AHRD V3.3 *** Q42393_CAPAN)	Solyc04g007825.1.1	MLP-like protein 28 (AHRD V3.3 *** AT1G70830.1)	16	1504945	20M	TGGAGCCAGCAGCGAAAGGA	MD:Z:2A6A4G5	7143						227	no
S1	SL3.0ch12_67213448	1	intergenic	Solyc12g098840.2.1	ABC transporter B family protein (AHRD V3.3 *** G7IBR0_MEDTR)	Solyc12g098850.2.1	ethylene-forming enzyme	0	67213448	20M	AACGCGGCGAGGGAAGAAGT	MD:Z:6T0G1C10	1581						233	no
S1	SL3.0ch07_66649248	1	intergenic	Solyc07g064300.3.1	Dystrobrevin alpha (AHRD V3.3 *** A0A0B0PJT5_GOSAR)	Solyc07g064320.2.1	Eukaryotic translation initiation factor 2B (eIF-2B) family protein (AHRD V3.3 --* AT1G53900.3)	16	66649248	22M	CCGGGAGAGCAGAGAAGAATAA	MD:Z:0G9C5T5	4042						289	no
S2	SL3.0ch03_68848580	1	intergenic	Solyc03g118510.3.1	Ovary receptor kinase 27 (AHRD V3.3 *** S4WIQ7_SOLCH)	Solyc03g118520.3.1	ATP-dependent helicase/deoxyribonuclease subunit B (AHRD V3.3 *-* AT3G51610.1)	0	68848580	19M	TTCTTCCCTCGCCGCGCTT	MD:Z:4C8C5	8416						290	no
S2	SL3.0ch03_68848579	1	intergenic	Solyc03g118510.3.1	Ovary receptor kinase 27 (AHRD V3.3 *** S4WIQ7_SOLCH)	Solyc03g118520.3.1	ATP-dependent helicase/deoxyribonuclease subunit B (AHRD V3.3 *-* AT3G51610.1)	16	68848579	19M	CTTCTTCCCTCGCCGCGCT	MD:Z:5C8C4	8415						291	no
S1	SL3.0ch03_68848578	1	intergenic	Solyc03g118510.3.1	Ovary receptor kinase 27 (AHRD V3.3 *** S4WIQ7_SOLCH)	Solyc03g118520.3.1	ATP-dependent helicase/deoxyribonuclease subunit B (AHRD V3.3 *-* AT3G51610.1)	16	68848578	21M	ACTTCTTCCCTCGCCGCGCTT	MD:Z:0T5C8C5	8414						292	no
S2	SL3.0ch03_68848578	3	intergenic	Solyc03g118510.3.1	Ovary receptor kinase 27 (AHRD V3.3 *** S4WIQ7_SOLCH)	Solyc03g118520.3.1	ATP-dependent helicase/deoxyribonuclease subunit B (AHRD V3.3 *-* AT3G51610.1)	16	68848578	20M	ACTTCTTCCCTCGCCGCGCT	MD:Z:0T5C8C4	8414						292	no
S1	SL3.0ch10_2458540	5	intergenic	Solyc10g008330.3.1	MLP protein (AHRD V3.3 *** A0A0B0N0M0_GOSAR)	Solyc10g008340.3.1	Structural constituent of cell wall, putative (AHRD V3.3 *** B9RVZ9_RICCO)	16	2458540	19M	CGGAGAGCAGAGAAGATTA	MD:Z:3T2A12	1471						309	no
S2	SL3.0ch10_2458540	4	intergenic	Solyc10g008330.3.1	MLP protein (AHRD V3.3 *** A0A0B0N0M0_GOSAR)	Solyc10g008340.3.1	Structural constituent of cell wall, putative (AHRD V3.3 *** B9RVZ9_RICCO)	16	2458540	20M	CGGAGAGCAGAGAAGATTAA	MD:Z:3T2A13	1471						309	no
S1	SL3.0ch10_2458539	11	intergenic	Solyc10g008330.3.1	MLP protein (AHRD V3.3 *** A0A0B0N0M0_GOSAR)	Solyc10g008340.3.1	Structural constituent of cell wall, putative (AHRD V3.3 *** B9RVZ9_RICCO)	16	2458539	21M	CCGGAGAGCAGAGAAGATTAA	MD:Z:0G3T2A13	1470						310	no
S2	SL3.0ch10_2458539	6	intergenic	Solyc10g008330.3.1	MLP protein (AHRD V3.3 *** A0A0B0N0M0_GOSAR)	Solyc10g008340.3.1	Structural constituent of cell wall, putative (AHRD V3.3 *** B9RVZ9_RICCO)	16	2458539	20M	CCGGAGAGCAGAGAAGATTA	MD:Z:0G3T2A12	1470						310	no
S1	SL3.0ch11_32969932	1	intergenic	Solyc11g044450.2.1	DnaJ-like protein (AHRD V3.3 *** E9P1K1_MUSAC)	Solyc11g044455.1.1	Serine/threonine protein phosphatase 7 long form isogeny (AHRD V3.3 *-* A0A151SUT9_CAJCA)	0	32969932	19M	TTCTTCCCTCGCCGCGCTT	MD:Z:4C8C5	19102						310	no
S2	SL3.0ch11_32969932	1	intergenic	Solyc11g044450.2.1	DnaJ-like protein (AHRD V3.3 *** E9P1K1_MUSAC)	Solyc11g044455.1.1	Serine/threonine protein phosphatase 7 long form isogeny (AHRD V3.3 *-* A0A151SUT9_CAJCA)	16	32969932	19M	TTCTTCCCTCGCCGCGCTT	MD:Z:4C8C5	19102						310	no
S1	SL3.0ch10_2458538	48	intergenic	Solyc10g008330.3.1	MLP protein (AHRD V3.3 *** A0A0B0N0M0_GOSAR)	Solyc10g008340.3.1	Structural constituent of cell wall, putative (AHRD V3.3 *** B9RVZ9_RICCO)	16	2458538	21M	CCCGGAGAGCAGAGAAGATTA	MD:Z:1G3T2A12	1469						311	no
S2	SL3.0ch10_2458538	42	intergenic	Solyc10g008330.3.1	MLP protein (AHRD V3.3 *** A0A0B0N0M0_GOSAR)	Solyc10g008340.3.1	Structural constituent of cell wall, putative (AHRD V3.3 *** B9RVZ9_RICCO)	16	2458538	21M	CCCGGAGAGCAGAGAAGATTA	MD:Z:1G3T2A12	1469						311	no
S2	SL3.0ch11_32969931	4	intergenic	Solyc11g044450.2.1	DnaJ-like protein (AHRD V3.3 *** E9P1K1_MUSAC)	Solyc11g044455.1.1	Serine/threonine protein phosphatase 7 long form isogeny (AHRD V3.3 *-* A0A151SUT9_CAJCA)	16	32969931	19M	CTTCTTCCCTCGCCGCGCT	MD:Z:5C8C4	19101						311	no
S1	SL3.0ch11_32969930	2	intergenic	Solyc11g044450.2.1	DnaJ-like protein (AHRD V3.3 *** E9P1K1_MUSAC)	Solyc11g044455.1.1	Serine/threonine protein phosphatase 7 long form isogeny (AHRD V3.3 *-* A0A151SUT9_CAJCA)	16	32969930	20M	ACTTCTTCCCTCGCCGCGCT	MD:Z:0T5C8C4	19100						312	no
S1	SL3.0ch04_486650	8	intergenic	Solyc04g005740.1.1	LOW QUALITY:RING/U-box superfamily protein (AHRD V3.3 *-* AT3G19950.3)	Solyc04g005750.1.1	LOW QUALITY:CW14 protein (DUF1336) (AHRD V3.3 *-* AT1G59650.1)	16	486650	21M	CGTCTCCTTCCTTTCGCTGCT	MD:Z:4A5T3G6	8872						313	no
S2	SL3.0ch04_486650	10	intergenic	Solyc04g005740.1.1	LOW QUALITY:RING/U-box superfamily protein (AHRD V3.3 *-* AT3G19950.3)	Solyc04g005750.1.1	LOW QUALITY:CW14 protein (DUF1336) (AHRD V3.3 *-* AT1G59650.1)	16	486650	21M	CGTCTCCTTCCTTTCGCTGCT	MD:Z:4A5T3G6	8872						313	no
S1	SL3.0ch04_486649	64	intergenic	Solyc04g005740.1.1	LOW QUALITY:RING/U-box superfamily protein (AHRD V3.3 *-* AT3G19950.3)	Solyc04g005750.1.1	LOW QUALITY:CW14 protein (DUF1336) (AHRD V3.3 *-* AT1G59650.1)	16	486649	22M	TCGTCTCCTTCCTTTCGCTGCT	MD:Z:5A5T3G6	8871						314	no
S2	SL3.0ch04_486649	54	intergenic	Solyc04g005740.1.1	LOW QUALITY:RING/U-box superfamily protein (AHRD V3.3 *-* AT3G19950.3)	Solyc04g005750.1.1	LOW QUALITY:CW14 protein (DUF1336) (AHRD V3.3 *-* AT1G59650.1)	16	486649	22M	TCGTCTCCTTCCTTTCGCTGCT	MD:Z:5A5T3G6	8871						314	no
S1	SL3.0ch04_486648	36	intergenic	Solyc04g005740.1.1	LOW QUALITY:RING/U-box superfamily protein (AHRD V3.3 *-* AT3G19950.3)	Solyc04g005750.1.1	LOW QUALITY:CW14 protein (DUF1336) (AHRD V3.3 *-* AT1G59650.1)	16	486648	21M	CTCGTCTCCTTCCTTTCGCTG	MD:Z:6A5T3G4	8870						315	no
S2	SL3.0ch04_486648	19	intergenic	Solyc04g005740.1.1	LOW QUALITY:RING/U-box superfamily protein (AHRD V3.3 *-* AT3G19950.3)	Solyc04g005750.1.1	LOW QUALITY:CW14 protein (DUF1336) (AHRD V3.3 *-* AT1G59650.1)	16	486648	21M	CTCGTCTCCTTCCTTTCGCTG	MD:Z:6A5T3G4	8870						315	no
S1	SL3.0ch08_61007923	1	intergenic	Solyc08g076940.1.1	LOW QUALITY:DNA replication licensing factor MCM3 homolog 1 (AHRD V3.3 --* MCM31_MAIZE)	Solyc08g076950.3.1	Unknown protein (AHRD V3.3 )	16	61007923	19M	GGGAAGTCTCCAGAGAGAA	MD:Z:0T8A9	9996						317	no
S1	SL3.0ch04_4149434	1	intergenic	Solyc04g011655.1.1	LOW QUALITY:Basic-leucine zipper domain-containing protein (AHRD V3.3 --* A0A103XMI1_CYNCS)	Solyc04g011670.3.1	bZIP transcription factor family protein (AHRD V3.3 *** AT5G65210.7)	16	4149434	19M	GCGCTTCAGCGACGATCGG	MD:Z:2T0G6T8	22957						328	no
S2	SL3.0ch09_68617088	1	intergenic	Solyc09g082470.3.1	Protein kinase family protein (AHRD V3.3 *** X5I191_IPONI)	Solyc09g082480.2.1	RNA-directed DNA methylation protein (AHRD V3.3 *** G7K3Q7_MEDTR)	16	68617088	20M	AACGGCGGCGAGGGAAGAAG	MD:Z:3T0T3G11	5678						341	no
S1	SL3.0ch11_45625503	1	intergenic	Solyc11g056330.1.1	cysteine-rich RLK (RECEPTOR-like protein kinase) 19 (AHRD V3.3 --* AT4G23270.3)	Solyc11g056340.1.1	LOW QUALITY:Photosystem II protein D1 (AHRD V3.3 *-* PSBA_SOLNI)	16	45625503	19M	GCCCGGAGCTTCTCTCTGG	XG:i:0	8578						341	no
S1	SL3.0ch11_54292087	2	intergenic	Solyc11g069400.2.1	Protein disulfide-isomerase (AHRD V3.3 *** K4DA96_SOLLC)	Solyc11g069410.2.1	zinc finger, C3HC4 type family protein (AHRD V3.3 *** AT2G28430.1)	16	54292087	21M	GCTCGTCTCCTTCCTTTCGCT	MD:Z:9T6C1T2	2092						343	no
S2	SL3.0ch09_65106536	1	intergenic	Solyc09g066450.2.1	GRAS family transcription factor (AHRD V3.3 *** A0A061DWK6_THECC)	Solyc09g066460.3.1	Protein kinase family protein (AHRD V3.3 *** AT1G03920.3)	16	65106536	19M	GAGACGAGCTCCTGTTTCT	MD:Z:4A0T13	7815						405	no
S2	SL3.0ch06_48912604	1	intergenic	Solyc06g083465.1.1	Transcriptional corepressor LEUNIG-like protein (AHRD V3.3 *** A0A0B0NJ14_GOSAR)	Solyc06g083470.3.1	NAD(P)-binding Rossmann-fold superfamily protein (AHRD V3.3 *** AT5G06060.1),Pfam:PF13561	16	48912604	20M	AGCAGGGTCAGGTGAGCACC	MD:Z:6C4T1A6	4494						411	no
S1	SL3.0ch10_44174016	1	intergenic	Solyc10g048100.2.1	Pathogenesis-related protein-1 (AHRD V3.3 *** Q40397_NICGU)	Solyc10g048110.1.1	LOW QUALITY:beta-galactosidase 7 (AHRD V3.3 --* AT5G20710.2)	16	44174016	19M	CTCGCCGCGCTTCTTTTTT		118320						418	no
S2	SL3.0ch10_44174015	1	intergenic	Solyc10g048100.2.1	Pathogenesis-related protein-1 (AHRD V3.3 *** Q40397_NICGU)	Solyc10g048110.1.1	LOW QUALITY:beta-galactosidase 7 (AHRD V3.3 --* AT5G20710.2)	16	44174015	21M	CCTCGCCGCGCTTCTTTTTTT	MD:Z:5T0T6T7	118319						419	no
S1	SL3.0ch07_68112832	1	intergenic	Solyc07g066580.3.1	Sulfurtransferase (AHRD V3.3 *** C0LIR4_SOLLC)	Solyc07g066600.3.1	phosphoglycerate kinase (AHRD V3.3 *** AT1G79550.2)	0	68112832	21M	TAGTCTCAGAGAGAAGCTCCG	MD:Z:4G1A5A8	1684						422	no
S1	SL3.0ch03_64983038	3	intergenic	Solyc03g113340.3.1	Nodulin-like / Major Facilitator Superfamily protein (AHRD V3.3 *** AT1G74780.1)	Solyc03g113350.3.1	Zinc finger protein, putative (AHRD V3.3 *** B9R926_RICCO)	0	64983038	19M	TCTGGAGACTACCCGGTGG	MD:Z:2G2G5A7	9150						428	no
S2	SL3.0ch03_64983038	3	intergenic	Solyc03g113340.3.1	Nodulin-like / Major Facilitator Superfamily protein (AHRD V3.3 *** AT1G74780.1)	Solyc03g113350.3.1	Zinc finger protein, putative (AHRD V3.3 *** B9R926_RICCO)	0	64983038	19M	TCTGGAGACTACCCGGTGG	MD:Z:2G2G5A7	9150						428	no
S1	SL3.0ch06_45056971	2	intergenic	Solyc06g072820.3.1	Tudor/PWWP/MBT superfamily protein (AHRD V3.3 *** G7JRQ8_MEDTR)	Solyc06g072830.3.1	WD40 repeat-containing protein (AHRD V3.3 *** A0A103YEC3_CYNCS)	0	45056971	19M	GCCCTTGGAACCCTAGATT	MD:Z:3G13A1	2235						447	no
S1	SL3.0ch06_45056970	3	intergenic	Solyc06g072820.3.1	Tudor/PWWP/MBT superfamily protein (AHRD V3.3 *** G7JRQ8_MEDTR)	Solyc06g072830.3.1	WD40 repeat-containing protein (AHRD V3.3 *** A0A103YEC3_CYNCS)	16	45056970	21M	AGCCCTTGGAACCCTAGATTG	MD:Z:4G13A1C0	2234						448	no
S2	SL3.0ch06_45056970	4	intergenic	Solyc06g072820.3.1	Tudor/PWWP/MBT superfamily protein (AHRD V3.3 *** G7JRQ8_MEDTR)	Solyc06g072830.3.1	WD40 repeat-containing protein (AHRD V3.3 *** A0A103YEC3_CYNCS)	16	45056970	21M	AGCCCTTGGAACCCTAGATTG	MD:Z:4G13A1C0	2234						448	no
S1	SL3.0ch06_45056969	3	intergenic	Solyc06g072820.3.1	Tudor/PWWP/MBT superfamily protein (AHRD V3.3 *** G7JRQ8_MEDTR)	Solyc06g072830.3.1	WD40 repeat-containing protein (AHRD V3.3 *** A0A103YEC3_CYNCS)	0	45056969	19M	AAGCCCTTGGAACCCTAGA	MD:Z:0T4G13	2233						449	no
S1	SL3.0ch06_45056968	4	intergenic	Solyc06g072820.3.1	Tudor/PWWP/MBT superfamily protein (AHRD V3.3 *** G7JRQ8_MEDTR)	Solyc06g072830.3.1	WD40 repeat-containing protein (AHRD V3.3 *** A0A103YEC3_CYNCS)	16	45056968	20M	AAAGCCCTTGGAACCCTAGA	MD:Z:1T4G13	2232						450	no
S2	SL3.0ch06_45056968	4	intergenic	Solyc06g072820.3.1	Tudor/PWWP/MBT superfamily protein (AHRD V3.3 *** G7JRQ8_MEDTR)	Solyc06g072830.3.1	WD40 repeat-containing protein (AHRD V3.3 *** A0A103YEC3_CYNCS)	0	45056968	20M	AAAGCCCTTGGAACCCTAGA	MD:Z:1T4G13	2232						450	no
S1	SL3.0ch06_38399368	1	intergenic	Solyc06g060290.3.1	Protein disulfide-isomerase (AHRD V3.3 *** A0A0V0IRM2_SOLCH)	Solyc06g060300.1.1	zinc-ribbon domain protein (AHRD V3.3 *** AT1G44414.1)	16	38399368	19M	GCTGGACACCAGTGATCCG		17739						483	no
S1	SL3.0ch05_58417548	1	intergenic	Solyc05g045720.1.1	LOW QUALITY:DNA-directed RNA polymerase (AHRD V3.3 *-* B6VJT2_VITVI)	Solyc05g045730.1.1	LOW QUALITY:transcriptional regulator EFH1-like protein (AHRD V3.3 --* AT1G28630.5)	0	58417548	20M	GTCCAGCGGAGAAACAGGAG	MD:Z:10A5A0A2	5561						494	no
S1	SL3.0ch12_47257639	19	intergenic	Solyc12g036560.1.1	LOW QUALITY:Glutathione S-transferase-like protein (AHRD V3.3 *** F8UX80_SOLHA)	Solyc12g036570.1.1	LOW QUALITY:Plant stearoyl-acyl-carrier-protein desaturase family protein (AHRD V3.3 --* AT1G43800.1)	16	47257639	8M1I13M	TGAAGGACTTCTTCCCTCGCCG	MD:Z:12G7C0	26419						514	no
S2	SL3.0ch12_47257639	4	intergenic	Solyc12g036560.1.1	LOW QUALITY:Glutathione S-transferase-like protein (AHRD V3.3 *** F8UX80_SOLHA)	Solyc12g036570.1.1	LOW QUALITY:Plant stearoyl-acyl-carrier-protein desaturase family protein (AHRD V3.3 --* AT1G43800.1)	0	47257639	8M1I13M	TGAAGGACTTCTTCCCTCGCCG	MD:Z:12G7C0	26419						514	no
S1	SL3.0ch12_47257638	1	intergenic	Solyc12g036560.1.1	LOW QUALITY:Glutathione S-transferase-like protein (AHRD V3.3 *** F8UX80_SOLHA)	Solyc12g036570.1.1	LOW QUALITY:Plant stearoyl-acyl-carrier-protein desaturase family protein (AHRD V3.3 --* AT1G43800.1)	16	47257638	9M1I12M	CTGAAGGACTTCTTCCCTCGCC	MD:Z:0G12G7	26418						515	no
S2	SL3.0ch12_47257638	1	intergenic	Solyc12g036560.1.1	LOW QUALITY:Glutathione S-transferase-like protein (AHRD V3.3 *** F8UX80_SOLHA)	Solyc12g036570.1.1	LOW QUALITY:Plant stearoyl-acyl-carrier-protein desaturase family protein (AHRD V3.3 --* AT1G43800.1)	16	47257638	9M1I12M	CTGAAGGACTTCTTCCCTCGCC	MD:Z:0G12G7	26418						515	no
S1	SL3.0ch04_66542983	1	intergenic	Solyc04g082990.3.1	Tetratricopeptide repeat protein 37 (AHRD V3.3 *-* A0A1D1Y0Z0_9ARAE)	Solyc04g083000.1.1	translocon at the outer envelope membrane of chloroplasts 33 (AHRD V3.3 --* AT1G02280.2)	0	66542983	24M	AGGCAGTAAAGAAAAAAGAAGCGC	MD:Z:6C3C10A2	3264						526	no
S1	SL3.0ch02_48655894	5	intergenic	Solyc02g084980.3.1	Hexosyltransferase (AHRD V3.3 *** K4BB12_SOLLC)	Solyc02g084990.3.1	Mannan endo-1,4-beta-mannosidase-like protein (AHRD V3.3 *** G7KF03_MEDTR)	16	48655894	13M1I8M	AAGCTTCAAACCCAAGCCGCTT	MD:Z:11A5A3	4806						526	no
S2	SL3.0ch02_48655894	2	intergenic	Solyc02g084980.3.1	Hexosyltransferase (AHRD V3.3 *** K4BB12_SOLLC)	Solyc02g084990.3.1	Mannan endo-1,4-beta-mannosidase-like protein (AHRD V3.3 *** G7KF03_MEDTR)	16	48655894	13M1I8M	AAGCTTCAAACCCAAGCCGCTT	MD:Z:11A5A3	4806						526	no
S1	SL3.0ch02_48655893	4	intergenic	Solyc02g084980.3.1	Hexosyltransferase (AHRD V3.3 *** K4BB12_SOLLC)	Solyc02g084990.3.1	Mannan endo-1,4-beta-mannosidase-like protein (AHRD V3.3 *** G7KF03_MEDTR)	16	48655893	14M1I9M	GAAGCTTCAAACCCAAGCCGCTTT	MD:Z:12A5A4	4805						527	no
S2	SL3.0ch02_48655893	1	intergenic	Solyc02g084980.3.1	Hexosyltransferase (AHRD V3.3 *** K4BB12_SOLLC)	Solyc02g084990.3.1	Mannan endo-1,4-beta-mannosidase-like protein (AHRD V3.3 *** G7KF03_MEDTR)	0	48655893	14M1I10M	GAAGCTTCAAACCCAAGCCGCTTTT	MD:Z:12A5A5	4805						527	no
S1	SL3.0ch02_38618242	1	intergenic	Solyc02g067980.3.1	Serine/threonine protein phosphatase 2A regulatory subunit B (AHRD V3.3 *** B9HTC9_POPTR)	Solyc02g067990.3.1	HAUS augmin-like complex subunit 6 (AHRD V3.3 *** A0A061ECN9_THECC)	0	38618242	21M	TGGAGCTTCTCTCTGGAGACT	MD:Z:7G1A2A8	4728						556	no
S1	SL3.0ch11_712401	2	intergenic	Solyc11g005890.2.1	Chitinase 1, putative (AHRD V3.3 *** B9RU38_RICCO)	Solyc11g005900.2.1	Guanylate kinase (AHRD V3.3 *** A0A103Y9I8_CYNCS)	0	712401	21M	TTGAAGCTTCAGTTGTATCCA	MD:Z:5T3T0T10	1266						561	no
S1	SL3.0ch11_712400	7	intergenic	Solyc11g005890.2.1	Chitinase 1, putative (AHRD V3.3 *** B9RU38_RICCO)	Solyc11g005900.2.1	Guanylate kinase (AHRD V3.3 *** A0A103Y9I8_CYNCS)	16	712400	22M	TTTGAAGCTTCAGTTGTATCCA	MD:Z:6T3T0T10	1265						562	no
S2	SL3.0ch11_712400	1	intergenic	Solyc11g005890.2.1	Chitinase 1, putative (AHRD V3.3 *** B9RU38_RICCO)	Solyc11g005900.2.1	Guanylate kinase (AHRD V3.3 *** A0A103Y9I8_CYNCS)	0	712400	22M	TTTGAAGCTTCAGTTGTATCCA	MD:Z:6T3T0T10	1265						562	no
S1	SL3.0ch11_712399	1	intergenic	Solyc11g005890.2.1	Chitinase 1, putative (AHRD V3.3 *** B9RU38_RICCO)	Solyc11g005900.2.1	Guanylate kinase (AHRD V3.3 *** A0A103Y9I8_CYNCS)	0	712399	22M	CTTTGAAGCTTCAGTTGTATCC	MD:Z:7T3T0T9	1264						563	no
S1	SL3.0ch01_86842921	1	intergenic	Solyc01g095770.3.1	Cyclic nucleotide-gated channel (AHRD V3.3 *** A0A0K9PRG4_ZOSMR)	Solyc01g095780.2.1	LOW QUALITY:Non-specific lipid-transfer protein (AHRD V3.3 *** A0A022QU64_ERYGU)	0	86842921	22M	AAGAAAAAAGAAACGCGGCGAG	MD:Z:10G2A1A6	4660						578	no
S2	SL3.0ch06_23513784	1	intergenic	Solyc06g033920.1.1	Leucine-rich repeat receptor-like protein kinase family protein (AHRD V3.3 *** AT3G24240.1)	Solyc06g033930.1.1	LOW QUALITY:Retrovirus-related Pol polyprotein from transposon TNT 1-94 (AHRD V3.3 *-* A0A151RV26_CAJCA)	0	23513784	21M	AGAAGATTAAGATAAAGCGGC	MD:Z:7G9A3	4658						601	no
S1	SL3.0ch06_23513783	14	intergenic	Solyc06g033920.1.1	Leucine-rich repeat receptor-like protein kinase family protein (AHRD V3.3 *** AT3G24240.1)	Solyc06g033930.1.1	LOW QUALITY:Retrovirus-related Pol polyprotein from transposon TNT 1-94 (AHRD V3.3 *-* A0A151RV26_CAJCA)	0	23513783	22M	GAGAAGATTAAGAAAAAGCGGC	MD:Z:8G4T4A3	4657						602	no
S2	SL3.0ch06_23513783	11	intergenic	Solyc06g033920.1.1	Leucine-rich repeat receptor-like protein kinase family protein (AHRD V3.3 *** AT3G24240.1)	Solyc06g033930.1.1	LOW QUALITY:Retrovirus-related Pol polyprotein from transposon TNT 1-94 (AHRD V3.3 *-* A0A151RV26_CAJCA)	0	23513783	22M	GAGAAGATTAAGAAAAAGCGGC	MD:Z:8G4T4A3	4657						602	no
S2	SL3.0ch06_23513782	1	intergenic	Solyc06g033920.1.1	Leucine-rich repeat receptor-like protein kinase family protein (AHRD V3.3 *** AT3G24240.1)	Solyc06g033930.1.1	LOW QUALITY:Retrovirus-related Pol polyprotein from transposon TNT 1-94 (AHRD V3.3 *-* A0A151RV26_CAJCA)	0	23513782	23M	CGAGAAGATTAAGAAAAAGCGGC	MD:Z:9G4T4A3	4656						603	no
S1	SL3.0ch10_7308461	1	intergenic	Solyc10g018270.1.1	LOW QUALITY:FANTASTIC four-like protein (DUF3049) (AHRD V3.3 *-* AT1G54740.1)	Solyc10g018280.1.1	LOW QUALITY:NHL repeat-containing family protein (AHRD V3.3 *-* B9HJT0_POPTR)	0	7308461	6M1I15M	TCCGGCGGAGAAACAGGAGCTC	MD:Z:11G3C5	12980						603	no
S2	SL3.0ch11_32640577	3	intergenic	Solyc11g044670.1.1	Ycf1 protein (AHRD V3.3 *-* ATCG01130.1)	Solyc11g044660.1.1	LOW QUALITY:beta glucosidase 43 (AHRD V3.3 --* AT3G18070.6)	16	32640577	21M	GTAGTCTCCAGAGAGAAGCTC	MD:Z:3C6A6A3	5452						607	no
S1	NC_035963.1_352323	1	intergenic	CQW56_mgt25	tRNA-Met	CQW56_mgp09	NADH dehydrogenase subunit 7	16	352323	20M	GCAGCGAAAGGAAGGAGACG	MD:Z:1G3A2T11	10435						633	no
S1	SL3.0ch00_12011213	1	intergenic	Solyc00g036530.1.1	LOW QUALITY:P-loop containing nucleoside triphosphate hydrolases superfamily protein (AHRD V3.3 --* AT2G28290.6)	Solyc00g036740.1.1	LOW QUALITY:Cytochrome b559 subunit alpha (AHRD V3.3 --* PSBE_CHLVU)	0	12011213	14M1I6M	AGAAAAAAGCCGCGCGGCGAG	MD:Z:6T0C12	7683						636	no
S2	SL3.0ch11_45643955	1	intergenic	Solyc11g056390.1.1	LOW QUALITY:30S ribosomal protein S7, chloroplastic (AHRD V3.3 --* RR7_STAER)	Solyc11g056400.2.1	Ribosomal protein S3 (AHRD V3.3 *** A0A075VXF7_CAPAN)	16	45643955	22M	CGCCGCGCTTCTTTTTTTCTTT	MD:Z:2A1C1C15	1943						661	no
S1	SL3.0ch01_30906305	1	intergenic	Solyc01g020470.2.1	NADH dehydrogenase subunit 9 (AHRD V3.3 *** ATMG00070.1)	Solyc01g020480.1.1	LOW QUALITY:hAT transposon superfamily (AHRD V3.3 *-* AT1G79740.4)	16	30906305	22M	AGCGGCTTGGGTTTGAAGCATT	MD:Z:2A0A14A3	69579						676	no
S1	SL3.0ch03_61085419	1	intergenic	Solyc03g097340.1.1	WD40 repeat protein (AHRD V3.3 *** L7T9S0_SOLTU)	Solyc03g097350.3.1	Kinase family protein (AHRD V3.3 *** D7MHY5_ARALL)	0	61085419	20M	CTCCTTCCTTTCGCTGCTGC	MD:Z:11T0T5T1	2948						681	no
S1	SL3.0ch10_61086867	1	intergenic	Solyc10g079410.2.1	Triacylglycerol lipase SDP1 (AHRD V3.3 *** W9RS42_9ROSA)	Solyc10g079420.1.1	Calcium-binding EF-hand (AHRD V3.3 *** A0A103XQG1_CYNCS)	16	61086867	19M	CTCGTCTCCTTCCTTTCGC	MD:Z:3C10C4	5984						689	no
S2	SL3.0ch10_61086867	1	intergenic	Solyc10g079410.2.1	Triacylglycerol lipase SDP1 (AHRD V3.3 *** W9RS42_9ROSA)	Solyc10g079420.1.1	Calcium-binding EF-hand (AHRD V3.3 *** A0A103XQG1_CYNCS)	0	61086867	19M	CTCGTCTCCTTCCTTTCGC	MD:Z:3C10C4	5984						689	no
S2	SL3.0ch10_61086865	1	intergenic	Solyc10g079410.2.1	Triacylglycerol lipase SDP1 (AHRD V3.3 *** W9RS42_9ROSA)	Solyc10g079420.1.1	Calcium-binding EF-hand (AHRD V3.3 *** A0A103XQG1_CYNCS)	16	61086865	21M	AGCTCGTCTCCTTCCTTTCGC	MD:Z:1C3C10C4	5982						691	no
S1	SL3.0ch07_62643632	2	intergenic	Solyc07g054145.1.1	CAAX amino terminal protease family protein (AHRD V3.3 *** AT2G20725.1)	Solyc07g054140.3.1	Syntaxin, putative (AHRD V3.3 *** B9SLK9_RICCO)	16	62643632	19M	GGTGGATACAACTGAAGCT	MD:Z:7T8C2	1030						716	no
S1	SL3.0ch07_62643631	35	intergenic	Solyc07g054145.1.1	CAAX amino terminal protease family protein (AHRD V3.3 *** AT2G20725.1)	Solyc07g054140.3.1	Syntaxin, putative (AHRD V3.3 *** B9SLK9_RICCO)	16	62643631	20M	CGGTGGATACAACTGAAGCT	MD:Z:8T8C2	1029						717	no
S2	SL3.0ch07_62643631	6	intergenic	Solyc07g054145.1.1	CAAX amino terminal protease family protein (AHRD V3.3 *** AT2G20725.1)	Solyc07g054140.3.1	Syntaxin, putative (AHRD V3.3 *** B9SLK9_RICCO)	0	62643631	19M	CGGTGGATACAACTGAAGC	MD:Z:8T8C1	1029						717	no
S1	SL3.0ch07_62643630	53	intergenic	Solyc07g054145.1.1	CAAX amino terminal protease family protein (AHRD V3.3 *** AT2G20725.1)	Solyc07g054140.3.1	Syntaxin, putative (AHRD V3.3 *** B9SLK9_RICCO)	16	62643630	21M	CCGGTGGATACAACTGAAGCT	MD:Z:0T8T8C2	1028						718	no
S2	SL3.0ch07_62643630	27	intergenic	Solyc07g054145.1.1	CAAX amino terminal protease family protein (AHRD V3.3 *** AT2G20725.1)	Solyc07g054140.3.1	Syntaxin, putative (AHRD V3.3 *** B9SLK9_RICCO)	16	62643630	21M	CCGGTGGATACAACTGAAGCT	MD:Z:0T8T8C2	1028						718	no
S1	SL3.0ch07_62643629	1	intergenic	Solyc07g054145.1.1	CAAX amino terminal protease family protein (AHRD V3.3 *** AT2G20725.1)	Solyc07g054140.3.1	Syntaxin, putative (AHRD V3.3 *** B9SLK9_RICCO)	16	62643629	19M	CCCGGTGGATACAACTGAA		1027						719	no
S1	SL3.0ch00_20491988	2	intergenic	Solyc00g306830.1.1	LOW QUALITY:Long-chain-alcohol oxidase (AHRD V3.3 *-* A0A0K9RVS4_SPIOL)	Solyc00g308930.1.1	LOW QUALITY:Lysine-specific histone demethylase 1-like protein (AHRD V3.3 *-* A0A0B0PVB3_GOSAR)	16	20491988	21M	ACCCCAAGCCGCTTTTTCTTA	MD:Z:8A0T7T3	43641						737	no
S2	SL3.0ch00_20491988	3	intergenic	Solyc00g306830.1.1	LOW QUALITY:Long-chain-alcohol oxidase (AHRD V3.3 *-* A0A0K9RVS4_SPIOL)	Solyc00g308930.1.1	LOW QUALITY:Lysine-specific histone demethylase 1-like protein (AHRD V3.3 *-* A0A0B0PVB3_GOSAR)	16	20491988	21M	ACCCCAAGCCGCTTTTTCTTA	MD:Z:8A0T7T3	43641						737	no
S1	SL3.0ch08_57233302	4	intergenic	Solyc08g068080.3.1	LOW QUALITY:NHL domain protein (AHRD V3.3 --* AT5G14895.1)	Solyc08g068085.1.1	hemoglobin 3 (AHRD V3.3 *** AT4G32690.1)	0	57233302	21M	TAGGGTTCCAAGGGCTTTCAC	MD:Z:5C2G8A3	2924						745	no
S2	SL3.0ch08_57233302	2	intergenic	Solyc08g068080.3.1	LOW QUALITY:NHL domain protein (AHRD V3.3 --* AT5G14895.1)	Solyc08g068085.1.1	hemoglobin 3 (AHRD V3.3 *** AT4G32690.1)	16	57233302	21M	TAGGGTTCCAAGGGCTTTCAC	MD:Z:5C2G8A3	2924						745	no
S1	SL3.0ch08_57233301	3	intergenic	Solyc08g068080.3.1	LOW QUALITY:NHL domain protein (AHRD V3.3 --* AT5G14895.1)	Solyc08g068085.1.1	hemoglobin 3 (AHRD V3.3 *** AT4G32690.1)	16	57233301	21M	CTAGGGGTCCAAGGGCTTTCA	MD:Z:6C2G8A2	2923						746	no
S2	SL3.0ch08_57233301	3	intergenic	Solyc08g068080.3.1	LOW QUALITY:NHL domain protein (AHRD V3.3 --* AT5G14895.1)	Solyc08g068085.1.1	hemoglobin 3 (AHRD V3.3 *** AT4G32690.1)	16	57233301	21M	CTAGGGGTCCAAGGGCTTTCA	MD:Z:6C2G8A2	2923						746	no
S1	SL3.0ch08_17834043	1	intergenic	Solyc08g045640.3.1	Remorin family protein (AHRD V3.3 *** B9GJG3_POPTR)	Solyc08g045647.1.1	LOW QUALITY:Polyprotein, putative (AHRD V3.3 *-* Q60D59_SOLDE),Pfam:PF14223	16	17834043	20M	CCCCCGACCTCGACTTCCTC	MD:Z:3A8G1C5	4692						746	no
S2	SL3.0ch08_17834043	2	intergenic	Solyc08g045640.3.1	Remorin family protein (AHRD V3.3 *** B9GJG3_POPTR)	Solyc08g045647.1.1	LOW QUALITY:Polyprotein, putative (AHRD V3.3 *-* Q60D59_SOLDE),Pfam:PF14223	16	17834043	20M	CCCCCGACCTCGACTTCCTC	MD:Z:3A8G1C5	4692						746	no
S1	SL3.0ch08_57233300	21	intergenic	Solyc08g068080.3.1	LOW QUALITY:NHL domain protein (AHRD V3.3 --* AT5G14895.1)	Solyc08g068085.1.1	hemoglobin 3 (AHRD V3.3 *** AT4G32690.1)	16	57233300	19M	TCTAGGGTTCCAAGGGCTT	MD:Z:7C2G8	2922						747	no
S2	SL3.0ch08_57233300	17	intergenic	Solyc08g068080.3.1	LOW QUALITY:NHL domain protein (AHRD V3.3 --* AT5G14895.1)	Solyc08g068085.1.1	hemoglobin 3 (AHRD V3.3 *** AT4G32690.1)	16	57233300	22M	TCTAGGGTTCCAAGGGCTTTCA	MD:Z:7C2G8A2	2922						747	no
S1	SL3.0ch08_57233299	5	intergenic	Solyc08g068080.3.1	LOW QUALITY:NHL domain protein (AHRD V3.3 --* AT5G14895.1)	Solyc08g068085.1.1	hemoglobin 3 (AHRD V3.3 *** AT4G32690.1)	16	57233299	20M	ATCTAGGGTTCCAAGGGCTT	MD:Z:8C2G8	2921						748	no
S2	SL3.0ch08_57233299	2	intergenic	Solyc08g068080.3.1	LOW QUALITY:NHL domain protein (AHRD V3.3 --* AT5G14895.1)	Solyc08g068085.1.1	hemoglobin 3 (AHRD V3.3 *** AT4G32690.1)	16	57233299	22M	ATCTAGGGTTCCAAGGGCTTTC	MD:Z:8C2G8A1	2921						748	no
S1	SL3.0ch00_10395015	1	intergenic	Solyc00g015737.1.1	serine/threonine-protein kinase NEK5 (AHRD V3.3 --* AT3G44200.2)	Solyc00g016470.1.1	LOW QUALITY:Transmembrane protein, putative (AHRD V3.3 *-* G7IIE5_MEDTR)	16	10395015	19M	GGCGACCGAAGCAGCCGCT	MD:Z:9G7G1	34323						748	no
S1	SL3.0ch06_43426001	1	intergenic	Solyc06g069550.1.1	UDP-glucose 6-dehydrogenase family protein (AHRD V3.3 *** AT3G29360.2)	Solyc06g069560.2.1	AT-rich interactive domain-containing protein 2 (AHRD V3.3 *** A0A0B2QRH4_GLYSO)	16	43426001	19M	AGCCGCTTTATCTTAATCT	MD:Z:1C15T1	3904						756	no
S1	SL3.0ch03_63234374	1	intergenic	Solyc03g111090.3.1	Transcription factor GTE10 (AHRD V3.3 *** W9SF96_9ROSA)	Solyc03g111080.3.1	Ketoacyl ACP reductase (AHRD V3.3 *-* A0A0M4C341_JATCU)	16	63234374	22M	CCCCGTCCTCGACTTCCTCCAG	MD:Z:4A7A5G3	1756						757	no
S2	SL3.0ch08_59442624	1	intergenic	Solyc08g075180.1.1	LOW QUALITY:HXXXD-type acyl-transferase family protein (AHRD V3.3 *** AT3G26040.1)	Solyc08g075190.1.1	LOW QUALITY:C2 and GRAM domain-containing protein At1g03370 (AHRD V3.3 --* C2GR1_ARATH)	0	59442624	21M	TCCTTCCTTTCGCTGCTCGCT	MD:Z:2G8C3T5	2292						773	no
S2	SL3.0ch01_92181857	1	intergenic	Solyc01g103770.3.1	Cyclin-C1-1 (AHRD V3.3 --* A0A0K9NU96_ZOSMR)	Solyc01g103780.3.1	TCP transcription factor 11	0	92181857	20M	TCCAGCGGAGAAACAGTAGC	MD:Z:4T2A12	5865						782	no
S1	SL3.0ch01_88306639	3	intergenic	Solyc01g097660.2.1	LOW QUALITY:Invertase/pectin methylesterase inhibitor family protein (AHRD V3.3 -** D7KC05_ARALL)	Solyc01g097670.3.1	Pentatricopeptide repeat-containing protein (AHRD V3.3 *** A0A118JZF1_CYNCS)	16	88306639	19M	TCGCCCCTCGCCCGGAGCT	MD:Z:2T6T6T2	1961						797	no
S2	SL3.0ch01_88306639	2	intergenic	Solyc01g097660.2.1	LOW QUALITY:Invertase/pectin methylesterase inhibitor family protein (AHRD V3.3 -** D7KC05_ARALL)	Solyc01g097670.3.1	Pentatricopeptide repeat-containing protein (AHRD V3.3 *** A0A118JZF1_CYNCS)	0	88306639	19M	TCGCCCCTCGCCCGGAGCT	MD:Z:2T6T6T2	1961						797	no
S2	SL3.0ch01_88306638	1	intergenic	Solyc01g097660.2.1	LOW QUALITY:Invertase/pectin methylesterase inhibitor family protein (AHRD V3.3 -** D7KC05_ARALL)	Solyc01g097670.3.1	Pentatricopeptide repeat-containing protein (AHRD V3.3 *** A0A118JZF1_CYNCS)	0	88306638	20M	CTCGCCCCTCGCCCGGAGCT	MD:Z:3T6T6T2	1960						798	no
S1	SL3.0ch10_51884798	2	intergenic	Solyc10g051310.2.1	clp-like energy-dependent protease	Solyc10g051330.2.1	Receptor-like kinase (AHRD V3.3 *** G7J6J8_MEDTR)	16	51884798	19M	GGATACAACTGAAGCTTCA	MD:Z:3A4A10	45076						822	no
S2	SL3.0ch10_51884798	1	intergenic	Solyc10g051310.2.1	clp-like energy-dependent protease	Solyc10g051330.2.1	Receptor-like kinase (AHRD V3.3 *** G7J6J8_MEDTR)	0	51884798	19M	GGATACAACTGAAGCTTCA	MD:Z:3A4A10	45076						822	no
S1	SL3.0ch10_51884797	18	intergenic	Solyc10g051310.2.1	clp-like energy-dependent protease	Solyc10g051330.2.1	Receptor-like kinase (AHRD V3.3 *** G7J6J8_MEDTR)	16	51884797	20M	TGGATACAACTGAAGCTTCA	MD:Z:4A4A10	45075						823	no
S2	SL3.0ch10_51884797	9	intergenic	Solyc10g051310.2.1	clp-like energy-dependent protease	Solyc10g051330.2.1	Receptor-like kinase (AHRD V3.3 *** G7J6J8_MEDTR)	16	51884797	20M	TGGATACAACTGAAGCTTCA	MD:Z:4A4A10	45075						823	no
S1	SL3.0ch10_51884796	47	intergenic	Solyc10g051310.2.1	clp-like energy-dependent protease	Solyc10g051330.2.1	Receptor-like kinase (AHRD V3.3 *** G7J6J8_MEDTR)	16	51884796	22M	GTGGATACAACTGAAGCTTCAA	MD:Z:5A4A10G0	45074						824	no
S2	SL3.0ch10_51884796	36	intergenic	Solyc10g051310.2.1	clp-like energy-dependent protease	Solyc10g051330.2.1	Receptor-like kinase (AHRD V3.3 *** G7J6J8_MEDTR)	16	51884796	21M	GTGGATACAACTGAAGCTTCA	MD:Z:5A4A10	45074						824	no
S1	SL3.0ch10_51884795	15	intergenic	Solyc10g051310.2.1	clp-like energy-dependent protease	Solyc10g051330.2.1	Receptor-like kinase (AHRD V3.3 *** G7J6J8_MEDTR)	16	51884795	22M	GGTGGATACAACTGAAGCTTCA	MD:Z:0A5A4A10	45073						825	no
S2	SL3.0ch10_51884795	9	intergenic	Solyc10g051310.2.1	clp-like energy-dependent protease	Solyc10g051330.2.1	Receptor-like kinase (AHRD V3.3 *** G7J6J8_MEDTR)	16	51884795	21M	GGTGGATACAACTGAAGCTTC	MD:Z:0A5A4A9	45073						825	no
S1	SL3.0ch01_81605571	1	intergenic	Solyc01g086760.3.1	Histone H3 (AHRD V3.3 *** H3_VOLCA)	Solyc01g086770.1.1	LOW QUALITY:Sugar transporter (AHRD V3.3 *** A0A072TJ95_MEDTR)	0	81605571	20M	TAAGAAAAAGCGGCTTGGGT	MD:Z:8T1A4C4	1380						834	no
S2	SL3.0ch01_81605571	1	intergenic	Solyc01g086760.3.1	Histone H3 (AHRD V3.3 *** H3_VOLCA)	Solyc01g086770.1.1	LOW QUALITY:Sugar transporter (AHRD V3.3 *** A0A072TJ95_MEDTR)	0	81605571	20M	TAAGAAAAAGCGGCTTGGGT	MD:Z:8T1A4C4	1380						834	no
S2	SL3.0ch01_82577036	1	intergenic	Solyc01g087810.2.1	subtilisin-like serine protease family protein	Solyc01g087820.2.1	subtilisin-like protease 4B	16	82577036	22M	TTTTCCTTCCTTTCGCTGCTGG	MD:Z:6C2A10A1	2802						834	no
S2	SL3.0ch06_42334224	1	intergenic	Solyc06g068110.3.1	cytochrome P450 family protein (AHRD V3.3 *** AT3G15760.1)	Solyc06g068120.3.1	histone-lysine N-methyltransferase SUVR5 (AHRD V3.3 --* AT2G23740.6)	16	42334224	22M	TTTTCTTAATCTTCTCTGCTCT		5444						837	no
S2	SL3.0ch03_62620328	1	intergenic	Solyc03g098790.3.1	Cathepsin D Inhibitor	Solyc03g020100.2.1	LOW QUALITY:Protein Ycf2 (AHRD V3.3 --* YCF2_VITVI)	16	62620328	19M	TCCGGGCGAGGGGCGAGGC	MD:Z:2G9T3A2	117322						838	no
S1	SL3.0ch05_64227144	12	intergenic	Solyc05g053230.3.1	Protein kinase superfamily protein (AHRD V3.3 *** AT3G62220.3)	Solyc05g053240.3.1	Squamosa promoter binding protein12b	0	64227144	19M	TCCGATCGTCGCTGAAGCG	MD:Z:6T4G4T2	14614						887	no
S2	SL3.0ch05_64227144	5	intergenic	Solyc05g053230.3.1	Protein kinase superfamily protein (AHRD V3.3 *** AT3G62220.3)	Solyc05g053240.3.1	Squamosa promoter binding protein12b	0	64227144	19M	TCCGATCGTCGCTGAAGCG	MD:Z:6T4G4T2	14614						887	no
S1	SL3.0ch05_64227143	13	intergenic	Solyc05g053230.3.1	Protein kinase superfamily protein (AHRD V3.3 *** AT3G62220.3)	Solyc05g053240.3.1	Squamosa promoter binding protein12b	16	64227143	20M	ATCCGATCGTCGCTGAAGCG	MD:Z:7T4G4T2	14613						888	no
S2	SL3.0ch05_64227143	4	intergenic	Solyc05g053230.3.1	Protein kinase superfamily protein (AHRD V3.3 *** AT3G62220.3)	Solyc05g053240.3.1	Squamosa promoter binding protein12b	0	64227143	20M	ATCCGATCGTCGCTGAAGCG	MD:Z:7T4G4T2	14613						888	no
S2	SL3.0ch02_42039338	1	intergenic	Solyc02g072150.3.1	Trehalose-6-phosphate synthase, putative (AHRD V3.3 *** B9S8D6_RICCO)	Solyc02g072160.3.1	NAD(P)-binding Rossmann-fold superfamily protein (AHRD V3.3 *** AT4G18810.1)	0	42039338	7M2I14M	TTGGAGGAAGTCGAGGTCGGGGG	MD:Z:17A3	35358						892	no
S1	SL3.0ch02_44986376	10	intergenic	Solyc02g080110.3.1	Transmembrane protein, putative (AHRD V3.3 *** A0A072VQK9_MEDTR)	Solyc02g080120.2.1	Gibberellin 2-beta- dioxygenase 7	16	44986376	20M	GCCGCGTTTCTTTTTTCTTT	MD:Z:3A16	13618						896	no
S2	SL3.0ch02_44986376	3	intergenic	Solyc02g080110.3.1	Transmembrane protein, putative (AHRD V3.3 *** A0A072VQK9_MEDTR)	Solyc02g080120.2.1	Gibberellin 2-beta- dioxygenase 7	16	44986376	20M	GCCGCGCTTCTTTTTTCTTT	MD:Z:3A2T13	13618						896	no
S1	SL3.0ch02_44986375	3	intergenic	Solyc02g080110.3.1	Transmembrane protein, putative (AHRD V3.3 *** A0A072VQK9_MEDTR)	Solyc02g080120.2.1	Gibberellin 2-beta- dioxygenase 7	16	44986375	21M	CGCCGCGTTTCTTTTTTCTTT	MD:Z:0T3A16	13617						897	no
S2	SL3.0ch01_92792541	1	intergenic	Solyc01g104442.1.1	Ca2+ activated outward rectifying K+ channel 3 (AHRD V3.3 --* AT5G46360.2)	Solyc01g104444.1.1	Electron transfer flavoprotein-ubiquinone oxidoreductase, mitochondrial (AHRD V3.3 --* M4CKM4_BRARP)	0	92792541	21M	AAGAAAAAAGCAGCGCGGCGA	MD:Z:13A0A3A2	5512						913	no
S1	SL3.0ch08_65883235	7	intergenic	Solyc08g083240.3.1	SUN-like protein 24	Solyc08g083250.3.1	Purple acid phosphatase (AHRD V3.3 *-* K4CPW9_SOLLC)	16	65883235	16M1I5M	ACCCAAGCCGCTTTTTCTTAAT	MD:Z:9T3G7	3056						930	no
S2	SL3.0ch08_65883235	1	intergenic	Solyc08g083240.3.1	SUN-like protein 24	Solyc08g083250.3.1	Purple acid phosphatase (AHRD V3.3 *-* K4CPW9_SOLLC)	16	65883235	16M1I5M	ACCCAAGCCGCTTTTTCTTAAT	MD:Z:9T3G7	3056						930	no
S1	SL3.0ch08_65883234	1	intergenic	Solyc08g083240.3.1	SUN-like protein 24	Solyc08g083250.3.1	Purple acid phosphatase (AHRD V3.3 *-* K4CPW9_SOLLC)	16	65883234	17M1I5M	AACCCAAGCCGCTTTTTCTTAAT	MD:Z:10T3G7	3055						931	no
S2	SL3.0ch08_65883234	2	intergenic	Solyc08g083240.3.1	SUN-like protein 24	Solyc08g083250.3.1	Purple acid phosphatase (AHRD V3.3 *-* K4CPW9_SOLLC)	16	65883234	17M1I5M	AACCCAAGCCGCTTTTTCTTAAT	MD:Z:10T3G7	3055						931	no
S1	SL3.0ch08_65883233	1	intergenic	Solyc08g083240.3.1	SUN-like protein 24	Solyc08g083250.3.1	Purple acid phosphatase (AHRD V3.3 *-* K4CPW9_SOLLC)	16	65883233	18M1I4M	TAACCCAAGCCGCTTTTTCTTAA	MD:Z:11T3G6	3054						932	no
S1	SL3.0ch09_53500453	5	intergenic	Solyc09g059100.1.1	LOW QUALITY:Homeobox leucine zipper protein (AHRD V3.3 *-* A0A072UAM9_MEDTR)	Solyc09g059103.1.1	LOW QUALITY:Pyridoxal phosphate (PLP)-dependent transferases superfamily protein (AHRD V3.3 --* AT1G33320.2)	16	53500453	21M	CCAAGCCGCTTTTTCTTAATC	MD:Z:5T1T10C2	12758						933	no
S2	SL3.0ch09_53500453	4	intergenic	Solyc09g059100.1.1	LOW QUALITY:Homeobox leucine zipper protein (AHRD V3.3 *-* A0A072UAM9_MEDTR)	Solyc09g059103.1.1	LOW QUALITY:Pyridoxal phosphate (PLP)-dependent transferases superfamily protein (AHRD V3.3 --* AT1G33320.2)	16	53500453	21M	CCAAGCCGCTTTTTCTTAATC	MD:Z:5T1T10C2	12758						933	no
S1	SL3.0ch09_53500452	15	intergenic	Solyc09g059100.1.1	LOW QUALITY:Homeobox leucine zipper protein (AHRD V3.3 *-* A0A072UAM9_MEDTR)	Solyc09g059103.1.1	LOW QUALITY:Pyridoxal phosphate (PLP)-dependent transferases superfamily protein (AHRD V3.3 --* AT1G33320.2)	16	53500452	21M	CCCAAGCCGCTTTTTCTTAAT	MD:Z:6T1T10C1	12757						934	no
S2	SL3.0ch09_53500452	7	intergenic	Solyc09g059100.1.1	LOW QUALITY:Homeobox leucine zipper protein (AHRD V3.3 *-* A0A072UAM9_MEDTR)	Solyc09g059103.1.1	LOW QUALITY:Pyridoxal phosphate (PLP)-dependent transferases superfamily protein (AHRD V3.3 --* AT1G33320.2)	16	53500452	19M	CCCAAGCCGCTTTTTCTTA	MD:Z:6T1T10	12757						934	no
S1	SL3.0ch09_53500451	4	intergenic	Solyc09g059100.1.1	LOW QUALITY:Homeobox leucine zipper protein (AHRD V3.3 *-* A0A072UAM9_MEDTR)	Solyc09g059103.1.1	LOW QUALITY:Pyridoxal phosphate (PLP)-dependent transferases superfamily protein (AHRD V3.3 --* AT1G33320.2)	16	53500451	20M	CCCCAAGCCGCTTTTTCTTA	MD:Z:0G6T1T10	12756						935	no
S1	SL3.0ch03_47862419	1	intergenic	Solyc03g013230.1.1	LOW QUALITY:pantothenate kinase 2 (AHRD V3.3 --* AT4G32180.3)	Solyc03g013220.1.1	LOW QUALITY:Maturase (AHRD V3.3 *-* O79414_SOLTU)	16	47862419	18M	CGCCGTGCTTCTTTTTTC	MD:Z:9C8	53605						992	no
S1	SL3.0ch03_47862418	1	intergenic	Solyc03g013230.1.1	LOW QUALITY:pantothenate kinase 2 (AHRD V3.3 --* AT4G32180.3)	Solyc03g013220.1.1	LOW QUALITY:Maturase (AHRD V3.3 *-* O79414_SOLTU)	16	47862418	19M	TCGCCGCGCTTCTTTTTTC	MD:Z:6T3C8	53604						993	no
S2	SL3.0ch03_47862418	1	intergenic	Solyc03g013230.1.1	LOW QUALITY:pantothenate kinase 2 (AHRD V3.3 --* AT4G32180.3)	Solyc03g013220.1.1	LOW QUALITY:Maturase (AHRD V3.3 *-* O79414_SOLTU)	16	47862418	19M	TCGCCGCGCTTCTTTTTTC	MD:Z:6T3C8	53604						993	no
S1	SL3.0ch01_23812373	1	intergenic	Solyc01g017210.1.1	NAD(P)H-quinone oxidoreductase subunit 3, chloroplastic (AHRD V3.3 *** NU3C_LEMMI)	Solyc01g017220.1.1	ATP synthase epsilon chain, chloroplastic (AHRD V3.3 *** ATPE_SOLLC)	0	23812373	18M	TCGTCTCCTTCCTTTCGC	MD:Z:1A13A2	2624						332	yes	-1.085689281	0.00314174	0.00908702	no
S1	SL3.0ch06_38778807	1	intergenic	Solyc06g060630.1.1	Cation/H(+) antiporter 15 (AHRD V3.3 *** W9QLT0_9ROSA)	Solyc06g060640.1.1	Bifunctional inhibitor/lipid-transfer protein/seed storage 2S albumin superfamily protein (AHRD V3.3 *** A0A061DW53_THECC)	0	38778807	21M	CAGCGAAAGGAAGGATACGAG	MD:Z:0G7A8G3	2822						626	yes	-2.377784656	1.87e-05	0.000193893	no
S1	SL3.0ch03_70334732	1	intergenic	Solyc03g120460.3.1	Pentatricopeptide repeat-containing protein family (AHRD V3.3 *** A0A151T2K6_CAJCA)	Solyc03g120470.3.1	tonoplast intrinsic protein 2.2	0	70334732	20M	TGCGGTTCCTGTGGTGCTCT	MD:Z:4T2A8T3	1315						739	yes	-1.506009817	7.07e-06	0.000100985	no
S1	SL3.0ch11_52993715	4	intergenic	Solyc11g066890.1.1	Arogenate dehydratase (AHRD V3.3 *** K4D9U6_SOLLC)	Solyc11g066900.2.1	Nucleobase-ascorbate transporter-like protein (AHRD V3.3 *** A0A072VC14_MEDTR)	16	52993715	19M	GAGAGCAGAGAAGATTAAG	MD:Z:5A1T11	10274						1012
S2	SL3.0ch11_52993715	1	intergenic	Solyc11g066890.1.1	Arogenate dehydratase (AHRD V3.3 *** K4D9U6_SOLLC)	Solyc11g066900.2.1	Nucleobase-ascorbate transporter-like protein (AHRD V3.3 *** A0A072VC14_MEDTR)	0	52993715	20M	GAGAGCAGAGAAGATTAAGA	MD:Z:5A1T12	10274						1012
S2	SL3.0ch11_9422521	1	intergenic	Solyc11g018760.1.1	LOW QUALITY:Glutathione S-transferase U20 (AHRD V3.3 --* GSTUK_ARATH)	Solyc11g018770.2.1	CCA tRNA nucleotidyltransferase (AHRD V3.3 *** W9SEV9_9ROSA)	0	9422521	2M1I18M	TACCCGGTGGATACGACTGAA	MD:Z:3T4C11	12988						1036
S1	SL3.0ch04_62971860	3	intergenic	Solyc04g078020.2.1	LOW QUALITY:nodulin MtN21 /EamA-like transporter family protein (AHRD V3.3 --* AT3G02690.1)	Solyc04g078030.3.1	Elongation factor 4 (AHRD V3.3 *** A0A0B0NVR5_GOSAR)	16	62971860	20M	GTCTCCAGAGAGAAGCTCCG	MD:Z:4G12T0T1	1465						1043
S1	SL3.0ch12_66683105	2	intergenic	Solyc12g097035.1.1	Small acidic protein 1 (AHRD V3.3 *** A0A061EN42_THECC)	Solyc12g097050.2.1	Late embryogenesis-abundant protein (AHRD V3.3 --* Q5G1J3_ISATI)	16	66683105	11M1I9M	TCCCTCGGGAACTTTCTTGAG	MD:Z:12A1T5	1462						1047
S1	SL3.0ch11_8553148	1	intergenic	Solyc11g017478.1.1	CBS domain protein with a domain protein (DUF21) (AHRD V3.3 --* AT5G52790.4)	Solyc11g018470.2.1	transmembrane protein (AHRD V3.3 *** AT1G21722.1)	0	8553148	21M	CGGGGATCCCTGAAGGACTTC	MD:Z:13C6A0	17966						1049
S1	SL3.0ch11_8553146	1	intergenic	Solyc11g017478.1.1	CBS domain protein with a domain protein (DUF21) (AHRD V3.3 --* AT5G52790.4)	Solyc11g018470.2.1	transmembrane protein (AHRD V3.3 *** AT1G21722.1)	16	8553146	21M	CCCGGGGATCCCTGAAGGACT	MD:Z:0T0A13C5	17964						1051
S2	SL3.0ch03_3354604	1	intergenic	Solyc03g025910.3.1	transmembrane protein (AHRD V3.3 *** AT4G00585.1)	Solyc03g025920.3.1	F-box family protein (AHRD V3.3 *** B9I4C3_POPTR)	0	3354604	21M	AAAAAGTAGCGCGGCGAGGGA	MD:Z:11G2A3A2	1999						1074
S2	SL3.0ch11_23557511	1	intergenic	Solyc11g030830.1.1	LOW QUALITY:Photosystem II protein D1 (AHRD V3.3 *-* A0A172MBV9_9SOLA)	Solyc11g030840.1.1	LOW QUALITY:Tyrosine decarboxylase 1 (AHRD V3.3 --* TYDC1_ORYSJ)	0	23557511	11M1I10M	TTCTCTCTGGAGACTCCCCGGT	MD:Z:6G6C7	4686						1107
S2	SL3.0ch02_53894764	1	intergenic	Solyc02g092045.1.1	separase (AHRD V3.3 --* AT4G22970.3)	Solyc02g092050.3.1	AP2-like ethylene-responsive transcription factor (AHRD V3.3 *** A0A072VCJ1_MEDTR)	0	53894764	22M	TTCTTTTTTCTTTAGTGCCTGC	MD:Z:16A2A2	1772						1123
S2	SL3.0ch08_47022901	1	intergenic	Solyc08g061143.1.1	LOW QUALITY:Retrovirus-related Pol polyprotein LINE-1 (AHRD V3.3 --* A0A151UAU0_CAJCA)	Solyc08g061160.2.1	LOW QUALITY:BnaC09g16480D protein (AHRD V3.3 *** A0A078G2W2_BRANA)	16	47022901	9M1I11M	CAGGGATCCGCGGCGACCGAA	MD:Z:6A0G12	156321						1182
S1	SL3.0ch11_43286478	1	intergenic	Solyc11g039690.1.1	Pentatricopeptide repeat-containing protein (AHRD V3.3 *-* D7KDG7_ARALL)	Solyc11g039680.1.1	LOW QUALITY:Cysteine/Histidine-rich C1 domain family protein (AHRD V3.3 --* AT1G55700.1)	16	43286478	21M	AGCAGAGAAGATTAAGAAAAA	MD:Z:11G0A8	5632						1219
S1	SL3.0ch01_3235656	4	intergenic	Solyc01g009270.1.1	FAF-like protein (DUF3049) (AHRD V3.3 *-* AT5G22090.2)	Solyc01g009280.3.1	Serine/threonine-protein phosphatase (AHRD V3.3 *** G8Z292_SOLLC)	16	3235656	21M	TACAACTGAAGCTTCAAACCC	MD:Z:5A5A5G3	10014						1241
S1	SL3.0ch07_29729317	2	intergenic	Solyc07g026620.3.1	TUBULIN-FOLDING COFACTOR E family protein (AHRD V3.3 --* B9IQ98_POPTR)	Solyc07g026630.1.1	LOW QUALITY:Cysteine/Histidine-rich C1 domain family protein (AHRD V3.3 --* AT1G53340.3)	16	29729317	19M	CAAGCCGCTTTTTCTTAAT	MD:Z:6T7A4	2600						1244
S1	SL3.0ch07_29729316	1	intergenic	Solyc07g026620.3.1	TUBULIN-FOLDING COFACTOR E family protein (AHRD V3.3 --* B9IQ98_POPTR)	Solyc07g026630.1.1	LOW QUALITY:Cysteine/Histidine-rich C1 domain family protein (AHRD V3.3 --* AT1G53340.3)	16	29729316	20M	CCAAGCCGCTTTTTCTTAAT		2599						1245
S2	SL3.0ch07_29729316	1	intergenic	Solyc07g026620.3.1	TUBULIN-FOLDING COFACTOR E family protein (AHRD V3.3 --* B9IQ98_POPTR)	Solyc07g026630.1.1	LOW QUALITY:Cysteine/Histidine-rich C1 domain family protein (AHRD V3.3 --* AT1G53340.3)	16	29729316	20M	CCAAGCCGCTTTTTCTTAAT		2599						1245
S1	SL3.0ch07_55232806	3	intergenic	Solyc07g042105.1.1	Serine/threonine protein phosphatase 7 long form isogeny (AHRD V3.3 *** A0A151RUJ4_CAJCA)	Solyc07g042130.3.1	Pentatricopeptide repeat superfamily protein (AHRD V3.3 *** A0A061FYX7_THECC)	16	55232806	13M1D11M	GCCGCTTTTTCTTAATCTTCTCTG	MD:Z:10G2^A3T7	8512						1267
S2	SL3.0ch07_55232806	2	intergenic	Solyc07g042105.1.1	Serine/threonine protein phosphatase 7 long form isogeny (AHRD V3.3 *** A0A151RUJ4_CAJCA)	Solyc07g042130.3.1	Pentatricopeptide repeat superfamily protein (AHRD V3.3 *** A0A061FYX7_THECC)	16	55232806	13M1D11M	GCCGCTTTTTCTTAATCTTCTCTG	MD:Z:10G2^A3T7	8512						1267
S2	SL3.0ch06_43968892	1	intergenic	Solyc06g071230.3.1	MYB transcription factor (AHRD V3.3 *** A1DR86_CATRO)	Solyc06g071240.2.1	Glutamine-dependent NAD(+) synthetase (AHRD V3.3 *-* NADE_ARATH)	16	43968892	19M	GAGGGGCGAGGCGCCTCAG	MD:Z:3A9A0G4	11565						1273
S1	SL3.0ch06_43968891	5	intergenic	Solyc06g071230.3.1	MYB transcription factor (AHRD V3.3 *** A1DR86_CATRO)	Solyc06g071240.2.1	Glutamine-dependent NAD(+) synthetase (AHRD V3.3 *-* NADE_ARATH)	16	43968891	19M	CGAGGGGCGAGGCGCTTCA		11564						1274
S2	SL3.0ch06_43968891	12	intergenic	Solyc06g071230.3.1	MYB transcription factor (AHRD V3.3 *** A1DR86_CATRO)	Solyc06g071240.2.1	Glutamine-dependent NAD(+) synthetase (AHRD V3.3 *-* NADE_ARATH)	16	43968891	20M	CGAGGGGCGAGGCGCTTCAG	MD:Z:4A9A0G4	11564						1274
S1	SL3.0ch06_43968890	27	intergenic	Solyc06g071230.3.1	MYB transcription factor (AHRD V3.3 *** A1DR86_CATRO)	Solyc06g071240.2.1	Glutamine-dependent NAD(+) synthetase (AHRD V3.3 *-* NADE_ARATH)	16	43968890	21M	GCGAGGGGCGAGGCGCTTCAG	MD:Z:5A9A0G4	11563						1275
S2	SL3.0ch06_43968890	33	intergenic	Solyc06g071230.3.1	MYB transcription factor (AHRD V3.3 *** A1DR86_CATRO)	Solyc06g071240.2.1	Glutamine-dependent NAD(+) synthetase (AHRD V3.3 *-* NADE_ARATH)	16	43968890	20M	GCGAGGGGCGAGGCGCTTCA		11563						1275
S2	SL3.0ch06_36910133	1	intergenic	Solyc06g053910.3.1	DUF506 family protein (AHRD V3.3 *** A0A072VMZ8_MEDTR)	Solyc06g053920.3.1	inactive purple acid phosphatase-like protein (AHRD V3.3 *-* AT1G42430.1)	16	36910133	20M	TACCCAAGCCGCTTTTTCTT		13221						1275
S1	SL3.0ch06_43968889	21	intergenic	Solyc06g071230.3.1	MYB transcription factor (AHRD V3.3 *** A1DR86_CATRO)	Solyc06g071240.2.1	Glutamine-dependent NAD(+) synthetase (AHRD V3.3 *-* NADE_ARATH)	16	43968889	21M	GGCGAGGGGCGAGGCGCTTCA		11562						1276
S2	SL3.0ch06_43968889	53	intergenic	Solyc06g071230.3.1	MYB transcription factor (AHRD V3.3 *** A1DR86_CATRO)	Solyc06g071240.2.1	Glutamine-dependent NAD(+) synthetase (AHRD V3.3 *-* NADE_ARATH)	16	43968889	21M	GGCGAGGGGCGAGGCGCTTCA		11562						1276
S2	SL3.0ch10_40558927	1	intergenic	Solyc10g047350.2.1	Lysine-specific histone demethylase 1-1-like protein (AHRD V3.3 *-* W9S433_9ROSA)	Solyc10g047360.2.1	Polyadenylate-binding protein 2 (AHRD V3.3 *** W9QVE2_9ROSA)	0	40558927	18M	TCGCCCCTCGCCCGGAGC	MD:Z:0C4G6A5	32068						1289
S2	SL3.0ch10_40558926	1	intergenic	Solyc10g047350.2.1	Lysine-specific histone demethylase 1-1-like protein (AHRD V3.3 *-* W9S433_9ROSA)	Solyc10g047360.2.1	Polyadenylate-binding protein 2 (AHRD V3.3 *** W9QVE2_9ROSA)	0	40558926	19M	GTCGCCCCTCGCCCGGAGC	MD:Z:1C4G6A5	32067						1290
S1	SL3.0ch05_54660884	2	intergenic	Solyc05g041870.1.1	LOW QUALITY:Auxin-induced in root cultures protein 12, putative (AHRD V3.3 *** B9T186_RICCO)	Solyc05g041880.1.1	LOW QUALITY:Maturase K (AHRD V3.3 --* A0A0Y0UAP7_9FABA)	16	54660884	21M	CCCGGGGATCCCTGAAGGACT	MD:Z:0T0A13C5	17054						1319
S2	SL3.0ch05_54660884	1	intergenic	Solyc05g041870.1.1	LOW QUALITY:Auxin-induced in root cultures protein 12, putative (AHRD V3.3 *** B9T186_RICCO)	Solyc05g041880.1.1	LOW QUALITY:Maturase K (AHRD V3.3 --* A0A0Y0UAP7_9FABA)	16	54660884	22M	CCCGGGGATCCCTGAAGGACTT	MD:Z:0T0A13C6	17054						1319
S1	SL3.0ch01_5634291	1	intergenic	Solyc01g010660.3.1	Protein kinase (AHRD V3.3 *** Q2HTW4_MEDTR)	Solyc01g010670.2.1	LOW QUALITY:Aquaporin NIP3-2 (AHRD V3.3 --* NIP32_ORYSJ)	16	5634291	5M1I18M	CCTCGCCGCCGTTCTTATTTCTTT	MD:Z:9T2G10	10517						1381
S1	SL3.0ch09_60929283	2	intergenic	Solyc09g061910.2.1	Calcium-dependent lipid-binding (CaLB domain) family protein (AHRD V3.3 --* AT1G20080.5)	Solyc09g061920.1.1	LOW QUALITY:Nucleic acid-binding, OB-fold-like protein (AHRD V3.3 --* ATMG00560.1)	16	60929283	21M	GCTCCTGTATCTCCGCTGGAC	MD:Z:3T2T10T3	32594						1399
S2	SL3.0ch09_60929283	1	intergenic	Solyc09g061910.2.1	Calcium-dependent lipid-binding (CaLB domain) family protein (AHRD V3.3 --* AT1G20080.5)	Solyc09g061920.1.1	LOW QUALITY:Nucleic acid-binding, OB-fold-like protein (AHRD V3.3 --* ATMG00560.1)	16	60929283	21M	GCTCCTGTTTCTCCGCTTGAC	MD:Z:3T2T1A12	32594						1399
S2	SL3.0ch01_65593331	1	intergenic	Solyc01g058210.2.1	HCO3- transporter family (AHRD V3.3 --* AT1G15460.4)	Solyc01g058220.2.1	F-box family protein (AHRD V3.3 --* AT2G32560.1)	0	65593331	21M	GCAGTAAAGAAAAAAGAAGCG		34013						1399
S1	SL3.0ch09_69208308	15	intergenic	Solyc09g083090.3.1	Non-specific serine/threonine protein kinase (AHRD V3.3 *** K4CVT6_SOLLC)	Solyc09g083100.1.1	Non-specific serine/threonine protein kinase (AHRD V3.3 *** K4CVT6_SOLLC)	16	69208308	21M	TACAACTGAAGCTTCAAACCC	MD:Z:2A7C5C4	18141						1415
S1	SL3.0ch09_69208307	3	intergenic	Solyc09g083090.3.1	Non-specific serine/threonine protein kinase (AHRD V3.3 *** K4CVT6_SOLLC)	Solyc09g083100.1.1	Non-specific serine/threonine protein kinase (AHRD V3.3 *** K4CVT6_SOLLC)	0	69208307	22M	ATACAACTGAAGCTTCACACCC	MD:Z:3A7C10	18140						1416
S2	SL3.0ch09_69208307	1	intergenic	Solyc09g083090.3.1	Non-specific serine/threonine protein kinase (AHRD V3.3 *** K4CVT6_SOLLC)	Solyc09g083100.1.1	Non-specific serine/threonine protein kinase (AHRD V3.3 *** K4CVT6_SOLLC)	0	69208307	22M	ATACAACTGAAGCTTCAAACCC	MD:Z:3A7C5C4	18140						1416
S1	SL3.0ch08_58470537	1	intergenic	Solyc08g069230.3.1	DnaJ (AHRD V3.3 *** A0A0B0NWN0_GOSAR)	Solyc08g074230.1.1	Protein phosphatase 2C family protein (AHRD V3.3 *** AT4G31860.1)	16	58470537	22M	CGGGGATCCCTGAAGGACTTCT	MD:Z:13C6A0A0	125045						1418
S1	SL3.0ch08_58470535	2	intergenic	Solyc08g069230.3.1	DnaJ (AHRD V3.3 *** A0A0B0NWN0_GOSAR)	Solyc08g074230.1.1	Protein phosphatase 2C family protein (AHRD V3.3 *** AT4G31860.1)	16	58470535	22M	CCCGGGGATCCCTGAAGGACTT	MD:Z:0T0A13C6	125043						1420
S2	SL3.0ch08_58470535	1	intergenic	Solyc08g069230.3.1	DnaJ (AHRD V3.3 *** A0A0B0NWN0_GOSAR)	Solyc08g074230.1.1	Protein phosphatase 2C family protein (AHRD V3.3 *** AT4G31860.1)	16	58470535	22M	CCCGGGGATCCCTGAAGGACTT	MD:Z:0T0A13C6	125043						1420
S2	SL3.0ch07_6490669	1	intergenic	Solyc07g016210.1.1	Specific tissue protein (AHRD V3.3 *** G7IZL4_MEDTR)	Solyc07g016215.1.1	Organ specific protein (AHRD V3.3 *** A0A103YKI8_CYNCS)	0	6490669	20M	CCTCCAGGTTTCCCCGGGGA	MD:Z:4T2C5G6	9844						1454
S1	SL3.0ch02_37008165	1	intergenic	Solyc02g065260.3.1	Retrovirus-related Pol polyprotein from transposon TNT 1-94 (AHRD V3.3 *-* A0A151T437_CAJCA)	Solyc02g065270.1.1	Salicylic acid-binding protein 2 (AHRD V3.3 *-* SABP2_TOBAC)	16	37008165	20M	CGACTTCCTCCAGGTTTCCC	MD:Z:8A7A1T1	1239						1467
S1	SL3.0ch03_3195022	2	intergenic	Solyc03g025770.3.1	O-glucosyltransferase rumi like (AHRD V3.3 *** A0A0B2SCL3_GLYSO)	Solyc03g025760.3.1	Protein O-glucosyltransferase 1 (AHRD V3.3 *** A0A199V2E0_ANACO)	16	3195022	21M	CCCGGGGATCCCTGAAGGACT	MD:Z:0T0A13C5	3928						1509
S1	SL3.0ch03_3195021	1	intergenic	Solyc03g025770.3.1	O-glucosyltransferase rumi like (AHRD V3.3 *** A0A0B2SCL3_GLYSO)	Solyc03g025760.3.1	Protein O-glucosyltransferase 1 (AHRD V3.3 *** A0A199V2E0_ANACO)	16	3195021	22M	CCCCGGGGATCCCTGAAGGACT	MD:Z:1T0A13C5	3927						1510
S1	SL3.0ch02_55164304	1	intergenic	Solyc02g093810.3.1	HAUS augmin-like complex subunit 6 (AHRD V3.3 *** A0A061ECN9_THECC)	Solyc02g093820.3.1	plant UBX domain-containing protein 1 (AHRD V3.3 *** AT3G27310.1)	0	55164304	19M	GGTAGTCTCCAGAGAGAAG	MD:Z:3C8C6	3013						1511
S2	SL3.0ch02_55164304	1	intergenic	Solyc02g093810.3.1	HAUS augmin-like complex subunit 6 (AHRD V3.3 *** A0A061ECN9_THECC)	Solyc02g093820.3.1	plant UBX domain-containing protein 1 (AHRD V3.3 *** AT3G27310.1)	16	55164304	19M	GGTAGTCTCCAGAGAGAAG	MD:Z:3C8C6	3013						1511
S1	SL3.0ch02_55164303	1	intergenic	Solyc02g093810.3.1	HAUS augmin-like complex subunit 6 (AHRD V3.3 *** A0A061ECN9_THECC)	Solyc02g093820.3.1	plant UBX domain-containing protein 1 (AHRD V3.3 *** AT3G27310.1)	16	55164303	20M	GGGTAGTCTCCAGAGAGAAG	MD:Z:0C3C8C6	3012						1512
S2	SL3.0ch06_41917402	1	intergenic	Solyc06g066540.1.1	Ethylene-responsive transcription factor TINY (AHRD V3.3 *** TINY_ARATH)	Solyc06g066550.3.1	LETM1 and EF-hand domain-containing protein anon-60Da isoform 1 (AHRD V3.3 *** A0A061GCJ8_THECC)	0	41917402	21M	AGCGAAAGGAAGGAGACGAGC	MD:Z:2A7G4G5	3152						1531
S1	SL3.0ch04_53611536	2	intergenic	Solyc04g055090.1.1	LOW QUALITY:Transmembrane protein, putative (AHRD V3.3 *** G7J3T5_MEDTR)	Solyc04g055100.1.1	LOW QUALITY:Plant/F17O14-7 protein (AHRD V3.3 *** G7KY86_MEDTR)	16	53611536	20M	CCCGACCTCGACTTCCTCCA	MD:Z:1A8C2C6	1950						1546
S2	SL3.0ch04_53611536	1	intergenic	Solyc04g055090.1.1	LOW QUALITY:Transmembrane protein, putative (AHRD V3.3 *** G7J3T5_MEDTR)	Solyc04g055100.1.1	LOW QUALITY:Plant/F17O14-7 protein (AHRD V3.3 *** G7KY86_MEDTR)	16	53611536	20M	CCCGACCTCGACTTCCTCCA	MD:Z:1A8C2C6	1950						1546
S1	SL3.0ch04_53611535	1	intergenic	Solyc04g055090.1.1	LOW QUALITY:Transmembrane protein, putative (AHRD V3.3 *** G7J3T5_MEDTR)	Solyc04g055100.1.1	LOW QUALITY:Plant/F17O14-7 protein (AHRD V3.3 *** G7KY86_MEDTR)	16	53611535	21M	TCCCGACCTCGACTCCCTCCA	MD:Z:2A8C9	1949						1547
S1	SL3.0ch05_8617771	1	intergenic	Solyc05g014620.2.1	transcription regulator NOT2/NOT3/NOT5 family protein (AHRD V3.3 --* AT5G18230.4)	Solyc05g014630.2.1	PPR superfamily protein (AHRD V3.3 --* AT4G31070.2)	16	8617771	19M	ACTTTCTTGAGGTTCCTGT	MD:Z:10A6T1	25335						1549
S2	SL3.0ch05_8617771	1	intergenic	Solyc05g014620.2.1	transcription regulator NOT2/NOT3/NOT5 family protein (AHRD V3.3 --* AT5G18230.4)	Solyc05g014630.2.1	PPR superfamily protein (AHRD V3.3 --* AT4G31070.2)	0	8617771	22M	ACTTTCTTGAGGTTCCTGTGGT	MD:Z:10A6T1T2	25335						1549
S1	SL3.0ch05_8617770	1	intergenic	Solyc05g014620.2.1	transcription regulator NOT2/NOT3/NOT5 family protein (AHRD V3.3 --* AT5G18230.4)	Solyc05g014630.2.1	PPR superfamily protein (AHRD V3.3 --* AT4G31070.2)	16	8617770	22M	AACTTTCTTGAGGTTCCTGTGG	MD:Z:11A6T1T1	25334						1550
S2	SL3.0ch06_49776142	1	intergenic	Solyc06g084628.1.1	Aspartate aminotransferase (AHRD V3.3 --* A0A0D3F2W4_9ORYZ)	Solyc02g094770.2.1	LOW QUALITY:Pentatricopeptide repeat (PPR) superfamily protein (AHRD V3.3 --* AT3G49240.1)	0	49776142	21M	AACCCTAGCTTGGGTGCCTCG	MD:Z:3T9C6T0	30331						1553
S2	SL3.0ch02_40419276	1	intergenic	Solyc02g070050.3.1	fatty acid hydroxylase 2 (AHRD V3.3 *** AT4G20870.2)	Solyc02g070055.1.1	Cytochrome c biogenesis protein CcsA (AHRD V3.3 --* CCSA_OENEH)	16	40419276	20M	TCTCCTGTTTCTCCGCTGGA	MD:Z:5A2G2G8	14167						1560
S1	SL3.0ch06_38071135	1	intergenic	Solyc06g060013.1.1	Terpene synthase (AHRD V3.3 *** G5CV42_SOLLC)	Solyc06g060017.1.1	Cytochrome P450 (AHRD V3.3 *** Q9M7M3_CAPAN)	0	38071135	4M1I17M	GGAGCCAGCAGCGAAAGGAATT	MD:Z:7A2A10	2659						1578
S2	SL3.0ch02_32607007	1	intergenic	Solyc00g007195.1.1	Protein phosphatase 2C family protein (AHRD V3.3 *** AT3G51470.2)	Solyc00g007180.1.1	Gibberellin 3-beta-hydroxylase 2 (AHRD V3.3 *** Q941N2_SOLTU)	16	32607007	10M1I12M	ACAGGAGCTCGTCTCCTTCCTTT	MD:Z:3T16C1	1449						1596
S1	SL3.0ch02_42295514	2	intergenic	Solyc02g072530.2.1	Non-specific serine/threonine protein kinase (AHRD V3.3 *** A0A0V0IL28_SOLCH)	Solyc02g072535.1.1	pentatricopeptide (PPR) repeat-containing protein (AHRD V3.3 --* AT1G64100.3)	16	42295514	22M	CGCCGCGTTTCTTTTTTCTTTA	MD:Z:5T0A4A10	4302						1619
S1	SL3.0ch09_49386954	4	intergenic	Solyc09g056430.3.1	Kinase family protein (AHRD V3.3 *** B9GQP3_POPTR)	Solyc09g056435.1.1	Endonuclease/exonuclease/phosphatase (AHRD V3.3 *-* A2Q500_MEDTR)	16	49386954	20M	CTTCAGTTGTATCCACCGGG	MD:Z:2A0A8A7	52067						1624
S1	SL3.0ch09_49386953	8	intergenic	Solyc09g056430.3.1	Kinase family protein (AHRD V3.3 *** B9GQP3_POPTR)	Solyc09g056435.1.1	Endonuclease/exonuclease/phosphatase (AHRD V3.3 *-* A2Q500_MEDTR)	16	49386953	21M	GCTTCAGTTGTATCCACCGGG	MD:Z:3A0A8A7	52066						1625
S2	SL3.0ch09_49386953	3	intergenic	Solyc09g056430.3.1	Kinase family protein (AHRD V3.3 *** B9GQP3_POPTR)	Solyc09g056435.1.1	Endonuclease/exonuclease/phosphatase (AHRD V3.3 *-* A2Q500_MEDTR)	16	49386953	21M	GCTTCAGTTGTATCCACCGGG	MD:Z:3A0A8A7	52066						1625
S1	SL3.0ch06_26088896	1	intergenic	Solyc06g036440.2.1	S-type anion channel (AHRD V3.3 *** A0A098GMQ9_9ROSI)	Solyc06g036450.1.1	LOW QUALITY:Ethylene receptor homolog (AHRD V3.3 *-* Q9XET9_SOLLC)	0	26088896	9M1D14M	AAAAAAGAAGCGCGGCGAGGGAA	MD:Z:9^C3A4T5	6428						1639
S1	SL3.0ch12_53964732	2	intergenic	Solyc12g040230.1.1	LOW QUALITY:Zinc finger transcription factor 78	Solyc12g040240.1.1	LOW QUALITY:zinc finger CCCH domain protein (AHRD V3.3 *** AT2G10553.1)	16	53964732	19M	GGAAGAAGTCCTTCAGGGA	MD:Z:8A1A8	31764						1650
S1	SL3.0ch01_40989626	2	intergenic	Solyc01g028870.3.1	N utilization substance B (AHRD V3.3 *** A0A0B0MRW6_GOSAR)	Solyc01g028860.3.1	evolutionarily conserved C-terminal region 2 (AHRD V3.3 *** AT3G13460.1)	0	40989626	21M	TAAAGAAAAAAGAAGCGCGGC	MD:Z:4A11T0A3	43622						1683
S1	SL3.0ch03_25810751	2	intergenic	Solyc03g058243.1.1	Protein Ycf2 (AHRD V3.3 *-* YCF2_VITVI)	Solyc03g058247.1.1	30S ribosomal protein S4, chloroplastic (AHRD V3.3 *** RR4_SOLBU)	16	25810751	19M	TCGCCCGGAGCTTCTCTCT	MD:Z:6A1T10	38425						1692
S2	SL3.0ch03_25810751	1	intergenic	Solyc03g058243.1.1	Protein Ycf2 (AHRD V3.3 *-* YCF2_VITVI)	Solyc03g058247.1.1	30S ribosomal protein S4, chloroplastic (AHRD V3.3 *** RR4_SOLBU)	16	25810751	19M	TCGCCCGGAGCTTCTCTCT	MD:Z:6A1T10	38425						1692
S1	SL3.0ch03_29892720	1	intergenic	Solyc03g059100.2.1	Transducin/WD40 repeat-like superfamily protein (AHRD V3.3 *** AT2G43770.1)	Solyc03g059110.1.1	LOW QUALITY:AP2/B3-like transcriptional factor family protein (AHRD V3.3 --* AT3G11580.3)	0	29892720	21M	TCTCCTTCCTTTCGCTGCTGC	MD:Z:3G0A5G10	31888						1696
S2	SL3.0ch09_1676102	1	intergenic	Solyc09g008210.1.1	Omega-6 fatty acid desaturase, chloroplastic (AHRD V3.3 --* FAD6C_SOYBN)	Solyc09g008220.3.1	Unknown protein (AHRD V3.3 )	16	1676102	11M1I9M	CCTGTTTTTCCGCTGGACGCC	MD:Z:16A1A1	4200						1702
S2	SL3.0ch09_69477481	1	intergenic	Solyc09g083390.2.1	zinc knuckle (CCHC-type) family protein (AHRD V3.3 *-* AT5G43630.4)	Solyc09g083400.3.1	TPX2 (targeting protein for Xklp2) protein family (AHRD V3.3 *** AT3G23090.4)	0	69477481	18M	AAAAGAACGGCGGCGAGG	MD:Z:7A9C0	12987						1706
S2	SL3.0ch04_27803634	1	intergenic	Solyc04g024910.1.1	Serine palmitoyltransferase 2 (AHRD V3.3 *-* W9R0V3_9ROSA)	Solyc04g024880.2.1	Retrovirus-related Pol polyprotein from transposon TNT 1-94 (AHRD V3.3 *-* A0A151S6Y9_CAJCA)	16	27803634	5M1I15M	CTCCGCTGGACGCCAGTGATC	MD:Z:2T5C11	277375						1706
S1	SL3.0ch09_69477480	3	intergenic	Solyc09g083390.2.1	zinc knuckle (CCHC-type) family protein (AHRD V3.3 *-* AT5G43630.4)	Solyc09g083400.3.1	TPX2 (targeting protein for Xklp2) protein family (AHRD V3.3 *** AT3G23090.4)	0	69477480	19M	AAAAAGAAACGCGGCGAGG	MD:Z:9G8C0	12986						1707
S2	SL3.0ch04_27803633	1	intergenic	Solyc04g024910.1.1	Serine palmitoyltransferase 2 (AHRD V3.3 *-* W9R0V3_9ROSA)	Solyc04g024880.2.1	Retrovirus-related Pol polyprotein from transposon TNT 1-94 (AHRD V3.3 *-* A0A151S6Y9_CAJCA)	16	27803633	6M1I14M	TCTCCGCTGGACGCCAGTGAT	MD:Z:3T5C10	277374						1707
S1	SL3.0ch09_69477479	4	intergenic	Solyc09g083390.2.1	zinc knuckle (CCHC-type) family protein (AHRD V3.3 *-* AT5G43630.4)	Solyc09g083400.3.1	TPX2 (targeting protein for Xklp2) protein family (AHRD V3.3 *** AT3G23090.4)	0	69477479	19M	AAAAAAGAACGGCGGCGAG	MD:Z:0C8A9	12985						1708
S2	SL3.0ch09_69477479	2	intergenic	Solyc09g083390.2.1	zinc knuckle (CCHC-type) family protein (AHRD V3.3 *-* AT5G43630.4)	Solyc09g083400.3.1	TPX2 (targeting protein for Xklp2) protein family (AHRD V3.3 *** AT3G23090.4)	0	69477479	19M	AAAAAAGAACGGCGGCGAG	MD:Z:0C8A9	12985						1708
S2	SL3.0ch09_69477478	1	intergenic	Solyc09g083390.2.1	zinc knuckle (CCHC-type) family protein (AHRD V3.3 *-* AT5G43630.4)	Solyc09g083400.3.1	TPX2 (targeting protein for Xklp2) protein family (AHRD V3.3 *** AT3G23090.4)	0	69477478	20M	GAAAAAAGAACGGCGGCGAG	MD:Z:0T0C8A9	12984						1709
S1	SL3.0ch09_69477477	19	intergenic	Solyc09g083390.2.1	zinc knuckle (CCHC-type) family protein (AHRD V3.3 *-* AT5G43630.4)	Solyc09g083400.3.1	TPX2 (targeting protein for Xklp2) protein family (AHRD V3.3 *** AT3G23090.4)	16	69477477	20M	AGAAAAAAGAACGGCGGCGA	MD:Z:1T0C8A8	12983						1710
S2	SL3.0ch09_69477477	9	intergenic	Solyc09g083390.2.1	zinc knuckle (CCHC-type) family protein (AHRD V3.3 *-* AT5G43630.4)	Solyc09g083400.3.1	TPX2 (targeting protein for Xklp2) protein family (AHRD V3.3 *** AT3G23090.4)	0	69477477	21M	AGAAAAAAGAACGGCGGCGAG	MD:Z:1T0C8A9	12983						1710
S1	SL3.0ch09_2503494	1	intergenic	Solyc09g009170.3.1	ACI14	Solyc09g009175.1.1	SAC3/GANP/Nin1/mts3/eIF-3 p25 family (AHRD V3.3 --* AT3G06290.4)	0	2503494	18M	TCGCCCCTCGCCCGGAGC	XG:i:0	1432						1716
S2	SL3.0ch03_20613885	1	intergenic	Solyc03g071710.1.1	Cyclin-dependent protein kinase inhibitor Siamese (AHRD V3.3 *** M4M6N3_GOSAR)	Solyc03g071720.3.1	Phytol kinase (AHRD V3.3 *** D2D1G4_LACSA)	16	20613885	14M1D9M	TTCCCTCGCCGCGCTTCTTTTTT	MD:Z:5A4T3^G9	111653						1724
S1	SL3.0ch12_63896824	1	intergenic	Solyc12g056860.2.1	bZIP transcription factor family protein (AHRD V3.3 *** AT1G77920.1)	Solyc12g056855.1.1	2OG-Fe(II) oxygenase (AHRD V3.3 *-* Q2HV29_MEDTR)	16	63896824	19M	AGAGAGAAGCTCCGGGCGA	MD:Z:15C0G2	22079						1725
S2	SL3.0ch12_63896824	2	intergenic	Solyc12g056860.2.1	bZIP transcription factor family protein (AHRD V3.3 *** AT1G77920.1)	Solyc12g056855.1.1	2OG-Fe(II) oxygenase (AHRD V3.3 *-* Q2HV29_MEDTR)	0	63896824	19M	AGAGAGAAGCTCCGGGCGA	MD:Z:15C0G2	22079						1725
S1	SL3.0ch12_63896823	1	intergenic	Solyc12g056860.2.1	bZIP transcription factor family protein (AHRD V3.3 *** AT1G77920.1)	Solyc12g056855.1.1	2OG-Fe(II) oxygenase (AHRD V3.3 *-* Q2HV29_MEDTR)	0	63896823	19M	CAGAGAGAAGCTCCGGGCG	MD:Z:16C0G1	22078						1726
S2	SL3.0ch12_63896823	2	intergenic	Solyc12g056860.2.1	bZIP transcription factor family protein (AHRD V3.3 *** AT1G77920.1)	Solyc12g056855.1.1	2OG-Fe(II) oxygenase (AHRD V3.3 *-* Q2HV29_MEDTR)	16	63896823	20M	CAGAGAGAAGCTCCGGGCGA	MD:Z:16C0G2	22078						1726
S1	SL3.0ch12_63896822	12	intergenic	Solyc12g056860.2.1	bZIP transcription factor family protein (AHRD V3.3 *** AT1G77920.1)	Solyc12g056855.1.1	2OG-Fe(II) oxygenase (AHRD V3.3 *-* Q2HV29_MEDTR)	16	63896822	21M	CCAGAGAGAAGCTCCGGGCGA	MD:Z:0G16C0G2	22077						1727
S2	SL3.0ch12_63896822	8	intergenic	Solyc12g056860.2.1	bZIP transcription factor family protein (AHRD V3.3 *** AT1G77920.1)	Solyc12g056855.1.1	2OG-Fe(II) oxygenase (AHRD V3.3 *-* Q2HV29_MEDTR)	16	63896822	21M	CCAGAGAGAAGCTCCGGGCGA	MD:Z:0G16C0G2	22077						1727
S1	SL3.0ch04_4607538	1	intergenic	Solyc04g014320.1.1	LOW QUALITY:Leguminosin group485 secreted peptide (AHRD V3.3 *** G7KAG0_MEDTR)	Solyc04g014330.1.1	LOW QUALITY:Leguminosin group485 secreted peptide (AHRD V3.3 *** G7KAF8_MEDTR)	0	4607538	22M	TAAAGAAAAAAGAAACGCGGCG	MD:Z:10T5A2C2	1483						1749
S1	SL3.0ch03_71573298	1	intergenic	Solyc03g122155.1.1	Peroxisomal (S)-2-hydroxy-acid oxidase (AHRD V3.3 *-* GOX_SPIOL)	Solyc03g122170.3.1	Peroxisomal (S)-2-hydroxy-acid oxidase (AHRD V3.3 *** GOX_SPIOL)	0	71573298	20M	TATCCGATCGTCGCTGAAGC	MD:Z:3G6A1A7	1108						1753
S1	SL3.0ch10_51272695	5	intergenic	Solyc10g050990.1.1	Pyruvate kinase (AHRD V3.3 --* A9TZX1_PHYPA)	Solyc10g050997.1.1	Mitochondrial import receptor subunit TOM6-like protein (AHRD V3.3 *-* A0A0B0NUA5_GOSAR)	16	51272695	22M	GAAAAAGCGGCTTGGGGTTGAA	MD:Z:4G6C1T8	32184						1778
S2	SL3.0ch10_51272695	4	intergenic	Solyc10g050990.1.1	Pyruvate kinase (AHRD V3.3 --* A9TZX1_PHYPA)	Solyc10g050997.1.1	Mitochondrial import receptor subunit TOM6-like protein (AHRD V3.3 *-* A0A0B0NUA5_GOSAR)	16	51272695	22M	GAAAAAGCGGCTTGGGGTTGAA	MD:Z:4G6C1T8	32184						1778
S2	SL3.0ch02_45050380	1	intergenic	Solyc02g080210.3.1	Pectinesterase (AHRD V3.3 *** K4B9P2_SOLLC)	Solyc02g080220.3.1	Pectinesterase (AHRD V3.3 *** K4B9P3_SOLLC)	0	45050380	12M1D10M	TGGCTCCACATCCGCTCGTCGC	MD:Z:2C9^A8T1	1166						1792
S2	SL3.0ch01_77430045	1	intergenic	Solyc01g068390.3.1	LIM domain and RING finger protein (AHRD V3.3 *** A0A0B2SF36_GLYSO)	Solyc01g068400.3.1	Tubulin-specific chaperone A (AHRD V3.3 *** M4M6P8_GOSAR)	16	77430045	20M	CCAAGCCGCTTTTTCTTAAT		14010						1792
S2	SL3.0ch06_40239174	1	intergenic	Solyc06g064430.1.1	Vesicle-associated membrane family protein (AHRD V3.3 *** B9IDQ1_POPTR)	Solyc06g064445.1.1	DNA-directed RNA polymerase subunit beta (AHRD V3.3 --* RPOB_PINKO)	0	40239174	20M	ATTAAGAAAAAGCGGCTTGG		2099						1801
S2	SL3.0ch06_40239173	3	intergenic	Solyc06g064430.1.1	Vesicle-associated membrane family protein (AHRD V3.3 *** B9IDQ1_POPTR)	Solyc06g064445.1.1	DNA-directed RNA polymerase subunit beta (AHRD V3.3 --* RPOB_PINKO)	0	40239173	21M	GATTAAGAAAAAGCGGCTTGG	MD:Z:12A0T2T4	2098						1802
S2	SL3.0ch07_49818496	1	intergenic	Solyc07g040750.2.1	RNA helicase DEAD21	Solyc07g040770.1.1	Unknown protein (AHRD V3.3 )	0	49818496	23M	AAAGCCCTTGGAACCCTAGATTA	MD:Z:10A5A2G3	160333						1831
S1	SL3.0ch07_49818495	10	intergenic	Solyc07g040750.2.1	RNA helicase DEAD21	Solyc07g040770.1.1	Unknown protein (AHRD V3.3 )	16	49818495	20M	GAAAGCCCTTGGAACCCTAG	MD:Z:11A5A2	160332						1832
S2	SL3.0ch07_49818495	3	intergenic	Solyc07g040750.2.1	RNA helicase DEAD21	Solyc07g040770.1.1	Unknown protein (AHRD V3.3 )	0	49818495	23M	GAAAGCCCTTGGAACCCTAGATT	MD:Z:11A5A2G2	160332						1832
S1	SL3.0ch06_24119033	1	intergenic	Solyc06g034290.3.1	Glycerol-3-phosphate transporter, putative (AHRD V3.3 *** B9R9S6_RICCO)	Solyc06g034300.1.1	LOW QUALITY:RING/U-box superfamily protein (AHRD V3.3 --* AT1G53190.2)	16	24119033	19M	CCGCTGGACGCCAGTGATC	MD:Z:2A0T5A9	6315						1843
S2	SL3.0ch06_24119033	1	intergenic	Solyc06g034290.3.1	Glycerol-3-phosphate transporter, putative (AHRD V3.3 *** B9R9S6_RICCO)	Solyc06g034300.1.1	LOW QUALITY:RING/U-box superfamily protein (AHRD V3.3 --* AT1G53190.2)	16	24119033	19M	CCGCTGGACGCCAGTGATC	MD:Z:2A0T5A9	6315						1843
S1	SL3.0ch09_67636824	4	intergenic	Solyc09g075490.3.1	Mitochondrial substrate carrier family protein (AHRD V3.3 *** B9GSE1_POPTR)	Solyc09g075500.3.1	DUF789 family protein (AHRD V3.3 *** A0A072UTC8_MEDTR)	16	67636824	21M	AGCCCTTGGAACCCTAGATTG	MD:Z:4T8A5G1	14591						1876
S2	SL3.0ch09_67636824	1	intergenic	Solyc09g075490.3.1	Mitochondrial substrate carrier family protein (AHRD V3.3 *** B9GSE1_POPTR)	Solyc09g075500.3.1	DUF789 family protein (AHRD V3.3 *** A0A072UTC8_MEDTR)	0	67636824	21M	AGCCCTTGGAACCCTAGATTG	MD:Z:4T8A5G1	14591						1876
S2	SL3.0ch09_5052331	1	intergenic	Solyc09g011750.3.1	Kinase family protein (AHRD V3.3 *** B9IG10_POPTR)	Solyc09g011760.3.1	Mitochondrial import inner membrane translocase subunit TIM10 (AHRD V3.3 *** A0A199VR11_ANACO)	0	5052331	19M	TTCCTGTGGTGCTCTCCTG		2335						1878
S1	SL3.0ch07_407649	1	intergenic	Solyc07g005510.3.1	Omega-6 fatty acid desaturase (AHRD V3.3 *** U3MY72_SOLAC)	Solyc07g005520.1.1	BTB/POZ domain-containing protein (AHRD V3.3 *** W9QLB4_9ROSA)	16	407649	15M1I5M	TCCCTCGGGAACTTTCTTGAG	MD:Z:2A14C2	1641						1885
S2	SL3.0ch07_407649	1	intergenic	Solyc07g005510.3.1	Omega-6 fatty acid desaturase (AHRD V3.3 *** U3MY72_SOLAC)	Solyc07g005520.1.1	BTB/POZ domain-containing protein (AHRD V3.3 *** W9QLB4_9ROSA)	16	407649	15M1I5M	TCCCTCGGGAACTTTCTTGAG	MD:Z:2A14C2	1641						1885
S1	SL3.0ch04_58777000	6	intergenic	Solyc04g071710.3.1	Like-COV protein (AHRD V3.3 *** G7JAD5_MEDTR)	Solyc04g071715.1.1	Spo11/DNA topoisomerase VI, subunit A protein (AHRD V3.3 --* AT3G13170.3)	16	58777000	21M	TCTTCTCTGCTCTCCGGGCGA	MD:Z:8A0A8G2	5028						1903
S2	SL3.0ch04_58777000	2	intergenic	Solyc04g071710.3.1	Like-COV protein (AHRD V3.3 *** G7JAD5_MEDTR)	Solyc04g071715.1.1	Spo11/DNA topoisomerase VI, subunit A protein (AHRD V3.3 --* AT3G13170.3)	16	58777000	21M	TCTTCTCTGCTCTCCGGGCGA	MD:Z:8A0A8G2	5028						1903
S1	SL3.0ch01_88550283	1	intergenic	Solyc01g098070.1.1	MADS-box transcription factor family protein (AHRD V3.3 *-* AT1G72350.1)	Solyc01g098080.3.1	BY-2 kinesin-like protein 5 (AHRD V3.3 *** Q9AVP5_TOBAC)	16	88550283	19M	CGAGGGAAGAAGTCCTTCA	MD:Z:1A12T4	7609						1904
S2	SL3.0ch01_88550283	1	intergenic	Solyc01g098070.1.1	MADS-box transcription factor family protein (AHRD V3.3 *-* AT1G72350.1)	Solyc01g098080.3.1	BY-2 kinesin-like protein 5 (AHRD V3.3 *** Q9AVP5_TOBAC)	16	88550283	19M	CGAGGGAAGAAGTCCTTCA	MD:Z:1A12T4	7609						1904
S1	SL3.0ch01_88550282	1	intergenic	Solyc01g098070.1.1	MADS-box transcription factor family protein (AHRD V3.3 *-* AT1G72350.1)	Solyc01g098080.3.1	BY-2 kinesin-like protein 5 (AHRD V3.3 *** Q9AVP5_TOBAC)	16	88550282	20M	GCGAGGGAAGAAGTCCTTCA	MD:Z:0C1A12T4	7608						1905
S1	SL3.0ch01_88550281	3	intergenic	Solyc01g098070.1.1	MADS-box transcription factor family protein (AHRD V3.3 *-* AT1G72350.1)	Solyc01g098080.3.1	BY-2 kinesin-like protein 5 (AHRD V3.3 *** Q9AVP5_TOBAC)	16	88550281	21M	GGCGAGGGAAGAAGTCCTTCA	MD:Z:1C1A12T4	7607						1906
S2	SL3.0ch01_88550281	1	intergenic	Solyc01g098070.1.1	MADS-box transcription factor family protein (AHRD V3.3 *-* AT1G72350.1)	Solyc01g098080.3.1	BY-2 kinesin-like protein 5 (AHRD V3.3 *** Q9AVP5_TOBAC)	16	88550281	21M	GGCGAGGGAAGAAGTCCTTCA	MD:Z:1C1A12T4	7607						1906
S1	SL3.0ch03_59477958	1	intergenic	Solyc03g096150.2.1	Protein yippee-like (AHRD V3.3 *** K4BJ37_SOLLC)	Solyc03g096160.2.1	Protein yippee-like (AHRD V3.3 *** K4BJ38_SOLLC)	0	59477958	11M1I8M	ATCCGCTCGTCGCTGAAGCG	MD:Z:7T5C5	7034						1918
S2	SL3.0ch03_59477958	1	intergenic	Solyc03g096150.2.1	Protein yippee-like (AHRD V3.3 *** K4BJ37_SOLLC)	Solyc03g096160.2.1	Protein yippee-like (AHRD V3.3 *** K4BJ38_SOLLC)	0	59477958	11M1I9M	ATCCGCTCGTCGCTGAAGCGC	MD:Z:7T5C6	7034						1918
S1	SL3.0ch08_29121455	1	intergenic	Solyc08g023320.1.1	LOW QUALITY:hAT transposon superfamily protein (AHRD V3.3 *-* AT1G43260.1)	Solyc08g023280.3.1	RING/U-box superfamily protein (AHRD V3.3 --* AT3G07200.3)	16	29121455	21M	AAGCGGCTTGGGGTTGAAGCT	MD:Z:3G4G5G6	66749						1982
S1	SL3.0ch04_62606166	16	intergenic	Solyc04g077555.1.1	BZIP transcription factor family protein (AHRD V3.3 *** B9GNM4_POPTR)	Solyc04g077560.3.1	CW7 (AHRD V3.3 *** AT1G59520.1)	16	62606166	16M1D6M	GTTGTATCCACCGGGTAGTCTC	MD:Z:1G5A8^G6	4164						1985
S2	SL3.0ch04_62606166	14	intergenic	Solyc04g077555.1.1	BZIP transcription factor family protein (AHRD V3.3 *** B9GNM4_POPTR)	Solyc04g077560.3.1	CW7 (AHRD V3.3 *** AT1G59520.1)	16	62606166	16M1D6M	GTTGTATCCACCGGGTAGTCTC	MD:Z:1G5A8^G6	4164						1985
S1	SL3.0ch11_23556631	3	intergenic	Solyc11g030830.1.1	LOW QUALITY:Photosystem II protein D1 (AHRD V3.3 *-* A0A172MBV9_9SOLA)	Solyc11g030840.1.1	LOW QUALITY:Tyrosine decarboxylase 1 (AHRD V3.3 --* TYDC1_ORYSJ)	16	23556631	10M2I10M	AGGGTTCCAAGGGCTTTCACCC	MD:Z:15A4	3806						1987
S2	SL3.0ch11_23556631	1	intergenic	Solyc11g030830.1.1	LOW QUALITY:Photosystem II protein D1 (AHRD V3.3 *-* A0A172MBV9_9SOLA)	Solyc11g030840.1.1	LOW QUALITY:Tyrosine decarboxylase 1 (AHRD V3.3 --* TYDC1_ORYSJ)	0	23556631	10M2I10M	AGGGTTCCAAGGGCTTTCACCC	MD:Z:15A4	3806						1987
S1	SL3.0ch10_42753238	1	intergenic	Solyc10g047820.1.1	LOW QUALITY:Mg2+ transporter protein, CorA-like/Zinc transport protein ZntB (AHRD V3.3 *** A0A118JVW7_CYNCS)	Solyc10g047823.1.1	Ulp1 protease family protein (DUF1985) (AHRD V3.3 --* AT3G31910.1)	0	42753238	20M	TAAGAAAAAGCGGCTTGGGT	MD:Z:2T6T0G9	55129						1993
S1	SL3.0ch10_42753237	23	intergenic	Solyc10g047820.1.1	LOW QUALITY:Mg2+ transporter protein, CorA-like/Zinc transport protein ZntB (AHRD V3.3 *** A0A118JVW7_CYNCS)	Solyc10g047823.1.1	Ulp1 protease family protein (DUF1985) (AHRD V3.3 --* AT3G31910.1)	0	42753237	21M	TTAAGAAAAAGCGGCTTGGGT	MD:Z:3T6T0G9	55128						1994
S2	SL3.0ch10_42753237	9	intergenic	Solyc10g047820.1.1	LOW QUALITY:Mg2+ transporter protein, CorA-like/Zinc transport protein ZntB (AHRD V3.3 *** A0A118JVW7_CYNCS)	Solyc10g047823.1.1	Ulp1 protease family protein (DUF1985) (AHRD V3.3 --* AT3G31910.1)	0	42753237	20M	TTAAGAAAAAGCGGCTTGGG	MD:Z:3T6T0G8	55128						1994
S2	SL3.0ch03_63752610	1	intergenic	Solyc03g111630.3.1	Programmed cell death 4 (AHRD V3.3 *** A0A0B0N0N9_GOSAR)	Solyc03g111640.3.1	Programmed cell death 4 (AHRD V3.3 *** A0A0B0N0N9_GOSAR)	0	63752610	22M	AAGATTAAGATAATGCGGCTTG	MD:Z:7T10T3	1948						2002
S1	SL3.0ch08_60849327	1	intergenic	Solyc08g076810.3.1	RING/U-box superfamily protein (AHRD V3.3 *-* AT4G17920.1)	Solyc08g076820.3.1	bHLH transcription factor146	0	60849327	22M	GTAAAGAAAAATGATCGGCGGC	MD:Z:0A2G11A6	5511						2003
S2	SL3.0ch07_17958385	1	intergenic	Solyc07g021400.1.1	LOW QUALITY:RING/FYVE/PHD zinc finger superfamily protein (AHRD V3.3 *-* AT2G02960.6)	Solyc07g021405.1.1	BED zinc finger,hAT family dimerization domain, putative (AHRD V3.3 *** A0A061FD65_THECC)	0	17958385	21M	AGTAAAGAAAAAAGGACGGCG	MD:Z:13T1G5	7863						2003
S1	SL3.0ch11_20550577	1	intergenic	Solyc11g028123.1.1	transmembrane protein (AHRD V3.3 *** AT2G07674.1)	Solyc11g028150.1.1	LOW QUALITY:Retrovirus-related Pol polyprotein from transposon TNT 1-94 (AHRD V3.3 --* A0A151UBC4_CAJCA)	16	20550577	19M	CCAGCAGCGAAAGGAGGGA	MD:Z:4G12A1	1781						2031
S1	SL3.0ch11_20550576	3	intergenic	Solyc11g028123.1.1	transmembrane protein (AHRD V3.3 *** AT2G07674.1)	Solyc11g028150.1.1	LOW QUALITY:Retrovirus-related Pol polyprotein from transposon TNT 1-94 (AHRD V3.3 --* A0A151UBC4_CAJCA)	16	20550576	20M	GCCAGCAGCGAAAGGAAGGA	MD:Z:5G10G1A1	1780						2032
S2	SL3.0ch11_20550576	1	intergenic	Solyc11g028123.1.1	transmembrane protein (AHRD V3.3 *** AT2G07674.1)	Solyc11g028150.1.1	LOW QUALITY:Retrovirus-related Pol polyprotein from transposon TNT 1-94 (AHRD V3.3 --* A0A151UBC4_CAJCA)	16	20550576	20M	GCCAGCAGCGAAAGGAAGGA	MD:Z:5G10G1A1	1780						2032
S1	SL3.0ch11_20550575	10	intergenic	Solyc11g028123.1.1	transmembrane protein (AHRD V3.3 *** AT2G07674.1)	Solyc11g028150.1.1	LOW QUALITY:Retrovirus-related Pol polyprotein from transposon TNT 1-94 (AHRD V3.3 --* A0A151UBC4_CAJCA)	16	20550575	19M	AGCCAGCAGCGAAAGGAAG	MD:Z:6G10G1	1779						2033
S2	SL3.0ch11_20550575	15	intergenic	Solyc11g028123.1.1	transmembrane protein (AHRD V3.3 *** AT2G07674.1)	Solyc11g028150.1.1	LOW QUALITY:Retrovirus-related Pol polyprotein from transposon TNT 1-94 (AHRD V3.3 --* A0A151UBC4_CAJCA)	16	20550575	21M	AGCCAGCAGCGAAAGGAAGGA	MD:Z:6G10G1A1	1779						2033
S1	SL3.0ch11_20550574	1	intergenic	Solyc11g028123.1.1	transmembrane protein (AHRD V3.3 *** AT2G07674.1)	Solyc11g028150.1.1	LOW QUALITY:Retrovirus-related Pol polyprotein from transposon TNT 1-94 (AHRD V3.3 --* A0A151UBC4_CAJCA)	16	20550574	17M1I4M	GAGCCAGCAGCGAAAGGAAGGA	MD:Z:0A6G13	1778						2034
S2	SL3.0ch11_20550574	5	intergenic	Solyc11g028123.1.1	transmembrane protein (AHRD V3.3 *** AT2G07674.1)	Solyc11g028150.1.1	LOW QUALITY:Retrovirus-related Pol polyprotein from transposon TNT 1-94 (AHRD V3.3 --* A0A151UBC4_CAJCA)	16	20550574	17M1I4M	GAGCCAGCAGCGAAAGGAAGGA	MD:Z:0A6G13	1778						2034
S1	SL3.0ch11_20550573	35	intergenic	Solyc11g028123.1.1	transmembrane protein (AHRD V3.3 *** AT2G07674.1)	Solyc11g028150.1.1	LOW QUALITY:Retrovirus-related Pol polyprotein from transposon TNT 1-94 (AHRD V3.3 --* A0A151UBC4_CAJCA)	16	20550573	20M	GGAGCCAGCAGCGAAAGGAA	MD:Z:1A6G10G0	1777						2035
S2	SL3.0ch11_20550573	25	intergenic	Solyc11g028123.1.1	transmembrane protein (AHRD V3.3 *** AT2G07674.1)	Solyc11g028150.1.1	LOW QUALITY:Retrovirus-related Pol polyprotein from transposon TNT 1-94 (AHRD V3.3 --* A0A151UBC4_CAJCA)	16	20550573	20M	GGAGCCAGCAGCGAAAGGAA	MD:Z:1A6G10G0	1777						2035
S1	SL3.0ch11_20550572	1	intergenic	Solyc11g028123.1.1	transmembrane protein (AHRD V3.3 *** AT2G07674.1)	Solyc11g028150.1.1	LOW QUALITY:Retrovirus-related Pol polyprotein from transposon TNT 1-94 (AHRD V3.3 --* A0A151UBC4_CAJCA)	0	20550572	20M	TGGAGCCAGCAGCGAAAGGA	MD:Z:0C1A6G10	1776						2036
S2	SL3.0ch11_20550572	2	intergenic	Solyc11g028123.1.1	transmembrane protein (AHRD V3.3 *** AT2G07674.1)	Solyc11g028150.1.1	LOW QUALITY:Retrovirus-related Pol polyprotein from transposon TNT 1-94 (AHRD V3.3 --* A0A151UBC4_CAJCA)	16	20550572	20M	AGGAGCCAGCAGCGAAAGGA	MD:Z:0C1A6G10	1776						2036
S2	SL3.0ch11_20550571	1	intergenic	Solyc11g028123.1.1	transmembrane protein (AHRD V3.3 *** AT2G07674.1)	Solyc11g028150.1.1	LOW QUALITY:Retrovirus-related Pol polyprotein from transposon TNT 1-94 (AHRD V3.3 --* A0A151UBC4_CAJCA)	16	20550571	21M	AAGGAGCCAGCAGCGAAAGGA	MD:Z:1C1A6G10	1775						2037
S1	SL3.0ch07_7871162	4	intergenic	Solyc07g017720.1.1	LOW QUALITY:Glycosyltransferase (AHRD V3.3 *-* A0A0V0I634_SOLCH)	Solyc07g017730.3.1	Glucan endo-1,3-beta-glucosidase, putative (AHRD V3.3 *** B9RR12_RICCO)	16	7871162	21M	CCCTTGGAACCCTAGATTGGG	MD:Z:6A8C3A1	117872						2042
S2	SL3.0ch07_7871162	3	intergenic	Solyc07g017720.1.1	LOW QUALITY:Glycosyltransferase (AHRD V3.3 *-* A0A0V0I634_SOLCH)	Solyc07g017730.3.1	Glucan endo-1,3-beta-glucosidase, putative (AHRD V3.3 *** B9RR12_RICCO)	0	7871162	21M	CCCTTGGAACCCTAGATTGGG	MD:Z:6A8C3A1	117872						2042
S1	SL3.0ch07_7871160	1	intergenic	Solyc07g017720.1.1	LOW QUALITY:Glycosyltransferase (AHRD V3.3 *-* A0A0V0I634_SOLCH)	Solyc07g017730.3.1	Glucan endo-1,3-beta-glucosidase, putative (AHRD V3.3 *** B9RR12_RICCO)	0	7871160	21M	AGCCCTTGGAACCCTAGATTG	MD:Z:1A6A8C3	117870						2044
S1	SL3.0ch07_7871158	1	intergenic	Solyc07g017720.1.1	LOW QUALITY:Glycosyltransferase (AHRD V3.3 *-* A0A0V0I634_SOLCH)	Solyc07g017730.3.1	Glucan endo-1,3-beta-glucosidase, putative (AHRD V3.3 *** B9RR12_RICCO)	0	7871158	21M	AGAGCCCTTGGAACCCTAGAT	MD:Z:3A6A8C1	117868						2046
S1	SL3.0ch07_2734719	3	intergenic	Solyc07g008020.3.1	auxin-regulated 35	Solyc07g008030.2.1	Beta-1,4-N-acetylglucosaminyltransferase family protein (AHRD V3.3 *** A0A061GP08_THECC)	0	2734719	11M1I10M	TTAAGAAAAAGCGGCTTGGGGT	MD:Z:9T8A2	1999						2081
S2	SL3.0ch07_2734719	13	intergenic	Solyc07g008020.3.1	auxin-regulated 35	Solyc07g008030.2.1	Beta-1,4-N-acetylglucosaminyltransferase family protein (AHRD V3.3 *** A0A061GP08_THECC)	0	2734719	11M1I10M	TTAAGAAAAAGCGGCTTGGGGT	MD:Z:9T8A2	1999						2081
S1	SL3.0ch10_45507394	1	intergenic	Solyc10g049380.1.1	Pectinesterase (AHRD V3.3 *** K4D095_SOLLC)	Solyc10g049390.1.1	LOW QUALITY:F-box domain-containing protein (AHRD V3.3 *-* A4UV31_SOLTU)	16	45507394	19M	GGAAGAAGTCCTTCAGGGA	MD:Z:6T8A3	36798						2090
S1	SL3.0ch12_64466539	1	intergenic	Solyc12g087980.2.1	HXXXD-type acyl-transferase family protein, putative (AHRD V3.3 *** A0A061FEX2_THECC)	Solyc12g087990.2.1	Hydroxyproline-rich glycoprotein family protein, putative (AHRD V3.3 *** G7JYE9_MEDTR)	0	64466539	20M	AGAAAAAAGAACGGCGGCGA	MD:Z:8A2A3A4	4742						2104
S2	SL3.0ch12_67933370	2	intergenic	Solyc12g100080.1.1	Extensin-like protein Ext1 (AHRD V3.3 *** Q8VWM5_SOLLC)	Solyc12g100090.1.1	Extensin-like protein Ext1 (AHRD V3.3 *** Q8VWM5_SOLLC)	16	67933370	19M	ACCGGGTAGTCTCCAGAGA	MD:Z:2A5C8T1	1379						2106
S1	SL3.0ch03_4858977	2	intergenic	Solyc03g033245.1.1	embryo defective 2737 (AHRD V3.3 --* AT5G53860.3)	Solyc03g033250.1.1	LOW QUALITY:tracheary element differentiation-related 6 (AHRD V3.3 *** AT1G43790.1)	16	4858977	19M	GCTCCGGGCGAGGGGCGAG	MD:Z:1A6A6A3	16743						2107
S2	SL3.0ch03_4858977	1	intergenic	Solyc03g033245.1.1	embryo defective 2737 (AHRD V3.3 --* AT5G53860.3)	Solyc03g033250.1.1	LOW QUALITY:tracheary element differentiation-related 6 (AHRD V3.3 *** AT1G43790.1)	16	4858977	19M	GCTCCGGGCGAGGGGCGAG	MD:Z:1A6A6A3	16743						2107
S1	SL3.0ch03_4858976	3	intergenic	Solyc03g033245.1.1	embryo defective 2737 (AHRD V3.3 --* AT5G53860.3)	Solyc03g033250.1.1	LOW QUALITY:tracheary element differentiation-related 6 (AHRD V3.3 *** AT1G43790.1)	16	4858976	19M	AGCTCCGGGCGAGGGGCGA	MD:Z:2A6A6A2	16742						2108
S2	SL3.0ch03_4858976	5	intergenic	Solyc03g033245.1.1	embryo defective 2737 (AHRD V3.3 --* AT5G53860.3)	Solyc03g033250.1.1	LOW QUALITY:tracheary element differentiation-related 6 (AHRD V3.3 *** AT1G43790.1)	16	4858976	19M	AGCTCCGGGCGAGGGGCGA	MD:Z:2A6A6A2	16742						2108
S1	SL3.0ch03_4858975	14	intergenic	Solyc03g033245.1.1	embryo defective 2737 (AHRD V3.3 --* AT5G53860.3)	Solyc03g033250.1.1	LOW QUALITY:tracheary element differentiation-related 6 (AHRD V3.3 *** AT1G43790.1)	16	4858975	20M	AAGCTCCGGGCGAGGGGCGA	MD:Z:3A6A6A2	16741						2109
S2	SL3.0ch03_4858975	17	intergenic	Solyc03g033245.1.1	embryo defective 2737 (AHRD V3.3 --* AT5G53860.3)	Solyc03g033250.1.1	LOW QUALITY:tracheary element differentiation-related 6 (AHRD V3.3 *** AT1G43790.1)	16	4858975	20M	AAGCTCCGGGCGAGGGGCGA	MD:Z:3A6A6A2	16741						2109
S1	SL3.0ch04_368581	1	intergenic	Solyc04g005550.2.1	Disease resistance protein (NBS-LRR class) family (AHRD V3.3 *-* AT5G40060.1)	Solyc04g005560.3.1	Pattern formation EMB30-like protein (AHRD V3.3 *** A0A0B0NVB0_GOSAR)	0	368581	20M	AAGAAAAAAGAACGGCGGCG	MD:Z:11T1A2A3	1709						2185
S2	SL3.0ch04_368581	1	intergenic	Solyc04g005550.2.1	Disease resistance protein (NBS-LRR class) family (AHRD V3.3 *-* AT5G40060.1)	Solyc04g005560.3.1	Pattern formation EMB30-like protein (AHRD V3.3 *** A0A0B0NVB0_GOSAR)	0	368581	20M	AAGAAAAAAGAACGGCGGCG	MD:Z:11T1A2A3	1709						2185
S1	SL3.0ch09_60542192	1	intergenic	Solyc09g061760.1.1	Pentatricopeptide repeat-containing protein, putative (AHRD V3.3 *** A0A061DKY9_THECC)	Solyc09g061770.1.1	LOW QUALITY:cellulose synthase, putative (DUF1644) (AHRD V3.3 *-* AT3G24740.6)	16	60542192	19M	GAGCTTCTCTCTGGAGACT	MD:Z:3G0C14	2020						2206
S2	SL3.0ch09_60542192	1	intergenic	Solyc09g061760.1.1	Pentatricopeptide repeat-containing protein, putative (AHRD V3.3 *** A0A061DKY9_THECC)	Solyc09g061770.1.1	LOW QUALITY:cellulose synthase, putative (DUF1644) (AHRD V3.3 *-* AT3G24740.6)	0	60542192	19M	GAGCTTCTCTCTGGAGACT	MD:Z:3G0C14	2020						2206
S1	SL3.0ch08_55398970	3	intergenic	Solyc08g066580.3.1	nuclear pore complex Nup85-like protein (AHRD V3.3 *** AT4G32910.1)	Solyc08g066590.3.1	Root cap protein 3	16	55398970	19M	CAAGCCGCTTTTTCTTAAT	MD:Z:3A6G8	13810						2244
S1	SL3.0ch03_63681748	1	intergenic	Solyc03g111570.3.1	glucan synthase-like 8 (AHRD V3.3 *** AT2G36850.1)	Solyc03g111575.1.1	Callose synthase-like protein (AHRD V3.3 *-* A0A072V9X9_MEDTR)	0	63681748	19M	CCTTCCTTTCGCTGCTGGC		10178						2264
S1	SL3.0ch06_712767	4	intergenic	Solyc06g005640.2.1	Unknown protein (AHRD V3.3 )	Solyc06g005650.2.1	LOW QUALITY:E3 ubiquitin-protein ligase RING1-like protein (AHRD V3.3 *** A0A072V012_MEDTR)	16	712767	21M	AGCAGCGAAAGGAAGGAGACG	MD:Z:10T2G5A1	2452						2306
S2	SL3.0ch06_712767	3	intergenic	Solyc06g005640.2.1	Unknown protein (AHRD V3.3 )	Solyc06g005650.2.1	LOW QUALITY:E3 ubiquitin-protein ligase RING1-like protein (AHRD V3.3 *** A0A072V012_MEDTR)	16	712767	19M	AGCAGCGAAAGGAAGGAGA	MD:Z:10T2G5	2452						2306
S1	SL3.0ch06_712765	6	intergenic	Solyc06g005640.2.1	Unknown protein (AHRD V3.3 )	Solyc06g005650.2.1	LOW QUALITY:E3 ubiquitin-protein ligase RING1-like protein (AHRD V3.3 *** A0A072V012_MEDTR)	16	712765	21M	CCAGCAGCGAAAGGAAGGAGA	MD:Z:1T10T2G5	2450						2308
S2	SL3.0ch06_712765	4	intergenic	Solyc06g005640.2.1	Unknown protein (AHRD V3.3 )	Solyc06g005650.2.1	LOW QUALITY:E3 ubiquitin-protein ligase RING1-like protein (AHRD V3.3 *** A0A072V012_MEDTR)	16	712765	21M	CCAGCAGCGAAAGGAAGGAGA	MD:Z:1T10T2G5	2450						2308
S2	SL3.0ch02_44549645	1	intergenic	Solyc02g079415.1.1	S-adenosyl-L-methionine-dependent methyltransferases superfamily protein (AHRD V3.3 *** AT4G26600.1)	Solyc02g079430.3.1	Zinc finger, B-box (AHRD V3.3 *-* A0A103Y479_CYNCS)	0	44549645	22M	AGATTAAGAAAAAGCGGCTTGA	MD:Z:7T8T1A3	4983						2315
S2	SL3.0ch02_50932117	1	intergenic	Solyc02g088100.3.1	expansin precursor 5	Solyc02g088110.3.1	Polypyrimidine tract-binding protein-like (AHRD V3.3 *-* Q2XTB3_SOLTU)	16	50932117	19M	TTTTCTTTACTGCCTGCAG	MD:Z:13A0A4	3807						2322
S2	SL3.0ch02_50932116	1	intergenic	Solyc02g088100.3.1	expansin precursor 5	Solyc02g088110.3.1	Polypyrimidine tract-binding protein-like (AHRD V3.3 *-* Q2XTB3_SOLTU)	0	50932116	20M	CTTTTCTTTACTGCCTGCAG	MD:Z:14A0A4	3806						2323
S2	SL3.0ch01_2588629	1	intergenic	Solyc01g008550.4.1	phenylacetaldehyde reductase PAR2	Solyc01g008560.3.1	NAD kinase 1 (AHRD V3.3 *** AT3G21070.2)	0	2588629	21M	GTCCAGCGGAGAAACGGGAGC	MD:Z:1A2C13G2	4266						2346
S1	SL3.0ch04_18755597	3	intergenic	Solyc04g026160.2.1	Glycosyltransferase (AHRD V3.3 *** A0A0A1WCT3_NICAT)	Solyc04g026150.2.1	Homeobox leucine zipper protein (AHRD V3.3 --* A0A072TYN2_MEDTR)	0	18755597	20M	CGGAGAAACAGGAGCTCGTC	MD:Z:10A2A4A1	92936						2368
S1	SL3.0ch04_18755596	1	intergenic	Solyc04g026160.2.1	Glycosyltransferase (AHRD V3.3 *** A0A0A1WCT3_NICAT)	Solyc04g026150.2.1	Homeobox leucine zipper protein (AHRD V3.3 --* A0A072TYN2_MEDTR)	0	18755596	21M	GCGGAGAAACAAGAGCTCGTC	MD:Z:0T13A4A1	92935						2369
S2	SL3.0ch07_6814841	1	intergenic	Solyc07g017320.1.1	LOW QUALITY:HXXXD-type acyl-transferase family protein (AHRD V3.3 *** AT1G32910.1)	Solyc07g017330.2.1	LOW QUALITY:Two-component response regulator (AHRD V3.3 *-* W9QMB4_9ROSA)	16	6814841	22M	ACCACAGGAACCTCAAGAAAGT	MD:Z:6A5A7C1	15548						2380
S1	SL3.0ch07_6814840	5	intergenic	Solyc07g017320.1.1	LOW QUALITY:HXXXD-type acyl-transferase family protein (AHRD V3.3 *** AT1G32910.1)	Solyc07g017330.2.1	LOW QUALITY:Two-component response regulator (AHRD V3.3 *-* W9QMB4_9ROSA)	16	6814840	20M	CACCACAGGAACCTCAAGAA	MD:Z:7A5A6	15547						2381
S2	SL3.0ch07_6814840	6	intergenic	Solyc07g017320.1.1	LOW QUALITY:HXXXD-type acyl-transferase family protein (AHRD V3.3 *** AT1G32910.1)	Solyc07g017330.2.1	LOW QUALITY:Two-component response regulator (AHRD V3.3 *-* W9QMB4_9ROSA)	16	6814840	20M	CACCACAGGAACCTCAAGAA	MD:Z:7A5A6	15547						2381
S1	SL3.0ch07_6814838	2	intergenic	Solyc07g017320.1.1	LOW QUALITY:HXXXD-type acyl-transferase family protein (AHRD V3.3 *** AT1G32910.1)	Solyc07g017330.2.1	LOW QUALITY:Two-component response regulator (AHRD V3.3 *-* W9QMB4_9ROSA)	16	6814838	21M	TACACCACAGGAACCTCAAGA	MD:Z:9A5A5	15545						2383
S1	SL3.0ch02_50521550	1	intergenic	Solyc02g087430.3.1	inositol-1,4,5-triphosphate-5-phosphatase 4	Solyc02g087440.3.1	DUF248-1 (AHRD V3.3 --* A0A161CGG5_POPTO)	0	50521550	19M	AAAAAAAGCGGCTTGGGTT	MD:Z:8G5T4	2462						2398
S1	SL3.0ch04_62140254	1	intergenic	Solyc04g077090.2.1	Poly [ADP-ribose] polymerase (AHRD V3.3 *** K4BUE6_SOLLC)	Solyc04g077100.3.1	Poly [ADP-ribose] polymerase (AHRD V3.3 *** K4BUE7_SOLLC)	0	62140254	10M2I11M	CAGGAGCTCGTCTCCTTCCTTTC	XG:i:2	12738						2419
S1	SL3.0ch04_62140253	1	intergenic	Solyc04g077090.2.1	Poly [ADP-ribose] polymerase (AHRD V3.3 *** K4BUE6_SOLLC)	Solyc04g077100.3.1	Poly [ADP-ribose] polymerase (AHRD V3.3 *** K4BUE7_SOLLC)	0	62140253	11M2I11M	ACAGGAGCTCGTCTCCTTCCTTTC	XG:i:2	12737						2420
S1	SL3.0ch05_34101962	1	intergenic	Solyc05g025560.1.1	LOW QUALITY:Cytochrome c oxidase subunit 1 (AHRD V3.3 *-* B4XVS9_9ROSI)	Solyc05g025580.1.1	LOW QUALITY:N-glycosylase/DNA lyase OGG1 (AHRD V3.3 --* OGG1_ARATH)	0	34101962	20M	TCTCCAGAGAGAAGCTCCGG	MD:Z:1A11A2T3	220282						2439
S1	SL3.0ch01_24628901	1	intergenic	Solyc01g017640.2.1	LOW QUALITY:Leucine-rich repeat-containing protein 2 (AHRD V3.3 --* A0A061EHQ4_THECC)	Solyc01g017650.2.1	LOW QUALITY:F-box family protein (AHRD V3.3 --* D7MUM6_ARALL)	0	24628901	19M	CGCCCCTCGCCCGGAGCTT	MD:Z:1A6T4C5	66270						2461
S1	SL3.0ch01_24628900	10	intergenic	Solyc01g017640.2.1	LOW QUALITY:Leucine-rich repeat-containing protein 2 (AHRD V3.3 --* A0A061EHQ4_THECC)	Solyc01g017650.2.1	LOW QUALITY:F-box family protein (AHRD V3.3 --* D7MUM6_ARALL)	0	24628900	20M	TCGCCCCTCGCCCGGAGCTT	MD:Z:2A6T4C5	66269						2462
S2	SL3.0ch01_24628900	19	intergenic	Solyc01g017640.2.1	LOW QUALITY:Leucine-rich repeat-containing protein 2 (AHRD V3.3 --* A0A061EHQ4_THECC)	Solyc01g017650.2.1	LOW QUALITY:F-box family protein (AHRD V3.3 --* D7MUM6_ARALL)	0	24628900	20M	TCGCCCCTCGCCCGGAGCTT	MD:Z:2A6T4C5	66269						2462
S1	SL3.0ch01_24628899	1	intergenic	Solyc01g017640.2.1	LOW QUALITY:Leucine-rich repeat-containing protein 2 (AHRD V3.3 --* A0A061EHQ4_THECC)	Solyc01g017650.2.1	LOW QUALITY:F-box family protein (AHRD V3.3 --* D7MUM6_ARALL)	0	24628899	21M	CTCGCCCCTCGCCCGGAGCTT	MD:Z:3A6T4C5	66268						2463
S2	SL3.0ch01_24628899	3	intergenic	Solyc01g017640.2.1	LOW QUALITY:Leucine-rich repeat-containing protein 2 (AHRD V3.3 --* A0A061EHQ4_THECC)	Solyc01g017650.2.1	LOW QUALITY:F-box family protein (AHRD V3.3 --* D7MUM6_ARALL)	0	24628899	21M	CTCGCCCCTCGCCCGGAGCTT	MD:Z:3A6T4C5	66268						2463
S1	SL3.0ch04_5217228	1	intergenic	Solyc04g015000.2.1	Kinase-like protein (AHRD V3.3 *-* A8BL37_PRUAV)	Solyc04g015010.3.1	Microtubule-associated protein 70-5 (AHRD V3.3 *** A0A0B0MZW7_GOSAR)	16	5217228	20M	TCGCGCTTCTTTTTTCTTTA	MD:Z:8T10T0	4305						2481
S1	SL3.0ch04_5217227	11	intergenic	Solyc04g015000.2.1	Kinase-like protein (AHRD V3.3 *-* A8BL37_PRUAV)	Solyc04g015010.3.1	Microtubule-associated protein 70-5 (AHRD V3.3 *** A0A0B0MZW7_GOSAR)	16	5217227	20M	GCCGCGCTTCTTTTTTCTTT	MD:Z:1T7T10	4304						2482
S2	SL3.0ch04_5217227	21	intergenic	Solyc04g015000.2.1	Kinase-like protein (AHRD V3.3 *-* A8BL37_PRUAV)	Solyc04g015010.3.1	Microtubule-associated protein 70-5 (AHRD V3.3 *** A0A0B0MZW7_GOSAR)	16	5217227	20M	GCCGCGCTTCTTTTTTCTTT	MD:Z:1T7T10	4304						2482
S1	SL3.0ch11_18722872	1	intergenic	Solyc11g051200.1.1	LOW QUALITY:Senescence-associated protein (AHRD V3.3 *-* A0A072THH1_MEDTR)	Solyc11g027630.1.1	LOW QUALITY:glycosyl hydrolase 9A3 (AHRD V3.3 --* AT4G24260.1)	0	18722872	19M	CGTCCAGCGGAGATACAGG	MD:Z:6A0G7A3	746122						2488
S1	SL3.0ch12_15406619	1	intergenic	Solyc12g021317.1.1	WD40 repeat-containing protein (AHRD V3.3 *-* A0A103YG45_CYNCS)	Solyc12g021313.1.1	WD repeat-containing protein 91 (AHRD V3.3 *-* A0A1D1YYY7_9ARAE)	0	15406619	18M	GCGCCTCGCCCCTCGCCC		7037						2506
S1	SL3.0ch12_15406618	1	intergenic	Solyc12g021317.1.1	WD40 repeat-containing protein (AHRD V3.3 *-* A0A103YG45_CYNCS)	Solyc12g021313.1.1	WD repeat-containing protein 91 (AHRD V3.3 *-* A0A1D1YYY7_9ARAE)	0	15406618	21M	AGCGCCTCGCCCCTCGCCCGG		7036						2507
S1	SL3.0ch12_15406617	1	intergenic	Solyc12g021317.1.1	WD40 repeat-containing protein (AHRD V3.3 *-* A0A103YG45_CYNCS)	Solyc12g021313.1.1	WD repeat-containing protein 91 (AHRD V3.3 *-* A0A1D1YYY7_9ARAE)	0	15406617	21M	AAGCGCCTCGCCCCTCGCCCG		7035						2508
S2	SL3.0ch12_15406617	2	intergenic	Solyc12g021317.1.1	WD40 repeat-containing protein (AHRD V3.3 *-* A0A103YG45_CYNCS)	Solyc12g021313.1.1	WD repeat-containing protein 91 (AHRD V3.3 *-* A0A1D1YYY7_9ARAE)	0	15406617	19M	AAGCGCCTCGCCCCTCGCC	MD:Z:12G6	7035						2508
S1	SL3.0ch12_15406615	8	intergenic	Solyc12g021317.1.1	WD40 repeat-containing protein (AHRD V3.3 *-* A0A103YG45_CYNCS)	Solyc12g021313.1.1	WD repeat-containing protein 91 (AHRD V3.3 *-* A0A1D1YYY7_9ARAE)	0	15406615	21M	ATAAGCGCCTCGCCCCTCGCC		7033						2510
S2	SL3.0ch12_15406615	5	intergenic	Solyc12g021317.1.1	WD40 repeat-containing protein (AHRD V3.3 *-* A0A103YG45_CYNCS)	Solyc12g021313.1.1	WD repeat-containing protein 91 (AHRD V3.3 *-* A0A1D1YYY7_9ARAE)	0	15406615	21M	TGAAGCGCCTCGCCCCTCGCC		7033						2510
S1	SL3.0ch01_30758042	2	intergenic	Solyc01g020430.1.1	LOW QUALITY:Sulfurtransferase (AHRD V3.3 *-* A0A022QM65_ERYGU)	Solyc01g020440.3.1	Replication factor C subunit 3 (AHRD V3.3 *** RFC3_ARATH)	16	30758042	18M	GACGCCAGTGATCCGCGG	MD:Z:6T10T0	386278						2517
S2	SL3.0ch01_30758042	2	intergenic	Solyc01g020430.1.1	LOW QUALITY:Sulfurtransferase (AHRD V3.3 *-* A0A022QM65_ERYGU)	Solyc01g020440.3.1	Replication factor C subunit 3 (AHRD V3.3 *** RFC3_ARATH)	16	30758042	19M	GACGCCAGTGATCCGCGGC	MD:Z:6T10T0A0	386278						2517
S2	SL3.0ch01_30758041	1	intergenic	Solyc01g020430.1.1	LOW QUALITY:Sulfurtransferase (AHRD V3.3 *-* A0A022QM65_ERYGU)	Solyc01g020440.3.1	Replication factor C subunit 3 (AHRD V3.3 *** RFC3_ARATH)	16	30758041	20M	CGACGCCAGTGATCCGCGGC	MD:Z:7T10T0A0	386277						2518
S1	SL3.0ch01_30758040	6	intergenic	Solyc01g020430.1.1	LOW QUALITY:Sulfurtransferase (AHRD V3.3 *-* A0A022QM65_ERYGU)	Solyc01g020440.3.1	Replication factor C subunit 3 (AHRD V3.3 *** RFC3_ARATH)	16	30758040	19M	TGGACGCCAGTGATCCGCG	MD:Z:1C6T10	386276						2519
S2	SL3.0ch01_30758040	3	intergenic	Solyc01g020430.1.1	LOW QUALITY:Sulfurtransferase (AHRD V3.3 *-* A0A022QM65_ERYGU)	Solyc01g020440.3.1	Replication factor C subunit 3 (AHRD V3.3 *** RFC3_ARATH)	16	30758040	20M	TGGACGCCAGTGATCCGCGG	MD:Z:1C6T10T0	386276						2519
S2	SL3.0ch11_40117126	1	intergenic	Solyc11g040120.2.1	DNA helicase (AHRD V3.3 *** M0ZQ54_SOLTU)	Solyc11g040110.2.1	cobalt ion-binding protein (AHRD V3.3 *** AT5G47870.1)	0	40117126	21M	TTCCTTTCGCTGCTGGCTCTT	MD:Z:2G5A4A7	64754						2535
S1	SL3.0ch10_2810089	1	intergenic	Solyc10g008730.3.1	Transmembrane protein, putative (AHRD V3.3 *** G7IKA1_MEDTR)	Solyc10g008740.3.1	Mg-protoporphyrin IX chelatase (AHRD V3.3 *** K4CY51_SOLLC)	16	2810089	19M	AACTCCGGGCGAGGGGCGA	MD:Z:7A1G6G2	17388						2539
S1	SL3.0ch08_57181278	5	intergenic	Solyc08g068017.1.1	Zinc finger FYVE domain-containing protein 26 (AHRD V3.3 *-* A0A151SQY5_CAJCA)	Solyc08g068030.1.1	Zinc finger FYVE domain-containing protein 26 (AHRD V3.3 *-* A0A151SQY5_CAJCA)	0	57181278	21M	TGGGTCCCTCGGGAACTTTCT	MD:Z:3C6C4G5	1116						2540
S1	SL3.0ch07_87982	1	intergenic	Solyc07g005030.3.1	Dicer-like 4	Solyc07g005040.3.1	Plasma membrane ATPase (AHRD V3.3 *-* M1AUY5_SOLTU)	16	87982	18M1I6M	TGCTTGGGTTTGAAGCTTCAGTTGT	MD:Z:6A6G10	1582						2574
S1	SL3.0ch11_1456194	20	intergenic	Solyc11g006950.2.1	Defensin-like family protein (AHRD V3.3 *** B9IP38_POPTR)	Solyc11g006960.2.1	Serine/arginine repetitive matrix protein 2 isoform 1 (AHRD V3.3 *** A0A061GKH0_THECC)	16	1456194	21M	AGGGAAGAAGTCCTTCAGGGA	MD:Z:6T0C11C1	3124						2574
S2	SL3.0ch11_1456194	13	intergenic	Solyc11g006950.2.1	Defensin-like family protein (AHRD V3.3 *** B9IP38_POPTR)	Solyc11g006960.2.1	Serine/arginine repetitive matrix protein 2 isoform 1 (AHRD V3.3 *** A0A061GKH0_THECC)	16	1456194	21M	AGGGAAGAAGTCCTTCAGGGA	MD:Z:6T0C11C1	3124						2574
S1	SL3.0ch09_12263105	1	intergenic	Solyc09g017980.2.1	Ubiquitin carboxyl-terminal hydrolase-like protein (AHRD V3.3 *-* A0A072UHZ2_MEDTR)	Solyc09g017990.2.1	Ubiquitin carboxyl-terminal hydrolase-like protein (AHRD V3.3 *-* A0A072U6X5_MEDTR)	0	12263105	21M	AAAAAGAAGCGCGGCGAGGGA	MD:Z:11G0A1G6	28114						2582
S2	SL3.0ch09_12263105	7	intergenic	Solyc09g017980.2.1	Ubiquitin carboxyl-terminal hydrolase-like protein (AHRD V3.3 *-* A0A072UHZ2_MEDTR)	Solyc09g017990.2.1	Ubiquitin carboxyl-terminal hydrolase-like protein (AHRD V3.3 *-* A0A072U6X5_MEDTR)	0	12263105	21M	AAAAAGAAGCGCGGCGAGGGA	MD:Z:11G0A1G6	28114						2582
S1	SL3.0ch09_12263104	9	intergenic	Solyc09g017980.2.1	Ubiquitin carboxyl-terminal hydrolase-like protein (AHRD V3.3 *-* A0A072UHZ2_MEDTR)	Solyc09g017990.2.1	Ubiquitin carboxyl-terminal hydrolase-like protein (AHRD V3.3 *-* A0A072U6X5_MEDTR)	16	12263104	22M	AAAAAAGAAGCGCGGCGAGGGA	MD:Z:12G0A1G6	28113						2583
S2	SL3.0ch09_12263104	8	intergenic	Solyc09g017980.2.1	Ubiquitin carboxyl-terminal hydrolase-like protein (AHRD V3.3 *-* A0A072UHZ2_MEDTR)	Solyc09g017990.2.1	Ubiquitin carboxyl-terminal hydrolase-like protein (AHRD V3.3 *-* A0A072U6X5_MEDTR)	0	12263104	22M	AAAAAAGAAGCGCGGCGAGGGA	MD:Z:12G0A1G6	28113						2583
S1	SL3.0ch09_12263103	2	intergenic	Solyc09g017980.2.1	Ubiquitin carboxyl-terminal hydrolase-like protein (AHRD V3.3 *-* A0A072UHZ2_MEDTR)	Solyc09g017990.2.1	Ubiquitin carboxyl-terminal hydrolase-like protein (AHRD V3.3 *-* A0A072U6X5_MEDTR)	0	12263103	21M	GAAAAAAGAAGCGCGGCGAGG	MD:Z:13G0A1G4	28112						2584
S2	SL3.0ch09_12263103	5	intergenic	Solyc09g017980.2.1	Ubiquitin carboxyl-terminal hydrolase-like protein (AHRD V3.3 *-* A0A072UHZ2_MEDTR)	Solyc09g017990.2.1	Ubiquitin carboxyl-terminal hydrolase-like protein (AHRD V3.3 *-* A0A072U6X5_MEDTR)	0	12263103	23M	GAAAAAAGAAGCGCGGCGAGGGA	MD:Z:13G0A1G6	28112						2584
S1	SL3.0ch09_12263102	5	intergenic	Solyc09g017980.2.1	Ubiquitin carboxyl-terminal hydrolase-like protein (AHRD V3.3 *-* A0A072UHZ2_MEDTR)	Solyc09g017990.2.1	Ubiquitin carboxyl-terminal hydrolase-like protein (AHRD V3.3 *-* A0A072U6X5_MEDTR)	0	12263102	23M	AGAAAAAAGAAGCGCGGCGAGGG	MD:Z:14G0A1G5	28111						2585
S2	SL3.0ch09_12263102	11	intergenic	Solyc09g017980.2.1	Ubiquitin carboxyl-terminal hydrolase-like protein (AHRD V3.3 *-* A0A072UHZ2_MEDTR)	Solyc09g017990.2.1	Ubiquitin carboxyl-terminal hydrolase-like protein (AHRD V3.3 *-* A0A072U6X5_MEDTR)	0	12263102	21M	AGAAAAAAGAAGCGCGGCGAG	MD:Z:14G0A1G3	28111						2585
S1	SL3.0ch09_12263101	4	intergenic	Solyc09g017980.2.1	Ubiquitin carboxyl-terminal hydrolase-like protein (AHRD V3.3 *-* A0A072UHZ2_MEDTR)	Solyc09g017990.2.1	Ubiquitin carboxyl-terminal hydrolase-like protein (AHRD V3.3 *-* A0A072U6X5_MEDTR)	0	12263101	22M	AAGAAAAAAGAAGCGCGGCGAG	MD:Z:15G0A1G3	28110						2586
S2	SL3.0ch09_12263101	6	intergenic	Solyc09g017980.2.1	Ubiquitin carboxyl-terminal hydrolase-like protein (AHRD V3.3 *-* A0A072UHZ2_MEDTR)	Solyc09g017990.2.1	Ubiquitin carboxyl-terminal hydrolase-like protein (AHRD V3.3 *-* A0A072U6X5_MEDTR)	16	12263101	22M	AAGAAAAAAGAAGCGCGGCGAG	MD:Z:15G0A1G3	28110						2586
S2	SL3.0ch05_10036354	1	intergenic	Solyc05g015175.1.1	Serine/threonine protein phosphatase 7 long form isogeny (AHRD V3.3 *-* A0A151R878_CAJCA)	Solyc05g015210.3.1	Transforming growth factor-beta receptor-associated protein 1-like protein (AHRD V3.3 *** W9QP08_9ROSA)	0	10036354	21M	CGCTTCTTTTTTCTTTACTGC		24231						2592
S1	SL3.0ch09_3458117	69	intergenic	Solyc09g010050.1.1	cullin 1 (AHRD V3.3 *** AT4G02570.4)	Solyc09g010060.3.1	Kinesin-related protein (AHRD V3.3 *** A0A0B0NF68_GOSAR)	0	3458117	15M1I6M	CGTCCAGCGGAGAAACAGGAGC	MD:Z:6C12T1	2229						2593
S2	SL3.0ch09_3458117	38	intergenic	Solyc09g010050.1.1	cullin 1 (AHRD V3.3 *** AT4G02570.4)	Solyc09g010060.3.1	Kinesin-related protein (AHRD V3.3 *** A0A0B0NF68_GOSAR)	0	3458117	15M1I6M	CGTCCAGCGGAGAAACAGGAGC	MD:Z:6C12T1	2229						2593
S1	SL3.0ch09_3458116	1	intergenic	Solyc09g010050.1.1	cullin 1 (AHRD V3.3 *** AT4G02570.4)	Solyc09g010060.3.1	Kinesin-related protein (AHRD V3.3 *** A0A0B0NF68_GOSAR)	0	3458116	16M1I5M	ACGTCCAGCGGAGAAACAGGAG	MD:Z:7C12T0	2228						2594
S1	SL3.0ch05_5587869	1	intergenic	Solyc05g012320.1.1	LOW QUALITY:Transducin/WD40 repeat-like superfamily protein (AHRD V3.3 *** AT5G63010.1)	Solyc05g012330.3.1	Ureide permease (AHRD V3.3 *-* A0A124SG70_CYNCS)	16	5587869	21M	GCGGCTGCTTCGGTCGCCGCG	MD:Z:10A1T2A5	1848						2640
S2	SL3.0ch05_5587869	1	intergenic	Solyc05g012320.1.1	LOW QUALITY:Transducin/WD40 repeat-like superfamily protein (AHRD V3.3 *** AT5G63010.1)	Solyc05g012330.3.1	Ureide permease (AHRD V3.3 *-* A0A124SG70_CYNCS)	16	5587869	21M	GCGGCTGCTTCGGTCGCCGCG	MD:Z:10A1T2A5	1848						2640
S1	SL3.0ch01_61248518	1	intergenic	Solyc01g057510.2.1	BAX inhibitor 1 (AHRD V3.3 *** A0A061GB13_THECC)	Solyc01g057520.3.1	ARM repeat superfamily protein (AHRD V3.3 *** A0A061EX70_THECC)	0	61248518	21M	TTGGGTTTGAAGCTTCAATTG		15874						2649
S1	SL3.0ch08_44495595	1	intergenic	Solyc08g028670.1.1	LOW QUALITY:Protein Ycf2 (AHRD V3.3 *-* YCF2_TOBAC)	Solyc08g059650.1.1	LOW QUALITY:DEGP protease 2 (AHRD V3.3 --* AT2G47940.2)	0	44495595	21M	TTTCTAAATCTTCTCTGCTCT	MD:Z:7T8T4	1918341						2686
S1	SL3.0ch10_62000028	1	intergenic	Solyc10g080630.2.1	ripening related X72734	Solyc10g080640.2.1	calmodulin-binding family protein (AHRD V3.3 *** AT3G13600.2)	0	62000028	20M	CGGGAACTTTCTTGAGGTTT	MD:Z:0A1A17	4168						2747
S1	SL3.0ch03_71820855	1	intergenic	Solyc03g123480.2.1	RING/U-box superfamily protein (AHRD V3.3 *-* AT3G14250.1)	Solyc03g123490.1.1	Subtilisin-like protease (AHRD V3.3 *** W9R4Z9_9ROSA)	0	71820855	19M	AAAAAAGAAACGCGGCGAG	MD:Z:14T3T0	6540						2793
S1	SL3.0ch03_59962257	1	intergenic	Solyc03g096430.1.1	LOW QUALITY:CLIP-associating protein 1 (AHRD V3.3 --* A0A0B2NZ56_GLYSO)	Solyc03g096435.1.1	Myb/SANT-like DNA-binding domain protein (AHRD V3.3 *-* A0A072UYX1_MEDTR)	16	59962257	18M	CGCCGTTCTTTTTTCTTT	MD:Z:4T13	2263						2842
S2	SL3.0ch03_59962257	1	intergenic	Solyc03g096430.1.1	LOW QUALITY:CLIP-associating protein 1 (AHRD V3.3 --* A0A0B2NZ56_GLYSO)	Solyc03g096435.1.1	Myb/SANT-like DNA-binding domain protein (AHRD V3.3 *-* A0A072UYX1_MEDTR)	16	59962257	19M	CGCCGTTCTTTTTTCTTTA	MD:Z:4T13C0	2263						2842
S1	SL3.0ch03_59962255	19	intergenic	Solyc03g096430.1.1	LOW QUALITY:CLIP-associating protein 1 (AHRD V3.3 --* A0A0B2NZ56_GLYSO)	Solyc03g096435.1.1	Myb/SANT-like DNA-binding domain protein (AHRD V3.3 *-* A0A072UYX1_MEDTR)	16	59962255	20M	GCCGCCGTTCTTTTTTCTTT	MD:Z:1G4T13	2261						2844
S2	SL3.0ch03_59962255	4	intergenic	Solyc03g096430.1.1	LOW QUALITY:CLIP-associating protein 1 (AHRD V3.3 --* A0A0B2NZ56_GLYSO)	Solyc03g096435.1.1	Myb/SANT-like DNA-binding domain protein (AHRD V3.3 *-* A0A072UYX1_MEDTR)	16	59962255	20M	GCCGCCGTTCTTTTTTCTTT	MD:Z:1G4T13	2261						2844
S1	SL3.0ch03_59962254	26	intergenic	Solyc03g096430.1.1	LOW QUALITY:CLIP-associating protein 1 (AHRD V3.3 --* A0A0B2NZ56_GLYSO)	Solyc03g096435.1.1	Myb/SANT-like DNA-binding domain protein (AHRD V3.3 *-* A0A072UYX1_MEDTR)	16	59962254	21M	CGCCGCCGTTCTTTTTTCTTT	MD:Z:0T1G4T13	2260						2845
S2	SL3.0ch03_59962254	2	intergenic	Solyc03g096430.1.1	LOW QUALITY:CLIP-associating protein 1 (AHRD V3.3 --* A0A0B2NZ56_GLYSO)	Solyc03g096435.1.1	Myb/SANT-like DNA-binding domain protein (AHRD V3.3 *-* A0A072UYX1_MEDTR)	16	59962254	21M	CGCCGCCGTTCTTTTTTCTTT	MD:Z:0T1G4T13	2260						2845
S1	SL3.0ch03_59962253	28	intergenic	Solyc03g096430.1.1	LOW QUALITY:CLIP-associating protein 1 (AHRD V3.3 --* A0A0B2NZ56_GLYSO)	Solyc03g096435.1.1	Myb/SANT-like DNA-binding domain protein (AHRD V3.3 *-* A0A072UYX1_MEDTR)	16	59962253	22M	TCGCCGCCTTTCTTTTTTCTTT	MD:Z:1T1G18	2259						2846
S2	SL3.0ch03_59962253	4	intergenic	Solyc03g096430.1.1	LOW QUALITY:CLIP-associating protein 1 (AHRD V3.3 --* A0A0B2NZ56_GLYSO)	Solyc03g096435.1.1	Myb/SANT-like DNA-binding domain protein (AHRD V3.3 *-* A0A072UYX1_MEDTR)	16	59962253	21M	TCGCCGCCGTTCTTTTTTCTT	MD:Z:1T1G4T12	2259						2846
S2	SL3.0ch01_77057288	1	intergenic	Solyc01g068130.3.1	calcium/calcium/calmodulin-dependent Serine/Threonine-kinase (AHRD V3.3 *** AT2G47010.2)	Solyc01g068140.3.1	Transferase family protein (AHRD V3.3 *** B9I9B9_POPTR)	0	77057288	20M	TGCAGGCAGTAAAGAAAAAT	MD:Z:0G3A15	5614						2859
S1	SL3.0ch02_35081752	1	intergenic	Solyc02g062750.3.1	sugar facilitator protein 9	Solyc02g062760.3.1	GATA transcription factor, putative (AHRD V3.3 *** B9S6H2_RICCO)	16	35081752	20M	TGTTTCTCCGCTGGACGCCA	MD:Z:7T2T5C3	6781						2888
[truncated: 4,044 more rows]

## Sheet: S4a
Table S4a: PTGS site of CEVd derived sRNAs
[truncated: 262 more rows]

## Sheet: S4b
Table S4b: Normalized counts of PARE 5' ends for the five PTGS targets of vd-sRNAs
[truncated: 46 more rows]

[truncated: 22 more sheets: S5, S6, S7, S8, S9, S10, S11, S12, S13, S14, S15, S16, S17, S18, S19, S20, S21, S22, S23, S24 …]
